# Supplementary material for: Distribution and prognostic impact of microglia/macrophage subpopulations in gliomas
Source: Brain Pathol. 2019 Jan 15;29(4):513–29. doi: 10.1111/bpa.12690 (PMC6849857; doi:10.1111/bpa.12690)
Supplement: Supplementary file 6 — Table S1. Ingenuity pathway analysis reveals different functions of GAMs. Complete ingenuity pathway analysis (IPA) analysis for regulated functions of the microarray dataset, comparing GAMs to normal WM microglia. [file BPA-29-513-s002.xls]

## Sheet: Sheet0
© 2000-2015 QIAGEN. All rights reserved.
Categories	Diseases or Functions Annotation	p-Value	Predicted Activation State	Activation z-score	Notes	Molecules	# Molecules
Cancer, Neurological Disease, Organismal Injury and Abnormalities	glioblastoma cancer	2,65E-22				ABCA8,ABCG2,ADGRB3,AK5,ANGPT2,ARL4C,ASPA,BCAS1,CD93,CD99,CKS2,CLCA4,CXCL16,DMXL2,DOCK1,ENPP2,FLNA,FN1,FOLH1,GNAO1,GRM3,HIPK2,IL10,KIAA1598,LPAR1,MAG,MAL,MAP4K4,MAP7,MDM2,MERTK,mir-221,MOBP,MOG,PAIP2B,PAQR6,PINK1,PKP4,PTPRD,RAPGEF4,RAPGEF5,RIPK1,SEPT4,SERPINI1,SH3GL3,SPOCK3,ST18,SYNJ2,TF,TGFBI,UGT8,ZEB2,ZNF536	53
Cancer, Neurological Disease, Organismal Injury and Abnormalities	glioma cancer	2,80E-22				ABCA8,ABCG2,ADGRB3,AK5,ALAD,ANGPT2,ARL4C,ASPA,BCAS1,CD93,CD99,CKS2,CLCA4,CXCL16,DMXL2,DOCK1,ENPP2,FLNA,FN1,FOLH1,GNAO1,GRM3,HIPK2,IL10,KIAA1598,LPAR1,MAG,MAL,MAP4K4,MAP7,MDM2,MERTK,mir-221,MOBP,MOG,PAIP2B,PAQR6,PINK1,PKP4,PTPRD,RAPGEF4,RAPGEF5,RIPK1,SEPT4,SERPINI1,SH3GL3,SPOCK3,ST18,SYNJ2,TF,TGFBI,UGT8,ZEB2,ZNF536	54
Cellular Movement	cell movement	1,20E-21	Increased	5,039		A2M,ADAM17,ANGPT2,ANXA1,ANXA2,AREG,ARRDC3,ATF3,AXL,BMPR2,BTG2,C5AR1,C5AR2,CCL18,CCL2,CCL20,CCL3,CCL4,CCL5,CCL8,CCR1,CD44,CD58,CD86,CD97,CD99,CDC42BPA,CNP,CRYAB,CSF2RA,CTGF,CTNND2,CTSB,CTSL,CTSZ,CXCL10,CXCL16,CXCL2,CXCL3,CXCL5,CXCR4,CYP2J2,DAB2,DEFA1 (includes others),DOCK1,DOCK4,ENPP2,EREG,EZR,F11R,FERMT3,FGD4,FGF1,FGFR2,FLNA,FN1,FOXO3,FRS2,FURIN,GFAP,GNAI3,GNAO1,GRM3,GRN,HAVCR2,HBEGF,HIF1A,HIPK2…	154
Cardiovascular Disease	vascular disease	3,26E-21				ABCA1,ABCG1,ABCG2,ADAP2,ADGRB3,AKAP13,ANGPT2,ANXA5,ARL4C,BMPR2,BTG2,C3AR1,C5AR1,CACNA2D1,CCL18,CCL2,CCR1,CD163,CD83,CD86,CD97,CHRNE,CLEC4A,CNP,CSF2RA,CTGF,CTNNA3,CTSA,CTSB,CTSC,CTSL,CTSS,CXCR4,DAB2,DOCK4,EFTUD2,EGR2,ETNK1,ETS2,F13A1,FOSB,FOXO3,FTH1,FURIN,GAA,GPM6B,HLA-DRB1,HMOX1,IBSP,ICAM1,IFI30,IL10,IL1A,IL1B,IRF8,ITGA4,KLF4,KLF6,LOC102724428/SIK1,LPAR1,LPL,LRP1,LYN,MAFB,MAP4K4,MAPT,mir-181,mir-…	114
Cellular Movement	migration of cells	4,37E-21	Increased	5,236		A2M,ADAM17,ANGPT2,ANXA1,ANXA2,AREG,ARRDC3,ATF3,AXL,BMPR2,BTG2,C5AR2,CCL18,CCL2,CCL20,CCL3,CCL4,CCL5,CCL8,CCR1,CD44,CD58,CD86,CD97,CD99,CDC42BPA,CNP,CRYAB,CSF2RA,CTGF,CTSB,CTSL,CTSZ,CXCL10,CXCL16,CXCL2,CXCL3,CXCL5,CXCR4,CYP2J2,DAB2,DEFA1 (includes others),DOCK1,DOCK4,ENPP2,EREG,EZR,F11R,FERMT3,FGF1,FGFR2,FLNA,FN1,FOXO3,FRS2,GNAI3,GNAO1,GRM3,GRN,HAVCR2,HBEGF,HIF1A,HMOX1,ICAM1,IL10,IL18,IL1A,IL1B,IT…	141
Cardiovascular Disease	disorder of artery	8,14E-21				ABCA1,ABCG1,ADAP2,AKAP13,ARL4C,BTG2,C3AR1,C5AR1,CACNA2D1,CCL18,CCL2,CCR1,CD163,CD83,CD97,CLEC4A,CNP,CTNNA3,CTSA,CTSB,CTSC,CTSL,CTSS,CXCR4,DAB2,DOCK4,EFTUD2,EGR2,ETNK1,FOSB,FOXO3,FTH1,FURIN,GAA,HLA-DRB1,HMOX1,IBSP,ICAM1,IFI30,IL10,IL1A,IL1B,IRF8,ITGA4,KLF4,KLF6,LOC102724428/SIK1,LPAR1,LPL,LRP1,LYN,MAFB,MAP4K4,MAPT,mir-181,mir-23,MMP14,MMP2,MMP8,NEDD9,NFKB1,NR4A2,PDE3B,PLA2G4A,PLA2G7,PLAU,PLAUR,PLE…	94
Cancer, Neurological Disease, Organismal Injury and Abnormalities	central nervous system cancer	1,82E-19				ABCA8,ABCG2,ADGRB3,AK5,ALAD,ANGPT2,ANXA1,ARL4C,ASPA,BCAS1,CD93,CD99,CKS2,CLCA4,CXCL16,DMXL2,DOCK1,EMP3,ENPP2,FLNA,FN1,FOLH1,GNAO1,GRM3,HIPK2,IL10,IRS2,KDM6B,KIAA1598,LPAR1,MAG,MAL,MAP4K4,MAP7,MCL1,MDM2,MERTK,mir-221,MOBP,MOG,NRAS,PAIP2B,PAQR6,PINK1,PKP4,PRDM1,PTPRD,RAPGEF4,RAPGEF5,RIPK1,SEPT4,SERPINE1,SERPINI1,SH3GL3,SPOCK3,ST18,SYNJ2,TF,TGFB1,TGFBI,THBS1,UGT8,ZEB2,ZNF536	64
Cellular Movement	cell movement of tumor cell lines	2,74E-19	Increased	4,227		A2M,ADAM17,ANGPT2,ANXA1,ANXA2,AREG,ARRDC3,ATF3,AXL,BMPR2,CCL18,CCL2,CCL20,CCL3,CCL4,CCL5,CCL8,CD44,CD97,CD99,CTGF,CTSB,CTSL,CTSZ,CXCL10,CXCL2,CXCL3,CXCL5,CXCR4,CYP2J2,DAB2,DOCK1,ENPP2,EREG,EZR,FGD4,FGF1,FGFR2,FLNA,FN1,FOXO3,FURIN,GFAP,GNAI3,GRM3,GRN,HAVCR2,HBEGF,HIF1A,HIPK2,HMOX1,IL1A,IL1B,ITGA4,ITGA5,JAK1,KANK1,KLF4,LGALS3,LIFR,LPAR1,LRP1,LYN,LYVE1,MAP3K8,MAP4K4,MERTK,mir-23,MMP14,MMP19,MMP2,NED…	108
Cardiovascular Disease	occlusion of artery	3,95E-19				ABCA1,ABCG1,ADAP2,AKAP13,ARL4C,BTG2,C3AR1,C5AR1,CACNA2D1,CCL18,CCL2,CCR1,CD163,CD83,CD97,CLEC4A,CTNNA3,CTSA,CTSB,CTSC,CTSS,CXCR4,DAB2,DOCK4,EGR2,ETNK1,FOSB,FOXO3,FTH1,GAA,HLA-DRB1,HMOX1,ICAM1,IFI30,IL1A,IL1B,IRF8,ITGA4,KLF4,KLF6,LOC102724428/SIK1,LPAR1,LPL,LRP1,LYN,MAFB,MAP4K4,MAPT,MMP14,MMP2,MMP8,NEDD9,NFKB1,NR4A2,PDE3B,PLA2G4A,PLA2G7,PLAU,PLAUR,PLEKHB1,PLEKHO2,PLTP,PLXND1,PPARD,PPARG,PTGER4,PTG…	85
Cell Death and Survival	necrosis	8,18E-19		-0,220		ABCC4,ABCG2,ABL2,ADAM17,AHR,AKTIP,ANGPT2,ANXA1,ANXA2,AREG,ARG1,ARHGAP18,ATF3,ATP1A1,ATP2B1,AXL,BOK,BTG2,BTK,C5AR1,CASP3,CCL2,CCL3,CCL4,CCL5,CD44,CD99,CENPB,CHKA,CHSY1,CLCN7,CNTF,CRYAB,CSF2RA,CSNK1A1,CTGF,CTSB,CXCR4,CYP2J2,DAB2,DAPK1,DAPK3,DOCK1,DUSP1,EGR3,EIF2AK3,ELL,EMILIN2,EMP1,EMP3,EREG,ETS2,EZR,FBXO32,FGF1,FGFR2,FLNA,FN1,FOSB,FOXO3,FOXO4,FTH1,FUBP1,FURIN,GRN,HBEGF,HCAR2,HERPUD1,HIF1A,HIPK2,HK…	194
Cellular Growth and Proliferation	proliferation of cells	1,51E-18	Increased	3,463		A2M,ABCG2,ABL2,ACSL5,ADAM17,AHR,AKAP13,ANGPT2,ANXA1,ANXA2,APOD,AREG,ARG1,ARRDC3,ATF3,AXL,BCAT1,BMPR2,BTG2,BTK,C5AR1,CAMK2N1,CASP3,CCL18,CCL2,CCL20,CCL3,CCL3L3,CCL4,CCL5,CCNH,CCR1,CD163,CD44,CD72,CD83,CD84,CD86,CD99,CENPB,CHKA,CKS2,CLCN7,CNTF,CSF2RA,CSNK1A1,CSNK1D,CTGF,CTSB,CTSC,CTSL,CTSZ,CXCL10,CXCL16,CXCL2,CXCL5,CXCR4,CYBB,CYP2J2,DAB2,DAPK1,DDX21,DDX5,DEFA1 (includes others),DUSP1,DUSP6,EGR2,EGR…	248
Cellular Movement	invasion of cells	3,86E-18	Increased	4,839		ABL2,ADAM17,ADAM8,ANGPT2,ANXA1,ANXA2,AREG,ARRDC3,ATF3,AXL,CASP3,CCL2,CCNH,CCR1,CD44,CD97,CDC42BPA,CHD1,CTGF,CTSB,CTSL,CTSS,CTSZ,CXCR4,CYP2J2,DAB2,DOCK1,ENPP2,ETS2,EZR,FABP5,FGD4,FN1,FOLH1,FURIN,GRN,HAVCR2,HBEGF,HIF1A,HIPK2,HMOX1,HPSE,IL18,IL1B,INHBA,IRS2,ITGA4,ITGA5,KDM6B,KLF4,LGALS3,LGMN,LPAR1,LRP1,LYN,MAP4K4,MERTK,mir-221,mir-23,MMP14,MMP2,NFKBID,NR4A1,NRP1,NRP2,PLA2G16,PLAU,PLAUR,PPARG,PPIF,PT…	94
Cellular Movement	migration of tumor cell lines	1,10E-17	Increased	3,828		A2M,ADAM17,ANGPT2,ANXA1,ANXA2,AREG,ARRDC3,ATF3,AXL,BMPR2,CCL2,CCL20,CCL5,CD44,CD97,CD99,CTGF,CTSL,CTSZ,CXCL10,CXCL2,CXCL5,CXCR4,CYP2J2,DAB2,DOCK1,ENPP2,EREG,EZR,FGF1,FGFR2,FLNA,FN1,FOXO3,GNAI3,GRM3,GRN,HAVCR2,HBEGF,HIF1A,HMOX1,IL1A,IL1B,ITGA4,JAK1,KANK1,KLF4,LGALS3,LPAR1,LRP1,LYN,LYVE1,MAP3K8,MAP4K4,MERTK,mir-23,MMP14,MMP19,MMP2,NEDD9,NRAS,NRP1,NRP2,OSM,PIK3R5,PLAU,PLAUR,PLCL1,PPIF,PTGER4,PTGS2,P…	93
Cell Death and Survival	apoptosis of tumor cell lines	1,27E-17		-0,921		ABCG2,ABL2,ADAM17,AHR,ANGPT2,AREG,ARG1,ATF3,BOK,BTK,C5AR1,CASP3,CD44,CD99,CENPB,CHKA,CRYAB,CSF2RA,CSNK1A1,CTGF,CTSB,CXCR4,CYP2J2,DAB2,DAPK1,DAPK3,DUSP1,EGR3,EIF2AK3,ELL,EMILIN2,EREG,ETS2,EZR,FBXO32,FGFR2,FN1,FOSB,FOXO3,FTH1,FUBP1,GRN,HBEGF,HCAR2,HIF1A,HIPK2,HK2,HMOX1,HNRNPA1,HPSE,IL10,IL18,IL1A,IL1B,INHBA,IRF8,ITGA4,JAK1,KANK2,KIF1C,KLF4,KLF6,LGALS3,LIMS1,LRP1,LYN,MALT1,MAPT,MCL1,MCOLN1,MDM2,MERT…	137
Inflammatory Disease	chronic inflammatory disorder	1,73E-17				ADAM17,ADAM8,AHR,AKAP13,ANXA1,AREG,ARG1,ATP8A1,C3AR1,CASP3,CCL18,CCL2,CCL20,CCL3,CCL4,CCL5,CCL8,CCR1,CD68,CD83,CD86,CD97,CDC42BPA,CLIC2,CNTF,CNTNAP4,CSF2RA,CTNNA3,CTSB,CTSL,CXCL10,CXCL2,CXCL3,CXCL5,CXCR4,CYBB,DDX5,DEFA1 (includes others),DUSP1,F11R,FCGR1B,FGF1,FGFR2,FOSB,FOXO3,FTH1,FUBP1,GAA,GBP2,GFAP,GRN,HAVCR2,HBEGF,HLA-DPB1,HLA-DRB1,HMOX1,HNRNPA1,ICAM1,IL10,IL10RA,IL18,IL1B,IL3RA,ITGA4,ITGA5,J…	120
Cell Death and Survival	cell death of tumor cell lines	2,19E-17		-1,126		ABCC4,ABCG2,ABL2,ADAM17,AHR,ANGPT2,ANXA2,AREG,ARG1,ATF3,ATP1A1,ATP2B1,AXL,BOK,BTG2,BTK,C5AR1,CASP3,CCL2,CD44,CD99,CENPB,CHKA,CHSY1,CLCN7,CRYAB,CSF2RA,CSNK1A1,CTGF,CTSB,CXCR4,CYP2J2,DAB2,DAPK1,DAPK3,DOCK1,DUSP1,EGR3,EIF2AK3,ELL,EMILIN2,EREG,ETS2,EZR,FBXO32,FGFR2,FN1,FOSB,FOXO3,FTH1,FUBP1,GRN,HBEGF,HCAR2,HIF1A,HIPK2,HK2,HMOX1,HNRNPA1,HPSE,HUS1,IL10,IL18,IL1A,IL1B,INHBA,IQGAP2,IRF8,ITGA4,JAK1,KANK2,…	163
Cellular Movement, Immune Cell Trafficking	leukocyte migration	2,48E-17	Increased	4,671		ADAM17,ANXA1,C5AR2,CCL18,CCL2,CCL20,CCL3,CCL4,CCL5,CCL8,CCR1,CD44,CD58,CD86,CNP,CSF2RA,CTSZ,CXCL10,CXCL16,CXCL2,CXCL3,CXCL5,CXCR4,DEFA1 (includes others),ENPP2,EZR,F11R,FERMT3,FGF1,FN1,GNAI3,GNAO1,HIF1A,HMOX1,ICAM1,IL10,IL18,IL1A,IL1B,ITGA4,ITGA5,ITGA9,JAK1,LGALS3,MMP14,NCKAP1L,PDGFB,PLA2G7,PLAU,PLAUR,PLXND1,PPARG,S100A12,SERPINE1,SOCS3,STAB1,TGFB1,THBS1,TLR2,TNF	60
Connective Tissue Disorders, Inflammatory Disease, Skeletal and Muscular Disorders	Rheumatic Disease	2,98E-17				ABCG2,ADAM17,ADAM8,AKAP13,ANKH,ANXA1,AREG,ARG1,ATP8A1,C3AR1,CACNA2D1,CASP3,CCL18,CCL2,CCL20,CCL3,CCL4,CCL5,CCL8,CCR1,CD163,CD44,CD68,CD72,CD83,CD86,CD97,CLIC2,CNTNAP4,CRYAB,CTNNA3,CTSA,CTSB,CTSL,CXCL10,CXCL16,CXCL2,CXCL3,CXCL5,CXCR4,DEFA1 (includes others),DUSP1,ENPP2,F11R,FN1,FOSB,FOXO3,FTH1,FUBP1,GBP2,GFAP,GRN,HAVCR2,HLA-DPB1,HLA-DRB1,HMOX1,HNRNPA1,ICAM1,IL10,IL10RA,IL18,IL1B,IL3RA,ITGA5,JAK1,K…	120
Cell-To-Cell Signaling and Interaction	binding of cells	3,50E-17	Increased	2,582		A2M,ABCA1,ADAM28,ANXA2,ANXA5,AREG,AXL,CCL2,CCL20,CCL3,CCL4,CCL5,CCR1,CD177,CD44,CD68,CD83,CD86,CD97,CLEC4A,CXCL10,CXCL3,CXCR4,DAPK1,DEFA1 (includes others),DOCK8,FGF1,FN1,FOLH1,ICAM1,IL10,IL1B,INHBA,ITGA4,ITGA5,ITGA9,LGALS3,LPL,LRP1,MMP2,MRC1,NRP1,OLR1,OSM,PLAU,PLAUR,PTPN11,S100A10,SDC2,SEMA3B,SERPINE1,SNX9,STAB1,TFRC,TGFB1,THBS1,TLR2,TNF	58
Cellular Movement, Hematological System Development and Function, Immune Cell Trafficking	cell movement of leukocytes	9,60E-17	Increased	4,735		ADAM17,ANXA1,C5AR2,CCL18,CCL2,CCL20,CCL3,CCL4,CCL5,CCL8,CCR1,CD44,CD58,CD86,CNP,CSF2RA,CTSZ,CXCL10,CXCL16,CXCL2,CXCL3,CXCL5,CXCR4,DEFA1 (includes others),ENPP2,EZR,F11R,FERMT3,FN1,GNAI3,GNAO1,ICAM1,IL10,IL18,IL1A,IL1B,ITGA4,ITGA5,JAK1,LGALS3,MMP14,NCKAP1L,PDGFB,PLA2G7,PLAU,PLAUR,PLXND1,PPARG,S100A12,SERPINE1,SOCS3,STAB1,TGFB1,THBS1,TLR2,TNF	56
Connective Tissue Disorders, Inflammatory Disease, Skeletal and Muscular Disorders	arthritis	1,03E-16				ABCG2,ADAM8,AKAP13,ANKH,ANXA1,AREG,ARG1,ATP8A1,C3AR1,CACNA2D1,CASP3,CCL18,CCL2,CCL20,CCL3,CCL4,CCL5,CCL8,CCR1,CD163,CD68,CD72,CD83,CD86,CD97,CLIC2,CNTNAP4,CRYAB,CTNNA3,CTSB,CXCL10,CXCL2,CXCL3,CXCL5,CXCR4,DEFA1 (includes others),DUSP1,ENPP2,F11R,FOSB,FOXO3,FTH1,FUBP1,GBP2,GFAP,GRN,HAVCR2,HLA-DPB1,HLA-DRB1,HMOX1,HNRNPA1,ICAM1,IL10,IL10RA,IL18,IL1B,IL3RA,ITGA5,JAK1,KIF5A,LRP1,LYN,MAFB,MAP4K4,MCL1,MD…	111
Cellular Development, Cellular Growth and Proliferation	proliferation of tumor cell lines	1,03E-16	Increased	3,410		A2M,ABL2,ACSL5,ADAM17,AHR,ANGPT2,ANXA1,ANXA2,AREG,ARG1,ARRDC3,ATF3,AXL,BMPR2,BTG2,CAMK2N1,CASP3,CCL18,CCL2,CCL20,CCL3,CD44,CD72,CD99,CENPB,CHKA,CSNK1A1,CSNK1D,CTGF,CTSB,CXCR4,CYP2J2,DAB2,DDX21,DDX5,DUSP1,DUSP6,EGR2,ELL,EMILIN2,EMP1,EREG,ETS2,ETV6,EZR,FABP5,FGF1,FGFR2,FLNA,FN1,FOSB,FOXO3,FTH1,GRM3,GRN,H2AFY,HBEGF,HGS,HIF1A,HIPK2,HK2,HMOX1,HNRNPA1,HPSE,IFT88,IL10,IL1A,IL1B,INHBA,IQGAP2,IRS2,ITGA5,J…	157
Cellular Movement, Hematological System Development and Function, Immune Cell Trafficking	cell movement of mononuclear leukocytes	1,24E-16	Increased	4,029		ADAM17,ANXA1,CCL18,CCL2,CCL20,CCL3,CCL4,CCL5,CCL8,CCR1,CD44,CD58,CD86,CXCL10,CXCL16,CXCL3,CXCR4,DEFA1 (includes others),ENPP2,EZR,F11R,FERMT3,FN1,GNAO1,ICAM1,IL10,IL18,IL1B,ITGA4,ITGA5,JAK1,LGALS3,MMP14,PDGFB,PLA2G7,PLAU,PLAUR,PPARG,S100A12,SERPINE1,SOCS3,STAB1,TGFB1,THBS1,TLR2,TNF	46
Cardiovascular Disease	peripheral arterial occlusive disease	5,38E-16				ADAP2,ARL4C,BTG2,C3AR1,C5AR1,CCL18,CCR1,CD163,CD83,CD97,CLEC4A,CTSA,CTSB,CTSC,CTSS,CXCR4,DAB2,EGR2,FTH1,HLA-DRB1,IFI30,IRF8,ITGA4,KLF4,LOC102724428/SIK1,LPAR1,LYN,MAFB,MAP4K4,NEDD9,NR4A2,PLA2G4A,PLAUR,PLEKHO2,PLTP,PLXND1,PPARD,PTGER4,SEMA3B,SLC19A2,THBS1,TP53BP2,TREM1,TTLL7,VSIG4	45
Cardiovascular Disease	intermediate disease stage peripheral arterial occlusive disease	6,46E-16				ARL4C,BTG2,C3AR1,C5AR1,CCL18,CCR1,CD163,CD83,CD97,CLEC4A,CTSA,CTSB,CTSC,CTSS,CXCR4,DAB2,EGR2,HLA-DRB1,IFI30,IRF8,ITGA4,KLF4,LOC102724428/SIK1,LPAR1,LYN,MAFB,MAP4K4,NR4A2,PLA2G4A,PLAUR,PLEKHO2,PLTP,PLXND1,PTGER4,SEMA3B,THBS1,TREM1,VSIG4	38
Cellular Movement	invasion of tumor cell lines	6,99E-16	Increased	4,075		ABL2,ADAM17,ADAM8,ANXA1,AREG,ARRDC3,ATF3,AXL,CASP3,CCL2,CCNH,CCR1,CD44,CD97,CDC42BPA,CHD1,CTGF,CTSB,CTSS,CTSZ,CXCR4,CYP2J2,DAB2,DOCK1,ENPP2,ETS2,EZR,FABP5,FN1,FOLH1,FURIN,GRN,HAVCR2,HBEGF,HIF1A,HIPK2,HMOX1,HPSE,IRS2,ITGA4,ITGA5,KDM6B,KLF4,LGALS3,LPAR1,LRP1,LYN,MAP4K4,MERTK,mir-221,mir-23,MMP14,MMP2,NFKBID,NRP1,NRP2,PLA2G16,PLAU,PLAUR,PPARG,PPIF,PTGS2,RASA1,RB1,RPS6KA3,S100A10,SATB2,SDC2,SDCBP,SFR…	83
Cancer, Neurological Disease, Organismal Injury and Abnormalities	gliomatosis	7,13E-16				ABCA2,ABCA8,ABCG2,ADAM8,ADGRB3,AK5,ALAD,ANGPT2,AOAH,ARL4C,ASPA,ASXL3,BCAS1,CD109,CD163L1,CD300C,CD93,CD99,CDC42BPA,CKS2,CLCA4,CLCN7,CNDP1,COBL,CSF2RA,CXCL16,DMXL2,DOCK1,DOCK11,EHD4,EIF2AK3,ELL,ENPP2,FGF1,FLNA,FN1,FOLH1,FOXO3,FUBP1,GNAO1,GRM3,GRN,HBEGF,HIF1A,HIPK2,IL10,KCNH8,KDELR1,KEL,KIAA1598,KIF5A,LPAR1,MAG,MAL,MAP4K4,MAP7,MDM2,MERTK,mir-221,MOBP,MOG,MS4A7,MYO1D,NLRP3,NRAS,OR2T12,PAIP2B,PAQR6,P…	97
Connective Tissue Disorders, Immunological Disease, Inflammatory Disease, Skeletal and Muscular Disorders	rheumatoid arthritis	7,63E-16				ADAM8,AKAP13,ANXA1,AREG,ARG1,ATP8A1,C3AR1,CASP3,CCL18,CCL2,CCL20,CCL3,CCL4,CCL5,CCL8,CCR1,CD68,CD83,CD86,CD97,CLIC2,CNTNAP4,CTNNA3,CTSB,CXCL10,CXCL2,CXCL3,CXCL5,CXCR4,DEFA1 (includes others),DUSP1,F11R,FOSB,FOXO3,FTH1,FUBP1,GBP2,GFAP,GRN,HAVCR2,HLA-DPB1,HLA-DRB1,HMOX1,HNRNPA1,ICAM1,IL10,IL10RA,IL18,IL1B,ITGA5,JAK1,KIF5A,MAFB,MAP4K4,MCL1,MDM2,MMP2,MRC1,NFKB1,NR4A1,NR4A2,NR4A3,OSM,PHACTR3,PLAUR,PPA…	94
Inflammatory Response	inflammation of organ	1,06E-15		-0,391		ABCA1,ADAM17,ANXA1,ANXA5,ARFGAP3,ATP1A1,C3AR1,CCL18,CCL2,CCL20,CCL4,CCL5,CCL8,CD44,CD86,CHRNE,CSF2RA,CTSL,CXCL10,CXCL16,CXCL2,CXCL3,CXCL5,CXCR4,DDX5,DEFA1 (includes others),DUSP1,FABP5,FCGR1B,FGFR2,FLNA,FOXO3,GAA,HAVCR2,HIF1A,HLA-DRB1,HLA-DRB5,ICAM1,IFI30,IL10,IL1A,IL1B,IL3RA,JAK1,KEL,LGMN,LPL,LYN,MDM2,mir-181,mir-221,mir-29,mir-30,MMP19,MMP8,MOG,NFKB1,NR4A2,ODC1,OSM,PDE3B,PDK4,PER1,PPARD,PPARG,P…	85
Cell Death and Survival	apoptosis	1,26E-15		-0,436		ABCG2,ABL2,ADAM17,AHR,AKTIP,ANGPT2,ANXA1,ANXA5,AREG,ARG1,ARHGAP18,ATF3,AXL,BOK,BTK,C5AR1,CASP3,CCL2,CCL3,CCL4,CCL5,CD44,CD99,CENPB,CHKA,CNTF,CRYAB,CSF2RA,CSNK1A1,CTGF,CTSB,CXCR4,CYP2J2,DAB2,DAPK1,DAPK3,DUSP1,DUSP6,EGR3,EIF2AK3,ELL,EMILIN2,EREG,ETS2,EZR,FBXO32,FGF1,FGFR2,FN1,FOSB,FOXO3,FOXO4,FTH1,FUBP1,GRN,HBEGF,HCAR2,HERPUD1,HIF1A,HIPK2,HK2,HMOX1,HNRNPA1,HPSE,ICAM1,IL10,IL18,IL1A,IL1B,INHBA,IRF8,…	176
Cancer, Neurological Disease, Organismal Injury and Abnormalities	central nervous system tumor	2,12E-15				ABCA2,ABCA8,ABCG2,ADAM8,ADGRB3,AK5,ALAD,ANGPT2,ANXA1,AOAH,ARL4C,ASPA,ASXL3,BCAS1,CD109,CD163L1,CD300C,CD93,CD99,CDC42BPA,CKS2,CLCA4,CLCN7,CNDP1,COBL,CSF2RA,CXCL16,DMXL2,DOCK1,DOCK11,EHD4,EIF2AK3,ELL,EMP3,ENPP2,FGF1,FLNA,FN1,FOLH1,FOXO3,FUBP1,GNAO1,GRM3,GRN,HBEGF,HIF1A,HIPK2,IL10,IRS2,KCNH8,KDELR1,KDM6B,KEL,KIAA1598,KIF5A,KLF4,LPAR1,MAG,MAL,MAP4K4,MAP7,MCL1,MDM2,MERTK,mir-221,MOBP,MOG,MS4A7,MYO1D,…	106
Cell Death and Survival	cell death	2,39E-15		-0,628		ABCC4,ABCG2,ABL2,ADAM17,AHR,AKTIP,ANGPT2,ANXA1,ANXA2,ANXA5,AREG,ARG1,ARHGAP18,ATF3,ATP1A1,ATP2B1,AXL,BOK,BTG2,BTK,C5AR1,CASP3,CCL2,CCL3,CCL4,CCL5,CD177,CD44,CD99,CENPB,CHKA,CHSY1,CLCN7,CNTF,CRYAB,CSF2RA,CSNK1A1,CTGF,CTSB,CXCR4,CYP2J2,DAB2,DAPK1,DAPK3,DEFA1 (includes others),DOCK1,DOCK8,DUSP1,DUSP6,EGR3,EIF2AK3,ELL,EMILIN2,EMP1,EMP3,EREG,ETS2,EZR,FBXO32,FCGR1B,FERMT3,FGF1,FGFR2,FLNA,FN1,FOSB,FOXO3…	213
Cancer, Neurological Disease, Organismal Injury and Abnormalities	astrocytoma	2,80E-15				ABCA2,ABCA8,ABCG2,ADAM8,ADGRB3,AK5,ANGPT2,AOAH,ARL4C,ASPA,ASXL3,BCAS1,CD109,CD163L1,CD300C,CD93,CD99,CDC42BPA,CKS2,CLCA4,CLCN7,COBL,CXCL16,DMXL2,DOCK1,DOCK11,EHD4,ELL,ENPP2,FLNA,FN1,FOLH1,FOXO3,GNAO1,GRM3,HIF1A,HIPK2,IL10,KDELR1,KEL,KIAA1598,KIF5A,LPAR1,MAG,MAL,MAP4K4,MAP7,MDM2,MERTK,mir-221,MOBP,MOG,MS4A7,MYO1D,NLRP3,NRAS,OR2T12,PAIP2B,PAQR6,PINK1,PKP4,PTGS2,PTPN11,PTPRD,RAPGEF4,RAPGEF5,RB1,RGPD…	86
Cell Death and Survival	cell survival	4,94E-15	Increased	3,908		ABCG2,ABL2,ACSL5,ADAM17,AK5,AKAP13,ANGPT2,ANLN,ANXA5,APLF,APOD,AXL,BTG2,BTK,C5AR2,CAMK2N1,CASP3,CCL18,CCL2,CCL3,CCL5,CCR1,CD44,CDC42BPA,CDKL3,CHKA,CNTF,CTGF,CXCL10,CXCR4,DAB2,DEFA1 (includes others),DOCK1,DUSP1,DUSP6,EIF2AK3,EIF4A3,EMILIN2,ETS2,FAM103A1,FGF1,FGFR2,FLNA,FN1,FTH1,HBEGF,HERPUD1,HIF1A,HK2,HMOX1,ICAM1,IL10,IL1A,IL1B,IRS2,ITGA5,JAK1,KIF1A,KIF5A,KLF4,LGALS3,LIMS1,LRP1,LYN,MAP3K8,MAPT,MC…	116
Cellular Movement, Hematological System Development and Function, Immune Cell Trafficking, Inflammatory Response	cell movement of phagocytes	9,44E-15	Increased	4,834		ADAM17,ANXA1,C5AR2,CCL2,CCL20,CCL3,CCL4,CCL5,CCL8,CCR1,CD44,CNP,CSF2RA,CTSZ,CXCL10,CXCL2,CXCL3,CXCL5,CXCR4,DEFA1 (includes others),FN1,GNAI3,ICAM1,IL10,IL1A,IL1B,ITGA4,JAK1,LGALS3,MMP14,NCKAP1L,PDGFB,PLA2G7,PLAU,PLAUR,PLXND1,PPARG,S100A12,SERPINE1,STAB1,TGFB1,TNF	42
Cellular Development, Cellular Growth and Proliferation, Organ Development, Skeletal and Muscular System Development and Function, Tissue Development	proliferation of smooth muscle cells	9,56E-15	Increased	2,093		APOD,BMPR2,CCL2,CCL3,CCL5,CXCL16,EREG,HBEGF,HMOX1,IL10,IL1A,IL1B,INHBA,NR4A1,NR4A2,NR4A3,OSM,PDGFB,PLAUR,PPARG,PTPN11,SERPINE1,TGFB1,TGFB3,THBS1,TLR2,TNF,TNFAIP3,TRIB1	29
Cell-To-Cell Signaling and Interaction, Hematological System Development and Function, Immune Cell Trafficking	adhesion of immune cells	1,24E-14	Increased	3,960		A2M,ANGPT2,ANXA1,ATRN,CCL2,CCL20,CCL4,CCL5,CD44,CD58,CD83,CD97,CXCL10,CXCL2,CXCR4,EZR,F11R,FERMT3,FN1,ICAM1,IL10,IL1A,IL1B,ITGA4,ITGA5,LGALS3,MRC1,PLAU,PLAUR,PLTP,PPARG,STAB1,STX4,TGFB1,THBS1,TLR2,TNF	37
Cellular Development, Cellular Growth and Proliferation, Organ Development, Skeletal and Muscular System Development and Function, Tissue Development	proliferation of muscle cells	1,65E-14	Increased	2,231		APOD,BMPR2,CCL2,CCL3,CCL5,CXCL16,EREG,HBEGF,HMOX1,IL10,IL1A,IL1B,INHBA,ITGA5,NR4A1,NR4A2,NR4A3,OSM,PDGFB,PLAUR,PPARG,PTPN11,SERPINE1,TGFB1,TGFB3,THBS1,TLR2,TNF,TNFAIP3,TRIB1	30
Immunological Disease	systemic autoimmune syndrome	2,98E-14				ADAM8,AKAP13,ANXA1,AREG,ARG1,ATP8A1,C3AR1,CASP3,CCL18,CCL2,CCL20,CCL3,CCL4,CCL5,CCL8,CCR1,CD44,CD68,CD83,CD86,CD97,CLIC2,CNTNAP4,CTNNA3,CTSA,CTSB,CXCL10,CXCL16,CXCL2,CXCL3,CXCL5,CXCR4,DEFA1 (includes others),DUSP1,ENAH,F11R,FCGR1B,FOSB,FOXO3,FTH1,FUBP1,GAA,GANAB,GBP2,GFAP,GRN,HAVCR2,HLA-DPB1,HLA-DRB1,HMOX1,HNRNPA1,ICAM1,IL10,IL10RA,IL18,IL1B,ITGA5,JAK1,KIF5A,LYN,MAFB,MAP4K4,MCL1,MDM2,MMP2,MMP8,MO…	107
Inflammatory Response	inflammatory response	3,09E-14	Increased	2,854		ADAM17,ADAM8,ANXA1,AOAH,C3AR1,C5AR2,CCL18,CCL2,CCL20,CCL3,CCL3L3,CCL4,CCL5,CCL8,CCR1,CD97,CNTF,CSF2RA,CXCL10,CXCL2,CXCL3,CXCL5,CXCR4,DEFA1 (includes others),F11R,GNAI3,GNAO1,IL10,IL18,IL1A,IL1B,IRAK2,KLF4,LGALS3,MCL1,NCKAP1L,NFKB1,NLRP3,PDGFB,PLA2G7,PLAU,PLAUR,PPARG,PTGER4,PTGS2,RIPK2,S100A12,SERPINE1,SOCS3,TGFB1,THBS1,TLR2,TNF	53
Cell Death and Survival	cell viability	3,38E-14	Increased	3,516		ABCG2,ABL2,ACSL5,ADAM17,AK5,AKAP13,ANGPT2,ANLN,ANXA5,APLF,APOD,AXL,BTG2,BTK,C5AR2,CAMK2N1,CASP3,CCL18,CCL2,CCL3,CCL5,CCR1,CD44,CDC42BPA,CDKL3,CHKA,CNTF,CTGF,CXCL10,CXCR4,DAB2,DOCK1,DUSP1,DUSP6,EIF2AK3,EIF4A3,EMILIN2,ETS2,FAM103A1,FGF1,FGFR2,FLNA,FN1,FTH1,HBEGF,HERPUD1,HIF1A,HK2,HMOX1,ICAM1,IL10,IL1A,IL1B,IRS2,JAK1,KIF1A,KIF5A,KLF4,LGALS3,LRP1,LYN,MAP3K8,MAPT,MCL1,MCOLN1,MDM2,mir-181,mir-29,NFE2L2…	110
Cancer, Organismal Injury and Abnormalities	head and neck cancer	5,11E-14				ABCG1,ADAM8,AIM1,ALAD,ANGPT2,ANXA1,ATRNL1,AXL,CASP3,CCL8,CD44,CD83,CRYAB,CTGF,CTSC,CXCL10,CXCL16,CXCL2,CXCL3,CXCR4,DUSP1,EDIL3,EIF2AK3,EMILIN2,EMP3,EREG,EZR,F11R,FABP5,FGD4,FGF1,FGFR2,FN1,FOLH1,HIF1A,HK2,IL1A,IL1B,INHBA,IRS2,ITGA5,ITGA9,KCNMB4,KDM6B,KIF1A,LGALS3,LIFR,LPAR1,LYN,MAP3K8,MAP7,MCL1,mir-181,mir-221,MMP14,MMP2,MRC1,MTSS1,NRAS,PI4K2A,PPARD,PPARG,PTGS2,PTPRD,RB1,REL,SDC2,SERPINE1,SERPINI1…	79
Cellular Movement, Hematological System Development and Function, Immune Cell Trafficking	migration of mononuclear leukocytes	6,87E-14	Increased	3,714		ADAM17,CCL18,CCL2,CCL20,CCL3,CCL4,CCL5,CCL8,CCR1,CD44,CD58,CD86,CXCL10,CXCL16,CXCR4,DEFA1 (includes others),ENPP2,EZR,F11R,FERMT3,FN1,ICAM1,IL10,IL18,ITGA4,ITGA5,JAK1,LGALS3,MMP14,PLAU,PPARG,SOCS3,STAB1,TGFB1,THBS1,TNF	36
Cellular Movement, Hematological System Development and Function, Immune Cell Trafficking	cell movement of myeloid cells	3,46E-13	Increased	4,622		ADAM17,ANXA1,C5AR2,CCL2,CCL20,CCL3,CCL4,CCL5,CCL8,CCR1,CNP,CSF2RA,CXCL10,CXCL2,CXCL3,CXCL5,CXCR4,DEFA1 (includes others),FN1,GNAI3,ICAM1,IL10,IL1A,IL1B,ITGA4,JAK1,LGALS3,MMP14,NCKAP1L,PDGFB,PLA2G7,PLAU,PLAUR,PLXND1,PPARG,S100A12,SERPINE1,STAB1,TGFB1,TNF	40
Neurological Disease	epileptic seizure	4,19E-13				ARID5B,ARRDC3,ATF3,CCR1,CD83,CH25H,CXCR4,DUSP1,DUSP6,EGR2,EGR3,EIF4A3,ELL2,FOSB,GFAP,GRASP,HMOX1,IL1B,INHBA,KAL1,KIAA1107,MCL1,METRNL,NEFM,NFIL3,NR4A1,NR4A3,PLK3,PTGS2,SOCS3,SPRY2,TRIB1,ZFP36	33
Connective Tissue Disorders, Immunological Disease, Inflammatory Disease, Skeletal and Muscular Disorders	juvenile rheumatoid arthritis	5,71E-13				CCL3,CCL4,CCL5,CCR1,CD83,CD86,CLIC2,F11R,FOSB,HNRNPA1,IL1B,JAK1,MCL1,MMP2,NR4A1,NR4A2,NR4A3,OSM,PLAUR,PPARG,PRDM1,PTGS2,S100A10,S100A12,THBS1,TNF,TNFAIP3,TRAK2,ZFP36	29
Cell-To-Cell Signaling and Interaction	adhesion of tumor cell lines	7,75E-13	Increased	3,009		ADAM17,ADAM28,ADD3,ANXA1,B4GALT1,CCL2,CCL3,CCL4,CD44,CD99,CTNNA3,CTSZ,CXCL10,CXCL2,CXCR4,CYBB,CYP2J2,DAB2,FERMT3,FLNA,FN1,GFAP,ICAM1,ITGA4,ITGA5,ITGA9,LGALS3,MAP3K8,MMP14,MMP19,MMP2,MYO6,PLAU,PLAUR,PPARG,RASA1,SDC2,SERPINE1,TGFB1,THBS1,TJP1,TLR2,TNF,VCAN,ZEB2	45
Cellular Movement, Hematological System Development and Function, Immune Cell Trafficking, Inflammatory Response	migration of phagocytes	8,51E-13	Increased	3,560		ADAM17,CCL2,CCL20,CCL3,CCL4,CCL5,CCL8,CCR1,CD44,CTSZ,CXCL10,CXCL3,CXCL5,CXCR4,FN1,ICAM1,IL1B,ITGA4,JAK1,LGALS3,MMP14,PLAU,PLXND1,PPARG,STAB1,TGFB1,TNF	27
Cancer, Organismal Injury and Abnormalities	upper airway cancer	1,26E-12				AIM1,ANXA1,ATRNL1,CCL8,CD44,CD83,CRYAB,CTGF,CTSC,CXCL10,CXCL2,CXCL3,CXCR4,DUSP1,EDIL3,EMILIN2,EREG,EZR,F11R,FABP5,FGD4,FGF1,FN1,FOLH1,HK2,IL1A,IL1B,INHBA,ITGA9,KCNMB4,KIF1A,LPAR1,MAP7,MMP2,MTSS1,NRAS,PTGS2,SDC2,SERPINE1,SERPINI1,SPRY1,TGFB1,TRAM1,TUBB4A,TUBG2,VRK2	46
Cardiovascular System Development and Function, Organismal Development	vasculogenesis	2,11E-12		1,453		ANGPT2,AXL,BMPR2,CCL2,CD44,CRYAB,CXCL10,CXCR4,CYBB,DAB2,EGR3,ETV6,F11R,FERMT3,FGF1,FLNA,FN1,FOXO3,FRS2,HIF1A,HIPK2,HMOX1,HPSE,ICAM1,IL10,IL1A,IL1B,LGALS3,MERTK,MMP14,MMP2,MYOF,NR4A1,NRP1,NRP2,OLR1,OSM,PDGFB,PLAUR,PTGS2,PTPRJ,RASA1,SEMA3B,SERPINE1,SLC9A3R2,STAB1,STK39,TGFB1,THBS1,TNF,VIM,XBP1,ZC3H13	53
Cardiovascular System Development and Function, Organismal Development	angiogenesis	2,47E-12		1,629		ANGPT2,AXL,BMPR2,CASP3,CCL2,CD44,CRYAB,CTSB,CXCL10,CXCR4,CYBB,DAB2,EGR3,EIF2AK3,ETV6,F11R,FERMT3,FGF1,FLNA,FN1,FOXO3,FOXO4,FRS2,HIF1A,HIPK2,HMOX1,HPSE,ICAM1,IL10,IL18,IL1A,IL1B,ITGA5,LGALS3,MERTK,MMP14,MMP2,MYOF,NR4A1,NRP1,NRP2,OLR1,OSM,PDE3B,PDGFB,PLAUR,PTGS2,PTPRJ,RASA1,SEMA3B,SERPINE1,SLC9A3R2,STAB1,STK39,TGFB1,THBS1,TNF,VIM,XBP1,ZC3H13	60
Cellular Movement, Hematological System Development and Function, Immune Cell Trafficking, Inflammatory Response	cell movement of monocytes	2,90E-12	Increased	3,875		ADAM17,ANXA1,CCL2,CCL20,CCL3,CCL4,CCL5,CCL8,CCR1,CXCL3,CXCR4,FN1,IL10,IL1B,ITGA4,JAK1,LGALS3,MMP14,PDGFB,PLA2G7,PLAUR,PPARG,S100A12,SERPINE1,TGFB1,TNF	26
Cancer, Organismal Injury and Abnormalities	upper aerodigestive tract carcinoma	5,08E-12				ABCA8,ADGRB3,AIM1,ATP10D,ATRNL1,CCL8,CD44,CD83,CHST11,CTGF,CTNND2,CTSC,CXCL10,CXCL2,CXCL3,CXCR4,DOCK4,EDIL3,EMILIN2,EREG,EZR,F11R,FABP5,FAM49A,FGD4,FGF1,FN1,FOLH1,FTH1,GANAB,GRM3,HK2,IL1A,INHBA,IRAK2,ITGA9,KCNMB4,KIF1A,KIF1C,KIF6,LPAR1,LRCH1,MAP7,MAPT,mir-30,MMP2,MS4A14,MTSS1,NALCN,NFE2L2,NRAS,PCDH9,PLK3,PPP1R10,PTGS2,PTPN13,RASA1,RB1,RBBP6,SDC2,SERPINE1,SERPINI1,SLC16A10,SLCO1A2,SPDYA,SPRY1,SRGA…	73
Cellular Movement, Hematological System Development and Function, Immune Cell Trafficking	Lymphocyte migration	7,71E-12	Increased	3,901		ADAM17,CCL18,CCL2,CCL20,CCL3,CCL4,CCL5,CCR1,CD44,CD58,CD86,CXCL10,CXCL16,CXCR4,DEFA1 (includes others),ENPP2,EZR,F11R,FERMT3,FN1,ICAM1,IL10,IL18,ITGA4,ITGA5,PLAU,SOCS3,STAB1,THBS1,TNF	30
Cellular Movement, Hematological System Development and Function, Immune Cell Trafficking	cell movement of lymphocytes	7,75E-12	Increased	3,706		ADAM17,CCL18,CCL2,CCL20,CCL3,CCL4,CCL5,CCL8,CCR1,CD44,CD58,CD86,CXCL10,CXCL16,CXCR4,DEFA1 (includes others),ENPP2,EZR,F11R,FERMT3,FN1,GNAO1,ICAM1,IL10,IL18,ITGA4,ITGA5,PLAU,SOCS3,STAB1,THBS1,TNF	32
Cellular Movement	homing	1,32E-11	Increased	4,482		ADAM17,ANXA1,ANXA2,C5AR1,C5AR2,CCL18,CCL2,CCL20,CCL3,CCL4,CCL5,CCL8,CCR1,CD44,CSF2RA,CXCL10,CXCL2,CXCL3,CXCL5,CXCR4,DEFA1 (includes others),DOCK4,FN1,GNAI3,GNAO1,HBEGF,IL10,IL1B,ITGA5,KAL1,LGALS3,LIFR,MMP2,NCKAP1L,NRP1,PDGFB,PLA2G7,PLAU,PLAUR,PLD2,PPARG,PTGS2,S100A12,SERPINE1,SOCS3,STX4,TGFB1,THBS1,TLR2,TNF,TRIB1	51
Cancer, Organismal Injury and Abnormalities	malignant neoplasm of aerodigestive tract	1,50E-11				ABCA8,ADGRB3,AIM1,ANXA1,ATP10D,ATRNL1,CASP3,CCL8,CD44,CD83,CHST11,CRYAB,CTGF,CTNND2,CTSC,CXCL10,CXCL2,CXCL3,CXCR4,DOCK4,DUSP1,EDIL3,EIF2AK3,EMILIN2,EREG,EZR,F11R,FABP5,FAM49A,FGD4,FGF1,FN1,FOLH1,FTH1,GANAB,GRM3,HK2,IL1A,IL1B,INHBA,IRAK2,ITGA9,KCNMB4,KIF1A,KIF1C,KIF6,LPAR1,LRCH1,MAP7,MAPT,mir-30,MMP2,MS4A14,MTSS1,NALCN,NFE2L2,NRAS,PCDH9,PLK3,PPP1R10,PTGS2,PTPN13,RASA1,RB1,RBBP6,SDC2,SERPINE1,SERPI…	79
Cellular Movement, Hematological System Development and Function, Immune Cell Trafficking	cell movement of peripheral blood leukocytes	1,71E-11	Increased	2,370		ADAM17,CCL2,CCL20,CCL3,CCL4,CCL5,CCL8,CCR1,CXCL16,CXCR4,ICAM1,IL10,PLAUR,PPARG,TLR2,TNF	16
Cellular Movement	chemotaxis	2,43E-11	Increased	4,356		ADAM17,ANXA1,ANXA2,C5AR1,C5AR2,CCL18,CCL2,CCL20,CCL3,CCL4,CCL5,CCL8,CCR1,CD44,CSF2RA,CXCL10,CXCL2,CXCL3,CXCL5,CXCR4,DEFA1 (includes others),DOCK4,FN1,GNAI3,GNAO1,HBEGF,IL10,IL1B,KAL1,LGALS3,LIFR,MMP2,NCKAP1L,NRP1,PDGFB,PLA2G7,PLAU,PLAUR,PLD2,PPARG,PTGS2,S100A12,SERPINE1,SOCS3,STX4,TGFB1,THBS1,TLR2,TNF,TRIB1	50
Cellular Movement	homing of cells	2,72E-11	Increased	4,481		ADAM17,ANXA1,ANXA2,C5AR2,CCL18,CCL2,CCL20,CCL3,CCL4,CCL5,CCL8,CCR1,CD44,CSF2RA,CXCL10,CXCL2,CXCL3,CXCL5,CXCR4,DEFA1 (includes others),DOCK4,FN1,GNAI3,GNAO1,HBEGF,IL10,IL1B,ITGA5,LGALS3,LIFR,MMP2,NCKAP1L,NRP1,PDGFB,PLA2G7,PLAU,PLAUR,PLD2,PPARG,PTGS2,S100A12,SERPINE1,SOCS3,STX4,TGFB1,THBS1,TLR2,TNF,TRIB1	49
Cellular Movement, Skeletal and Muscular System Development and Function	cell movement of smooth muscle cells	2,93E-11	Increased	3,719		BMPR2,CCL2,CCL3,CCL5,CXCL2,CXCL3,ENPP2,FN1,HBEGF,IL18,IL1A,IL1B,MMP2,PDGFB,PLAU,PLAUR,PTGS2,THBS1,TNF,TRIB1	20
Connective Tissue Disorders, Immunological Disease, Inflammatory Disease, Skeletal and Muscular Disorders	polyarticular juvenile rheumatoid arthritis	3,60E-11				CCL3,CCL4,CCL5,CCR1,CD83,F11R,FOSB,HNRNPA1,IL1B,MCL1,NR4A1,NR4A2,NR4A3,OSM,PLAUR,PRDM1,PTGS2,S100A10,S100A12,THBS1,TNFAIP3,ZFP36	22
Cellular Movement, Hematological System Development and Function, Immune Cell Trafficking, Inflammatory Response	chemotaxis of leukocytes	3,68E-11	Increased	3,240		ADAM17,ANXA1,C5AR2,CCL18,CCL2,CCL20,CCL3,CCL4,CCL5,CCL8,CCR1,CSF2RA,CXCL10,CXCL2,CXCL3,CXCL5,CXCR4,DEFA1 (includes others),GNAI3,GNAO1,IL10,IL1B,LGALS3,NCKAP1L,PDGFB,PLA2G7,PLAU,PLAUR,PPARG,S100A12,SERPINE1,SOCS3,TGFB1,THBS1,TLR2,TNF	36
Cellular Movement	chemotaxis of cells	4,54E-11	Increased	4,356		ADAM17,ANXA1,ANXA2,C5AR2,CCL18,CCL2,CCL20,CCL3,CCL4,CCL5,CCL8,CCR1,CD44,CSF2RA,CXCL10,CXCL2,CXCL3,CXCL5,CXCR4,DEFA1 (includes others),DOCK4,FN1,GNAI3,GNAO1,HBEGF,IL10,IL1B,LGALS3,LIFR,MMP2,NCKAP1L,NRP1,PDGFB,PLA2G7,PLAU,PLAUR,PLD2,PPARG,PTGS2,S100A12,SERPINE1,SOCS3,STX4,TGFB1,THBS1,TLR2,TNF,TRIB1	48
Dermatological Diseases and Conditions	psoriasis	6,41E-11				A2M,ABCA8,ADAM17,AIM1,ANXA1,ANXA2,APOD,ARG1,C3AR1,CAMK2N1,CCL2,CCL20,CD97,CLEC7A,CTSB,CTSL,CTSS,CXCL10,CXCL3,CXCL5,DEFA1 (includes others),DUSP1,EIF4A3,ELL2,F13A1,FABP5,FN1,GBP2,GK,GPM6B,H2AFY,HIF1A,HMOX1,HPSE,ICAM1,IFI30,IL10,IL18,IL1A,IL1B,ITGA5,JAK1,KYNU,LGALS3,MMP14,MMP19,MMP2,NFIL3,NR4A2,NRP1,NRP2,ODC1,OSM,PLA2G16,PLAU,PLSCR1,PPARD,PPARG,PPIF,PTGS2,RB1,S100A12,SERPINE1,TF,TGFB1,TLR2,TLR3,TNF…	71
Cell-To-Cell Signaling and Interaction	binding of tumor cell lines	9,94E-11	Increased	2,581		ADAM28,ANXA2,ANXA5,CD177,CD44,CD68,CLEC4A,CXCL3,CXCR4,DOCK8,FN1,ICAM1,IL1B,ITGA4,ITGA5,ITGA9,LGALS3,LPL,LRP1,MMP2,NRP1,OSM,PLAU,PTPN11,S100A10,SERPINE1,TFRC,TGFB1,THBS1,TNF	30
Cancer, Gastrointestinal Disease, Organismal Injury and Abnormalities	oral cancer	1,06E-10				ANXA1,ATRNL1,CCL8,CD83,CRYAB,CTGF,CTSC,CXCL10,CXCL2,CXCL3,DUSP1,EDIL3,EMILIN2,EREG,EZR,F11R,FABP5,FGF1,FN1,FOLH1,IL1A,IL1B,INHBA,ITGA9,KCNMB4,LPAR1,MAP7,MTSS1,PTGS2,SDC2,SERPINE1,SERPINI1,SPRY1,TGFB1,TRAM1,TUBB4A,TUBG2,VRK2	38
Organismal Injury and Abnormalities, Reproductive System Disease	endometriosis	1,45E-10				ABCG1,AHR,ANGPT2,ANK3,APLP1,BCAT1,CCL18,CCL2,CCL4,CCR1,CD163,CTGF,CXCL10,CXCL5,CXCR4,DUSP1,ELL2,EZR,FN1,HIF1A,HPSE,ICAM1,IL10,IL18,IL1A,INHBA,IRS2,JAK1,MAP3K8,mir-221,mir-29,mir-30,MMP14,MMP2,NFIL3,NFKB1,NR4A1,NRIP1,PLA2G4A,PLAUR,PPARG,PTGS2,PTPN11,REL,S100A1,SDC2,SPRY2,TGFB1,TGFBI,TNF,TREM2,VIM,ZFP36	53
Cancer, Organismal Injury and Abnormalities	urogenital cancer	1,46E-10				ABCA1,ABCA8,ABCC4,ABCG2,ADAM17,ADAM28,ADAM8,ADAP2,ADD3,ADGRB3,AGAP1,AGTPBP1,AIM1,AK5,AKAP13,ALAD,ALS2CR11,ANGPT2,ANK3,ANKH,ANKRD44,ANLN,ANO4,ANO6,ANXA1,ANXA2,ANXA5,APLF,APOD,ARID5B,ARL4C,ARL5B,ARRDC3,ASPA,ATF3,ATP2B1,ATP9A,ATRN,ATRNL1,AXL,BCAT1,BMP2K,BMPR2,BTAF1,BTG2,C3AR1,C3orf62,C6orf62,CASP3,CCDC148,CCL2,CCL3,CCL4,CCL5,CCR1,CD109,CD163,CD163L1,CD180,CD44,CD68,CD84,CDH20,CDK19,CDKL3,CDR1,CENPB,…	372
Cancer, Gastrointestinal Disease, Organismal Injury and Abnormalities	gastrointestinal tract cancer	1,89E-10		-0,152		A2M,ABCA1,ABCA2,ABCA8,ABCC4,ABCG2,ABL2,ACOT9,ACSL5,ADAM17,ADAM28,ADD3,ADGRB3,ADGRL4,AFF4,AGAP1,AGTPBP1,AHR,AIM1,AKAP13,ALS2CR11,AMER2,ANGPT2,ANK3,ANKIB1,ANKRD10,ANKRD40,ANKRD44,ANLN,ANO4,ANXA1,ANXA2,APLF,AREG,ARFGAP3,ARHGAP25,ARID5B,ARRDC3,ARRDC4,ASPA,ASXL3,ATF3,ATP10D,ATP13A3,ATP8A1,ATP9A,ATRN,ATRNL1,AXL,B4GALT1,BCAS1,BEX1,BMP2K,BMPR2,BTAF1,C15orf48,CACNA2D1,CAMK2N1,CARF,CASP3,CASS4,CCL2,CCL5,CC…	412
Cellular Movement, Hematological System Development and Function, Immune Cell Trafficking, Inflammatory Response	chemotaxis of phagocytes	2,17E-10	Increased	3,627		ANXA1,C5AR2,CCL2,CCL20,CCL3,CCL4,CCL5,CCL8,CCR1,CSF2RA,CXCL10,CXCL2,CXCL3,CXCL5,CXCR4,DEFA1 (includes others),GNAI3,IL10,IL1B,LGALS3,NCKAP1L,PDGFB,PLA2G7,PLAU,PLAUR,S100A12,SERPINE1,TGFB1,TNF	29
Gastrointestinal Disease, Inflammatory Disease, Inflammatory Response	ulcerative colitis	2,41E-10				ANXA1,CCL18,CCL2,CD86,CXCL10,CXCL2,CXCL3,CXCL5,FGFR2,ICAM1,IL10,IL1B,JAK1,NFKB1,PPARG,PTGS2,SERPINE1,SOCS3,TLR2,TNF,TREM1,XBP1	22
Cell-mediated Immune Response, Cellular Movement, Hematological System Development and Function, Immune Cell Trafficking	T cell migration	3,25E-10	Increased	3,152		ADAM17,CCL18,CCL2,CCL20,CCL3,CCL4,CCL5,CCR1,CD44,CD86,CXCL10,CXCL16,CXCR4,DEFA1 (includes others),ENPP2,EZR,FN1,ICAM1,IL10,PLAU,SOCS3,STAB1,THBS1	23
Cellular Movement, Hematological System Development and Function, Immune Cell Trafficking, Inflammatory Response	chemotaxis of mononuclear leukocytes	4,35E-10	Increased	3,158		ADAM17,ANXA1,CCL18,CCL2,CCL20,CCL3,CCL4,CCL5,CCL8,CCR1,CXCL10,CXCR4,DEFA1 (includes others),GNAO1,IL10,IL1B,LGALS3,PDGFB,PLA2G7,PLAUR,S100A12,SERPINE1,SOCS3,THBS1,TLR2,TNF	26
Dermatological Diseases and Conditions, Inflammatory Disease, Inflammatory Response	Dermatitis	4,54E-10				ABCA1,ADAM17,ANXA1,ANXA5,ARFGAP3,ATP1A1,C3AR1,CCL18,CCL20,CCL5,CD44,CSF2RA,CTSL,CXCR4,DEFA1 (includes others),DUSP1,FABP5,FLNA,HAVCR2,HLA-DRB1,HLA-DRB5,IFI30,IL10,IL1A,IL1B,IL3RA,KEL,LGMN,LPL,LYN,MMP19,NR4A2,ODC1,OSM,PDK4,PER1,PPARG,PRDM1,RRN3,SOCS3,TLR2,TNF,TNFAIP3,TNFSF8,TUBB4A,TUBG2,VCP,ZFP36,ZNF331	49
Cardiovascular Disease	advanced stage peripheral arterial occlusive disease	4,72E-10				ADAP2,ARL4C,C3AR1,CCL18,CCR1,CD163,CD97,CLEC4A,CTSB,CTSS,DAB2,FTH1,IFI30,IRF8,ITGA4,LYN,MAFB,MAP4K4,NEDD9,PLA2G4A,PLEKHO2,PLXND1,PTGER4,SEMA3B,SLC19A2,THBS1,TP53BP2,TTLL7,VSIG4	29
Cellular Movement, Hematological System Development and Function, Immune Cell Trafficking	cell movement of PBMCs	4,73E-10		1,814		ADAM17,CCL2,CCL20,CCL3,CCL4,CCL5,CCL8,CCR1,IL10,PLAUR,PPARG,TLR2,TNF	13
Cancer, Organismal Injury and Abnormalities	breast or colorectal cancer	5,01E-10				ABCA8,ABCC4,ABCG2,ABL2,ACOT9,ACSL5,ADAM17,ADAM28,ADD3,ADGRB3,ADGRL4,AFF4,AGAP1,AGTPBP1,AHR,AIM1,AKAP13,ALS2CR11,AMER2,ANGPT2,ANK3,ANKIB1,ANKRD10,ANKRD22,ANKRD44,ANLN,ANO4,ANXA1,ANXA2,APLF,AREG,ARFGAP3,ARHGAP25,ARMT1,ARRDC3,ARRDC4,ASPA,ASPHD1,ATF3,ATP10D,ATP13A3,ATP8A1,ATP9A,ATRN,ATRNL1,AXL,B4GALT1,BCAS1,BCAT1,BEX1,BMPR2,BTG2,C15orf48,CACNA2D1,CAMK2N1,CARF,CASP3,CASS4,CCL2,CCL3,CCL4,CCL5,CCNH,CCNL…	401
Cell Death and Survival	cell viability of tumor cell lines	5,62E-10	Increased	3,340		ABCG2,ACSL5,ADAM17,AK5,AKAP13,ANGPT2,ANLN,APLF,AXL,BTG2,C5AR2,CAMK2N1,CASP3,CCL18,CCL2,CD44,CDC42BPA,CDKL3,CHKA,CTGF,CXCR4,DOCK1,DUSP1,DUSP6,EIF2AK3,EIF4A3,FAM103A1,FGFR2,FLNA,FN1,FTH1,HBEGF,HIF1A,HK2,HMOX1,IL10,IL1A,IL1B,IRS2,JAK1,KIF1A,KIF5A,KLF4,LGALS3,LYN,MAPT,MCL1,MCOLN1,MDM2,mir-181,mir-29,NFE2L2,NFKB1,NRAS,NRP1,OTUD7B,PARP14,PI4K2A,PLAU,PLAUR,PLD2,PLEKHG2,PPFIA2,PPP1R9A,PTGS2,PTPN11,PTPN13…	83
Cancer, Gastrointestinal Disease, Organismal Injury and Abnormalities	upper gastrointestinal tract cancer	6,45E-10				A2M,ABCA1,ABCA2,ABCA8,ABCC4,ADGRB3,AIM1,ANGPT2,ANK3,ANKRD40,ANKRD44,ANLN,ANXA1,ARID5B,ASXL3,ATP10D,ATP8A1,ATP9A,ATRNL1,BMP2K,BTAF1,CASP3,CCL8,CD109,CD163L1,CD44,CD58,CD83,CDH20,CHD1,CHKA,CHST11,CRYAB,CSF2RA,CTGF,CTNND2,CTSC,CXCL10,CXCL2,CXCL3,CXCR4,DAB2,DAGLB,DAPK1,DNAJC6,DOCK4,DUSP1,EDIL3,EGR2,EGR3,EIF2AK3,EMILIN2,EREG,EZR,F11R,F13A1,FABP5,FAM13C,FAM49A,FBXO32,FGD4,FGF1,FGFR2,FLNA,FN1,FOLH1,FTH1…	165
Cardiovascular System Development and Function	development of cardiovascular system	6,68E-10		1,672		ANGPT2,AXL,BMPR2,CASP3,CCL2,CD44,CRYAB,CTSB,CXCL10,CXCR4,CYBB,DAB2,EGR3,EIF2AK3,ETV6,F11R,FERMT3,FGF1,FLNA,FN1,FOXO3,FOXO4,FRS2,HIF1A,HIPK2,HMOX1,HPSE,ICAM1,IL10,IL18,IL1A,IL1B,ITGA5,LGALS3,MERTK,MMP14,MMP2,MYOF,NR4A1,NRP1,NRP2,OLR1,OSM,PDE3B,PDGFB,PLAUR,PTGS2,PTPN11,PTPRJ,RASA1,SEMA3B,SERPINE1,SLC9A3R2,STAB1,STK39,TGFB1,THBS1,TNF,VIM,XBP1,ZC3H13	61
Tissue Development	growth of epithelial tissue	7,33E-10		0,956		ANGPT2,AREG,AXL,BMPR2,C5AR1,CD44,CXCL10,CXCR4,CYBB,DAB2,DDX5,EGR3,EREG,F11R,FGF1,FGFR2,FN1,FOXO3,FRS2,HBEGF,HIF1A,HIPK2,HMOX1,IL10,IL1B,INHBA,MERTK,MT3,MYOF,NR4A1,NRP1,NRP2,OSM,PDGFB,PPARD,SERPINE1,SFRP1,SLC9A3R2,STK39,TGFB1,THBS1,TLR2,TNF,XBP1,ZC3H13	45
Cellular Movement, Hematological System Development and Function, Immune Cell Trafficking, Inflammatory Response	chemotaxis of myeloid cells	7,39E-10	Increased	3,522		ANXA1,C5AR2,CCL2,CCL3,CCL4,CCL5,CCL8,CCR1,CSF2RA,CXCL10,CXCL2,CXCL3,CXCL5,CXCR4,DEFA1 (includes others),GNAI3,IL10,IL1B,LGALS3,NCKAP1L,PDGFB,PLA2G7,PLAU,PLAUR,PPARG,S100A12,SERPINE1,TGFB1,TNF	29
Cardiovascular System Development and Function, Cellular Development, Organismal Development, Tissue Development	endothelial cell development	7,55E-10		-0,189		ANGPT2,AXL,BMPR2,CD44,CXCL10,CYBB,DAB2,EGR3,F11R,FGF1,FN1,FOXO3,FRS2,HIF1A,HIPK2,HMOX1,IL10,IL1B,LGALS3,MERTK,MMP2,MYOF,NR4A1,NRP1,NRP2,OSM,PDGFB,PTPRJ,SERPINE1,SLC9A3R2,STK39,TGFB1,THBS1,TNF,XBP1,ZC3H13	36
Cellular Movement, Hematological System Development and Function, Immune Cell Trafficking, Inflammatory Response	transmigration of phagocytes	7,87E-10		1,471		CCL2,CCL3,CCL4,CCL5,CXCL3,CXCL5,FN1,IL1B,ITGA4,MMP14,PPARG,STAB1,TGFB1,TNF	14
Cancer, Organismal Injury and Abnormalities, Reproductive System Disease	mammary tumor	8,10E-10		-0,110		ABCA8,ABCC4,ABCG2,ACOT9,ADAM17,ADAM28,AGTPBP1,AKAP13,ANKRD22,ANLN,ANXA1,AREG,ARMT1,ARRDC3,ASPHD1,ATF3,AXL,BCAT1,BEX1,BMPR2,BTG2,CACNA2D1,CASP3,CCL2,CCL3,CCL4,CCNL1,CCP110,CD44,CD68,CDC42BPA,CHD1,CNDP1,CRIPAK,CRYAB,CTGF,CXCL10,CXCL2,CXCR4,DUSP1,EFTUD2,EIF2AK3,EMP3,ENAH,ETS2,F11R,FABP5,FGF1,FGFR2,FLNA,FN1,FOLH1,FOSB,FOXO3,GNAO1,GPR183,H2AFY,HBEGF,HCAR2,HEY2,HIF1A,HLA-DRB1,HLA-DRB5,HMOX1,HNRNPA1,IBS…	145
Cancer, Gastrointestinal Disease, Organismal Injury and Abnormalities	oral cavity carcinoma	1,03E-09				ATRNL1,CCL8,CD83,CTGF,CTSC,CXCL10,CXCL2,CXCL3,EDIL3,EMILIN2,EREG,EZR,F11R,FGF1,FN1,FOLH1,IL1A,INHBA,ITGA9,KCNMB4,LPAR1,MAP7,MTSS1,PTGS2,SDC2,SERPINE1,SERPINI1,SPRY1,TGFB1,TRAM1,TUBB4A,TUBG2,VRK2	33
Gastrointestinal Disease, Inflammatory Disease	Inflammatory Bowel Disease	1,13E-09				ADAM17,ANXA1,CCL18,CCL2,CD86,CDC42BPA,CSF2RA,CXCL10,CXCL2,CXCL3,CXCL5,FGFR2,ICAM1,IL10,IL10RA,IL18,IL1B,IL3RA,ITGA4,JAK1,MMP2,NFKB1,NKAIN2,PANX1,PHACTR3,PPARG,PTGS2,SERPINE1,SOCS3,TGFB1,TLR2,TNF,TNFAIP3,TNFSF8,TREM1,USP4,XBP1	37
Cardiovascular System Development and Function, Cell-To-Cell Signaling and Interaction	adhesion of endothelial cells	1,30E-09	Increased	3,140		ANGPT2,CCL2,CCL3,CCL4,CD44,CD97,CXCL2,CXCR4,FERMT3,ICAM1,IL1A,IL1B,ITGA4,LGALS3,OLR1,PLAUR,PPARG,STX4,TGFB1,THBS1,TLR2,TNF,VIM	23
Cellular Development, Cellular Growth and Proliferation	proliferation of carcinoma cell lines	1,30E-09		1,412		ADAM17,ANXA1,ANXA2,CASP3,CCL18,CXCR4,CYP2J2,DAB2,ELL,EMP1,EREG,FGFR2,FOXO3,GRN,H2AFY,HIF1A,HK2,HMOX1,IL1B,INHBA,KAT2A,LOC102724428/SIK1,MDM2,mir-181,mir-23,NFE2L2,NR4A1,NRP1,PPARD,PPARG,PTBP1,PTGS2,PTPN11,RB1,S100A10,SEMA3B,TGFB1,TLR2,TMEM2,TNF,URI1,ZNF267	42
Inflammatory Response	inflammation of body region	1,35E-09		-0,555		ANXA1,CCL18,CCL2,CCL4,CCL5,CCL8,CD86,CHRNE,CTSL,CXCL10,CXCL16,CXCL2,CXCL3,CXCL5,DDX5,FCGR1B,FGFR2,FOXO3,GAA,HIF1A,ICAM1,IL10,IL1B,JAK1,LYN,MDM2,mir-181,mir-221,mir-29,mir-30,MMP8,MOG,NFKB1,PDE3B,PPARD,PPARG,PTGS2,SERPINE1,SOCS3,STAB1,TGFB1,TLR2,TLR3,TNF,TP53BP2,TREM1,XBP1	47
Cellular Movement, Hematological System Development and Function, Immune Cell Trafficking	transmigration of leukocytes	1,44E-09	Increased	2,319		CCL2,CCL3,CCL4,CCL5,CD86,CXCL3,CXCL5,FN1,ICAM1,IL1B,ITGA4,MMP14,PPARG,STAB1,TGFB1,TNF	16
Cellular Movement, Hematological System Development and Function, Immune Cell Trafficking	cell movement of antigen presenting cells	1,74E-09	Increased	2,570		CCL2,CCL20,CCL3,CCL4,CCL5,CCR1,CD44,CNP,CTSZ,CXCL10,CXCR4,DEFA1 (includes others),GNAI3,IL10,IL1B,LGALS3,PLXND1,STAB1,TGFB1,TNF	20
Cardiovascular System Development and Function, Cell-To-Cell Signaling and Interaction	binding of endothelial cells	1,90E-09		1,557		ANXA2,AXL,CCL2,CCL5,CCR1,CD44,CD86,DEFA1 (includes others),FGF1,FN1,FOLH1,ICAM1,IL1B,NRP1,PLAUR,SERPINE1,STAB1,TNF	18
Cardiovascular System Development and Function, Cellular Development, Cellular Growth and Proliferation, Organismal Development, Tissue Development	proliferation of endothelial cells	1,91E-09		-0,738		ANGPT2,AXL,BMPR2,CD44,CXCL10,CYBB,DAB2,EGR3,F11R,FGF1,FN1,FOXO3,FRS2,HIF1A,HIPK2,HMOX1,IL10,IL1B,MERTK,MYOF,NR4A1,NRP1,NRP2,OSM,PDGFB,SERPINE1,SLC9A3R2,STK39,TGFB1,THBS1,TNF,XBP1,ZC3H13	33
Cancer, Organismal Injury and Abnormalities, Reproductive System Disease	breast cancer	1,95E-09				ABCA8,ABCC4,ABCG2,ACOT9,ADAM17,ADAM28,AGTPBP1,AKAP13,ANKRD22,ANLN,ANXA1,AREG,ARMT1,ASPHD1,ATF3,AXL,BCAT1,BEX1,BMPR2,BTG2,CACNA2D1,CASP3,CCL2,CCL3,CCL4,CCNL1,CCP110,CD44,CD68,CDC42BPA,CHD1,CNDP1,CRIPAK,CRYAB,CTGF,CXCL10,CXCL2,CXCR4,DUSP1,EFTUD2,EIF2AK3,EMP3,ENAH,ETS2,F11R,FABP5,FGF1,FGFR2,FLNA,FN1,FOLH1,FOSB,FOXO3,GPR183,H2AFY,HBEGF,HCAR2,HEY2,HIF1A,HLA-DRB1,HLA-DRB5,HMOX1,HNRNPA1,IBSP,IL1A,IL1B,I…	140
Cell-To-Cell Signaling and Interaction, Hematological System Development and Function, Immune Cell Trafficking	adhesion of granulocytes	1,96E-09	Increased	2,981		ANGPT2,ANXA1,CD97,CXCL2,FN1,ICAM1,IL1B,ITGA4,ITGA5,LGALS3,PLAU,PLAUR,PLTP,STX4,TLR2,TNF	16
Cellular Movement, Hematological System Development and Function, Immune Cell Trafficking	migration of myeloid cells	2,32E-09	Increased	3,069		ADAM17,CCL2,CCL3,CCL5,CCR1,CXCL3,CXCL5,FN1,ICAM1,IL1B,ITGA4,MMP14,PLAU,PLAUR,PPARG,TGFB1,TNF	17
Cancer, Gastrointestinal Disease, Organismal Injury and Abnormalities	upper gastrointestinal tract tumor	2,42E-09				A2M,ABCA1,ABCA2,ABCA8,ABCC4,ADGRB3,AIM1,ANGPT2,ANK3,ANKRD40,ANKRD44,ANLN,ANXA1,ARID5B,ASXL3,ATP10D,ATP8A1,ATP9A,ATRNL1,BMP2K,BTAF1,CASP3,CCL8,CD109,CD163L1,CD44,CD58,CD83,CDH20,CHD1,CHKA,CHST11,CRIPAK,CRYAB,CSF2RA,CTGF,CTNND2,CTSC,CXCL10,CXCL2,CXCL3,CXCR4,DAB2,DAGLB,DAPK1,DNAJC6,DOCK4,DUSP1,EDIL3,EGR2,EGR3,EIF2AK3,EMILIN2,EREG,EZR,F11R,F13A1,FABP5,FAM13C,FAM49A,FBXO32,FGD4,FGF1,FGFR2,FLNA,FN1,FOL…	167
Hematological Disease, Immunological Disease, Infectious Disease	infection of leukocytes	2,51E-09		-0,478		ANXA2,CCL3,CCL4,CCL5,CTSB,CXCR4,FN1,HAVCR2,IL18,ITGA4,MRC1,SPTBN1,TLR2,TNF	14
Metabolic Disease	amyloidosis	2,76E-09				A2M,ABCA1,ABCA2,ABCG2,ALG2,APOD,ARG1,ATP8A1,CASP3,CCL2,CCL3,CCL4,CD68,CH25H,CNP,CTGF,CTNNA3,CTSB,CTSS,CXCL10,CXCL16,CXCR4,EIF2AK3,ETS2,FCGR1B,FOLH1,FURIN,GFAP,GRM3,HIF1A,HMOX1,HNRNPA1,ICAM1,IL10,IL1A,IL1B,LGMN,LIMS1,LPL,LRP1,MAPT,mir-181,mir-29,mir-30,MMP2,MRC1,MS4A4A,MT3,NFE2L2,OLR1,PDE3B,PLAU,PLTP,PPARG,PTDSS1,PTGER4,PTGS2,RB1,SCD,SLC1A3,SOAT1,TF,TGFB1,TGFBI,TMEM2,TNF,VIM	67
Cancer, Gastrointestinal Disease, Organismal Injury and Abnormalities	oral squamous cell carcinoma	2,77E-09				ATRNL1,CCL8,CD83,CTGF,CTSC,CXCL10,CXCL2,CXCL3,EDIL3,EMILIN2,EREG,EZR,F11R,FGF1,FN1,IL1A,INHBA,ITGA9,KCNMB4,LPAR1,MAP7,MTSS1,PTGS2,SDC2,SERPINE1,SERPINI1,SPRY1,TGFB1,TUBB4A,TUBG2	30
Cellular Movement, Hematological System Development and Function, Immune Cell Trafficking	cell movement of granulocytes	3,09E-09	Increased	3,618		ANXA1,C5AR2,CCL2,CCL3,CCL4,CCL5,CCL8,CCR1,CSF2RA,CXCL10,CXCL2,CXCL3,CXCL5,FN1,ICAM1,IL1A,IL1B,ITGA4,LGALS3,NCKAP1L,PLAU,PLAUR,PPARG,S100A12,TGFB1,TNF	26
Immunological Disease	hypersensitive reaction	3,18E-09				ABCA1,ANXA1,ANXA5,ARFGAP3,ARG1,CCL18,CCL2,CCL20,CCL5,CD44,CSF2RA,CTSL,CXCR4,DEFA1 (includes others),DUSP1,FABP5,FLNA,HAVCR2,HLA-DRB1,HLA-DRB5,IFI30,IL10,IL1A,IL3RA,KEL,LGMN,LPL,LYN,NR4A2,OSM,PDK4,PER1,PLA2G7,PLSCR1,PPARG,RRN3,TLR2,TNF,TNFAIP3,TNFSF8,VCP,ZFP36,ZNF331	43
Neurological Disease, Psychological Disorders	tauopathy	3,31E-09				A2M,ABCA1,ABCA2,ABCG2,ALG2,APOD,ARG1,ATP8A1,CASP3,CCL2,CCL3,CCL4,CD68,CH25H,CNP,CTGF,CTNNA3,CTSB,CTSS,CXCL10,CXCL16,CXCR4,EIF2AK3,ETS2,FCGR1B,FOLH1,GFAP,GRM3,HIF1A,HMOX1,HNRNPA1,ICAM1,IL10,IL1A,IL1B,LGMN,LIMS1,LPL,LRP1,MAPT,mir-181,mir-29,mir-30,MMP2,MRC1,MS4A4A,MT3,NFE2L2,NR4A2,OLR1,PDE3B,PLAU,PLTP,PPARG,PTDSS1,PTGER4,PTGS2,SCD,SLC1A3,SOAT1,TF,TGFB1,TMEM2,TNF,TUBB4A,TUBG2,VIM	67
Cell Death and Survival	necrosis of epithelial tissue	3,44E-09		1,527		ABCG2,ANGPT2,ARHGAP18,ATF3,AXL,BOK,CASP3,CD44,CRYAB,CXCR4,EMP1,EMP3,FGF1,FOXO3,FOXO4,HIPK2,HK2,IL10,IL18,IL1B,LRP1,LYN,MAP3K8,MAPT,MCL1,mir-30,NFE2L2,NFKB1,NR4A3,OLR1,PLAU,PLAUR,PLK3,PPARD,PPARG,RB1,RIPK1,SEMA3B,SERPINE1,SFRP1,TFRC,TGFB1,THBS1,TLR3,TMEFF2,TNF,TP53BP2	47
Infectious Disease	Viral Infection	3,55E-09	Increased	2,896		AKAP13,AKTIP,ANXA1,ANXA2,AREG,ARL4C,ARRDC2,ARRDC3,ATP6V1B2,AXL,BMP2K,BTG2,C3AR1,CACNA2D1,CCL2,CCL3,CCL4,CCL5,CD44,CD58,CD86,CD97,CDC42BPA,CEP68,CH25H,CHD1,CHMP1B,CLEC4A,CLEC5A,CLTC,COPA,CRIPAK,CRYAB,CTSB,CTSL,CTSZ,CXCR4,CYBB,DDX5,DDX60L,DEFA1 (includes others),DUSP1,EDEM1,EIF2AK3,EIF4A3,ETS2,F11R,F13A1,FCGR1B,FERMT3,FGFR2,FLNA,FN1,FRS2,FURIN,GAA,GANAB,GBF1,HAVCR2,HGS,ICAM1,IL10,IL10RA,IL18,IL1A,I…	143
Neurological Disease, Psychological Disorders	Dementia	3,85E-09				A2M,ABCA1,ABCA2,ABCG2,ALG2,APOD,ARG1,ATP8A1,CASP3,CCL2,CCL3,CCL4,CD68,CH25H,CNP,CTGF,CTNNA3,CTSB,CTSS,CXCL10,CXCL16,CXCR4,EIF2AK3,ETS2,FCGR1B,FOLH1,GFAP,GRM3,GRN,HIF1A,HMOX1,HNRNPA1,ICAM1,IL10,IL1A,IL1B,LGMN,LIMS1,LPL,LRP1,MAPT,mir-181,mir-29,mir-30,MMP2,MRC1,MS4A4A,MT3,NFE2L2,OLR1,PDE3B,PLAU,PLTP,PPARG,PTDSS1,PTGER4,PTGS2,SCD,SLC1A3,SOAT1,TF,TGFB1,TMEM2,TNF,VCP,VIM	66
Cancer, Organismal Injury and Abnormalities	upper aero-digestive squamous cell carcinoma	4,37E-09				ATRNL1,CCL8,CD83,CTGF,CTSC,CXCL10,CXCL2,CXCL3,EDIL3,EMILIN2,EREG,EZR,F11R,FGF1,FN1,IL1A,INHBA,ITGA9,KCNMB4,LPAR1,MAP7,mir-30,MTSS1,NFE2L2,PPP1R10,PTGS2,SDC2,SERPINE1,SERPINI1,SPRY1,TGFB1,TUBB4A,TUBG2	33
Cell-To-Cell Signaling and Interaction	binding of blood cells	4,86E-09	Increased	2,559		A2M,ANXA5,CCL2,CCL20,CCL3,CCL4,CCL5,CCR1,CD44,CD83,CD86,CD97,CXCL10,CXCR4,DOCK8,FGF1,FN1,ICAM1,IL10,ITGA4,MRC1,PTPN11,TLR2,TNF	24
Cancer, Organismal Injury and Abnormalities	neoplasia of epithelial tissue	5,16E-09		1,764		A2M,ABCA1,ABCA2,ABCA8,ABCC4,ABCG1,ABCG2,ABHD3,ABL2,ACOT9,ADAM17,ADAM28,ADAM8,ADAP2,ADD3,ADGRB3,ADGRL4,AFF4,AGAP1,AGTPBP1,AHR,AIM1,AK5,AKAP13,AKTIP,ALAD,ALS2CR11,AMER2,ANGPT2,ANK3,ANKH,ANKIB1,ANKRD10,ANKRD22,ANKRD40,ANKRD44,ANLN,ANO4,ANO6,ANXA1,ANXA2,ANXA5,AOAH,APLF,APOD,AREG,ARFGAP3,ARHGAP25,ARID5B,ARL4C,ARL5B,ARMT1,ARRDC3,ARRDC4,ASPA,ASPHD1,ASXL3,ATP10D,ATP13A3,ATP1B3,ATP2B1,ATP6V1B2,ATP8A1,ATP9…	656
Dermatological Diseases and Conditions, Immunological Disease, Inflammatory Disease, Inflammatory Response	atopic dermatitis	5,39E-09				ABCA1,ANXA1,ANXA5,ARFGAP3,CCL18,CCL20,CCL5,CD44,CSF2RA,CTSL,CXCR4,DEFA1 (includes others),DUSP1,FABP5,FLNA,HAVCR2,HLA-DRB1,HLA-DRB5,IFI30,IL10,IL1A,IL3RA,KEL,LGMN,LPL,LYN,NR4A2,OSM,PDK4,PER1,PPARG,RRN3,TLR2,TNF,TNFAIP3,TNFSF8,VCP,ZFP36,ZNF331	39
Tissue Development	development of epithelial tissue	5,53E-09		-0,348		ANGPT2,AXL,BMPR2,CD44,CXCL10,CYBB,DAB2,EGR3,F11R,FGF1,FN1,FOXO3,FRS2,HIF1A,HIPK2,HMOX1,IL10,IL1B,LGALS3,MERTK,MMP2,MYOF,NR4A1,NRP1,NRP2,OSM,PDGFB,PTPN11,PTPRJ,SERPINE1,SLC9A3R2,STK39,TGFB1,THBS1,TNF,XBP1,ZC3H13	37
Immunological Disease	immediate hypersensitivity	5,75E-09				ABCA1,ANXA1,ANXA5,ARFGAP3,CCL18,CCL20,CCL5,CD44,CSF2RA,CTSL,CXCR4,DEFA1 (includes others),DUSP1,FABP5,FLNA,HAVCR2,HLA-DRB1,HLA-DRB5,IFI30,IL10,IL1A,IL3RA,KEL,LGMN,LPL,LYN,NR4A2,OSM,PDK4,PER1,PLA2G7,PPARG,RRN3,TLR2,TNF,TNFAIP3,TNFSF8,VCP,ZFP36,ZNF331	40
Cellular Movement	migration of breast cancer cell lines	5,99E-09	Increased	2,868		ANGPT2,ANXA1,ANXA2,ARRDC3,AXL,CCL2,CCL5,CTGF,CTSL,CXCL10,CXCL5,CXCR4,CYP2J2,FGF1,FGFR2,FLNA,FN1,FOXO3,HIF1A,IL1B,MAP4K4,mir-23,MMP14,MMP2,NRP1,OSM,PIK3R5,PLAU,PLAUR,SDCBP,SERPINE1,TGFB1,TGFB3,USP9X,VIM	35
Carbohydrate Metabolism, Small Molecule Biochemistry	binding of glycosaminoglycan	6,06E-09		1,192		CD44,EMR2,FGF1,IL10,MMP14,OSM,SULF2,TGFB1,THBS1,TNF	10
Cellular Movement, Hematological System Development and Function, Immune Cell Trafficking, Inflammatory Response	cell movement of peripheral blood monocytes	6,06E-09	Increased	2,540	bias	ADAM17,CCL2,CCL3,CCL4,CCL5,CCL8,CCR1,PLAUR,PPARG,TNF	10
Cellular Movement, Hematological System Development and Function, Immune Cell Trafficking, Inflammatory Response	chemotaxis of peripheral blood leukocytes	6,06E-09	Increased	2,400	bias	CCL2,CCL20,CCL3,CCL4,CCL5,CCR1,CXCR4,PLAUR,TLR2,TNF	10
Tissue Development	growth of connective tissue	6,10E-09	Increased	2,224		AREG,CCL2,CD163,CD44,CD83,CSNK1A1,CTGF,DDX5,EREG,FGF1,FGFR2,FN1,FTH1,HPSE,IL10,IL10RA,IL18,IL1A,IL1B,ITGA5,KLF4,LGALS3,MDM2,MT3,NRAS,OSM,PDGFB,PLAU,PLAUR,PPARD,SFRP1,SLC3A2,SPRY2,TGFB1,TNF,VCAN	36
Metabolic Disease, Neurological Disease, Psychological Disorders	Alzheimer's disease	6,23E-09				A2M,ABCA1,ABCA2,ABCG2,ALG2,APOD,ARG1,ATP8A1,CASP3,CCL2,CCL3,CCL4,CD68,CH25H,CNP,CTGF,CTNNA3,CTSB,CTSS,CXCL10,CXCL16,CXCR4,EIF2AK3,ETS2,FCGR1B,FOLH1,GFAP,GRM3,HIF1A,HMOX1,HNRNPA1,ICAM1,IL10,IL1A,IL1B,LGMN,LIMS1,LPL,LRP1,MAPT,mir-181,mir-29,mir-30,MMP2,MRC1,MS4A4A,MT3,NFE2L2,OLR1,PDE3B,PLAU,PLTP,PPARG,PTDSS1,PTGER4,PTGS2,SCD,SLC1A3,SOAT1,TF,TGFB1,TMEM2,TNF,VIM	64
Cellular Development, Cellular Growth and Proliferation	proliferation of lung cancer cell lines	8,26E-09		1,754		ADAM17,ANXA1,ANXA2,AXL,CASP3,CCL18,CYP2J2,EMP1,EREG,FOXO3,GRN,H2AFY,HIF1A,HK2,HMOX1,IL1B,KAT2A,LOC102724428/SIK1,MDM2,mir-181,mir-23,mir-29,NFE2L2,NR4A1,NRP1,PLAUR,PPARD,PPARG,PTBP1,PTGER4,PTGS2,PTPN11,RB1,S100A10,SEMA3B,SLC3A2,TLR2	37
Neurological Disease	seizures	8,30E-09				ARID5B,ARRDC3,ATF3,CACNA2D1,CCR1,CD83,CH25H,CXCR4,DUSP1,DUSP6,EGR2,EGR3,EIF4A3,ELL2,FOSB,GFAP,GRASP,HMOX1,IL1B,INHBA,KAL1,KCNQ3,KIAA1107,MCL1,METRNL,MS4A4A,NEFM,NFIL3,NR4A1,NR4A3,PLK3,PTGS2,SOCS3,SPRY2,TRIB1,ZFP36	36
Cellular Growth and Proliferation, Tissue Development	proliferation of connective tissue cells	8,48E-09	Increased	2,496		AREG,CCL2,CD44,CTGF,DDX5,EREG,FGF1,FGFR2,FN1,FTH1,HPSE,IL10,IL18,IL1A,IL1B,ITGA5,LGALS3,MDM2,MT3,NRAS,OSM,PDGFB,PLAU,PLAUR,PPARD,SFRP1,SLC3A2,SPRY2,TGFB1,TNF,VCAN	31
Cellular Movement, Hematological System Development and Function, Immune Cell Trafficking	migration of antigen presenting cells	9,48E-09	Increased	2,726		CCL2,CCL20,CCL3,CCL4,CCL5,CD44,CTSZ,CXCL10,CXCR4,IL10,IL1B,LGALS3,PLXND1,STAB1,TNF	15
Neurological Disease	epilepsy	1,00E-08				ARID5B,ARRDC3,ATF3,CACNA2D1,CCR1,CD83,CH25H,CTSB,CXCR4,DUSP1,DUSP6,EGR2,EGR3,EIF4A3,ELL2,FOSB,GFAP,GNAO1,GRASP,HMOX1,IL1B,INHBA,KAL1,KCNQ3,KIAA1107,MCL1,MEF2C,METRNL,NECAP1,NEFM,NFIL3,NR4A1,NR4A3,NRP2,PLK3,PTGS2,SOCS3,SPRY2,TRIB1,ZFP36	40
Cellular Movement	transmigration of cells	1,01E-08	Increased	2,721		CCL2,CCL3,CCL4,CCL5,CD44,CD86,CXCL3,CXCL5,CXCR4,FN1,ICAM1,IL1B,ITGA4,MMP14,PPARG,STAB1,TGFB1,TNF	18
Cancer, Organismal Injury and Abnormalities, Renal and Urological Disease	urinary tract cancer	1,22E-08				ABCA1,ABCC4,ADAM17,ADAM28,ADAM8,ADAP2,AGAP1,AIM1,AKAP13,ALAD,ANK3,ANKRD44,ANLN,ANO6,ANXA2,ANXA5,APOD,ARL5B,ATF3,ATP2B1,ATP9A,ATRNL1,AXL,BMPR2,BTAF1,BTG2,C6orf62,CASP3,CCL2,CCL5,CCR1,CD44,CDK19,CENPB,CEP68,CHD1,CNDP1,COBL,CTSL,CXCL16,CXCL2,CXCR4,DDX5,DIRC2,DMXL2,DOPEY2,DUSP1,DUSP6,EMR2,EREG,ETS2,FABP5,FAM105A,FERMT3,FGD4,FGFR2,FLNA,FN1,FOLH1,FOSB,FOXO3,GATS,GBP2,GPR183,H2AFY,HIF1A,HIPK2,HLA-DPB1,H…	172
Cell-To-Cell Signaling and Interaction	communication of cells	1,51E-08		0,072		ABCA1,ABL2,AHR,ANGPT2,ANXA1,ANXA5,AREG,AXL,BTK,C5AR1,CCL18,CCL2,CCL20,CCL4,CCL5,CCL8,CCR1,CD300C,CD44,CD83,CD97,CHKA,CHRNE,CLEC4A,CLEC5A,CLEC7A,CLIC2,CSNK1A1,CSNK1D,CTNND2,CXCL10,CXCL5,CXCR4,DAPK1,DAPK3,DOCK1,ENPP2,FPR3,FRS2,GEM,GPR183,GPSM2,HBEGF,HGS,HHIP,HIF1A,HMOX1,IGSF6,IL1B,INHBA,IQGAP2,IRS2,LIFR,LOC102724428/SIK1,LPAR1,LYN,MAGI2,MAP4K4,MERTK,MPP1,NEDD9,NR4A1,NR4A2,NR4A3,NRP1,NRP2,P2RX4,PAG1…	93
Cellular Movement	invasion of prostate cancer cell lines	1,66E-08	Increased	2,546		AXL,CD97,CHD1,CTSB,CTSZ,CXCR4,ETS2,EZR,FABP5,FN1,FOLH1,HMOX1,LGALS3,LPAR1,PLAU,PLAUR,SPRY2,TGFB1,VIM	19
Immunological Disease	allergy	1,79E-08				ABCA1,ANXA1,ANXA5,ARFGAP3,CCL18,CCL20,CCL5,CD44,CSF2RA,CTSL,CXCR4,DEFA1 (includes others),DUSP1,FABP5,FLNA,HAVCR2,HLA-DPB1,HLA-DRB1,HLA-DRB5,IFI30,IL10,IL1A,IL3RA,KEL,LGMN,LPL,LYN,NR4A2,OSM,PDK4,PER1,PLA2G7,PPARG,PTGS2,RRN3,TFRC,TLR2,TNF,TNFAIP3,TNFSF8,VCP,ZFP36,ZNF331	43
Cellular Movement, Hematological System Development and Function, Immune Cell Trafficking, Inflammatory Response	cell movement of neutrophils	1,86E-08	Increased	3,591		C5AR2,CCL2,CCL3,CCL4,CCL5,CCL8,CCR1,CSF2RA,CXCL2,CXCL3,CXCL5,FN1,ICAM1,IL1A,IL1B,LGALS3,NCKAP1L,PLAU,S100A12,TGFB1,TNF	21
Cellular Movement, Hematological System Development and Function, Immune Cell Trafficking, Inflammatory Response	chemotaxis of PBMCs	1,87E-08	Increased	2,216	bias	CCL2,CCL20,CCL3,CCL4,CCL5,CCR1,PLAUR,TLR2,TNF	9
Cardiovascular System Development and Function, Cell-To-Cell Signaling and Interaction	adhesion of vascular endothelial cells	1,95E-08	Increased	3,126		ANGPT2,CCL2,CD44,CD97,CXCR4,FERMT3,ICAM1,IL1A,ITGA4,LGALS3,PLAUR,PPARG,STX4,TGFB1,THBS1,TLR2,TNF,VIM	18
Cellular Movement	cell movement of breast cancer cell lines	1,97E-08	Increased	2,614		ANGPT2,ANXA1,ANXA2,ARRDC3,AXL,CCL2,CCL5,CTGF,CTSL,CXCL10,CXCL5,CXCR4,CYP2J2,FGF1,FGFR2,FLNA,FN1,FOXO3,FURIN,HIF1A,IL1B,LPAR1,MAP4K4,mir-23,MMP14,MMP2,NRP1,OSM,PIK3R5,PLAU,PLAUR,SDCBP,SERPINE1,TGFB1,TGFB3,USP9X,VIM	37
Inflammatory Disease, Respiratory Disease	Asthma	2,08E-08				ANXA1,ARG1,C3AR1,CACNA2D1,CCL2,CCL5,CD68,CTNNA3,CXCL10,DUSP1,FCGR1B,FN1,HAVCR2,HMOX1,ICAM1,IL10,IL1B,IRAK3,ITGA4,PDE3B,PLA2G7,PPARG,PTGS2,SOCS3,TLR2,TNF,WDR36	27
Cellular Movement, Hematological System Development and Function, Immune Cell Trafficking, Inflammatory Response	chemotaxis of monocytes	2,18E-08	Increased	3,476		ANXA1,CCL2,CCL3,CCL4,CCL5,CCL8,CCR1,CXCR4,IL10,IL1B,LGALS3,PDGFB,PLA2G7,PLAUR,S100A12,SERPINE1,TNF	17
Cancer, Gastrointestinal Disease, Organismal Injury and Abnormalities	oral tumor	3,18E-08				ANXA1,ATRNL1,CCL8,CD83,CRIPAK,CRYAB,CTGF,CTSC,CXCL10,CXCL2,CXCL3,DUSP1,EDIL3,EMILIN2,EREG,EZR,F11R,FABP5,FGF1,FN1,FOLH1,ICAM1,IL1A,IL1B,INHBA,ITGA9,KCNMB4,LPAR1,MAP7,MTSS1,PTGS2,RB1,SDC2,SERPINE1,SERPINI1,SPRY1,TGFB1,TRAM1,TUBB4A,TUBG2,VRK2	41
Cell-To-Cell Signaling and Interaction, Hematological System Development and Function	binding of leukocytes	3,41E-08	Increased	2,745		A2M,CCL2,CCL20,CCL3,CCL4,CCL5,CCR1,CD44,CD83,CD86,CD97,CXCL10,CXCR4,DOCK8,FGF1,ICAM1,IL10,ITGA4,MRC1,TNF	20
Cell Death and Survival	cell death of leukemia cell lines	3,76E-08		-0,468		AHR,ARG1,C5AR1,CASP3,CD44,CD99,CHKA,CSF2RA,CTSB,CXCR4,DUSP1,EGR3,EIF2AK3,EMILIN2,FOXO3,HMOX1,INHBA,ITGA4,KLF4,LGALS3,LRP1,LYN,MALT1,MCL1,mir-181,mir-29,NFKB1,NLRP3,PLA2G7,RB1,RIPK1,SEPT4,SGMS2,SOCS3,TGFB1,THBS1,TLR2,TNF,TNFAIP3,TNFRSF11A,TNFSF18	41
Cell-To-Cell Signaling and Interaction	communication	4,35E-08		0,072		ABCA1,ABL2,AHR,ANGPT2,ANXA1,ANXA5,AREG,AXL,BTK,C5AR1,CCL18,CCL2,CCL20,CCL4,CCL5,CCL8,CCR1,CD300C,CD44,CD83,CD97,CHKA,CHRNE,CLEC4A,CLEC5A,CLEC7A,CLIC2,CSNK1A1,CSNK1D,CTNND2,CXCL10,CXCL5,CXCR4,DAPK1,DAPK3,DOCK1,ENPP2,EREG,FPR3,FRS2,GEM,GPR183,GPSM2,HBEGF,HGS,HHIP,HIF1A,HMOX1,IGSF6,IL18,IL1B,INHBA,IQGAP2,IRS2,LIFR,LOC102724428/SIK1,LPAR1,LYN,MAGI2,MAP4K4,MERTK,MPP1,NEDD9,NR4A1,NR4A2,NR4A3,NRP1,NRP2,…	96
Cellular Development, Cellular Growth and Proliferation	proliferation of blood cells	4,42E-08		-0,021		A2M,AKAP13,CCL20,CCL3,CCL4,CCL5,CD163,CD83,CD84,CD86,CSNK1A1,CTSZ,CXCL2,FN1,GPR183,HAVCR2,HLA-DPB1,HLA-DRB1,HMOX1,ICAM1,IL10,IL10RA,IL18,IL1B,IRF8,ITGA5,KLF4,LGALS3,LYN,mir-221,NCKAP1L,PNP,PTPRJ,SOCS3,TGFB1,THBS1,TLR2,TNF,TREM1,VSIG4	40
Cellular Movement, Hematological System Development and Function, Immune Cell Trafficking, Inflammatory Response	chemotaxis of antigen presenting cells	4,51E-08		1,628		CCL2,CCL20,CCL3,CCL4,CCL5,CCR1,CXCL10,CXCR4,DEFA1 (includes others),GNAI3,IL1B,LGALS3,TGFB1,TNF	14
Cellular Movement, Hematological System Development and Function, Immune Cell Trafficking, Inflammatory Response	migration of monocytes	4,51E-08	Increased	2,590		ADAM17,CCL2,CCL20,CCL3,CCL5,CCL8,FN1,ITGA4,JAK1,LGALS3,MMP14,PPARG,TGFB1,TNF	14
Cellular Development, Cellular Growth and Proliferation, Hematological System Development and Function	proliferation of immune cells	4,52E-08		0,279		A2M,AKAP13,CCL20,CCL4,CCL5,CD83,CD84,CD86,CSNK1A1,CTSZ,CXCL2,FN1,GPR183,HAVCR2,HLA-DPB1,HLA-DRB1,HMOX1,ICAM1,IL10,IL10RA,IL18,IL1B,IRF8,ITGA5,KLF4,LGALS3,LYN,NCKAP1L,PNP,PTPRJ,SOCS3,TGFB1,THBS1,TLR2,TNF,TREM1,VSIG4	37
Cell Death and Survival	cell death of phagocytes	5,23E-08	Increased	2,347		ADAM17,ANXA1,CASP3,CCL5,CTSB,CXCR4,HCAR2,IL10,IL1B,MCL1,PPARG,RIPK1,TGFB1,TLR2,TLR3,TNF,TREM1	17
Cancer, Organismal Injury and Abnormalities	breast or ovarian cancer	5,85E-08				ABCA8,ABCC4,ABCG2,ACOT9,ADAM17,ADAM28,AGTPBP1,AKAP13,ANKRD22,ANLN,ANXA1,AREG,ARL4C,ARMT1,ASPHD1,ATF3,AXL,BCAT1,BEX1,BMPR2,BTG2,CACNA2D1,CASP3,CCL2,CCL3,CCL4,CCNL1,CCP110,CD44,CD68,CDC42BPA,CHD1,CNDP1,CRIPAK,CRYAB,CTGF,CXCL10,CXCL16,CXCL2,CXCR4,DAB2,DAPK3,DOCK8,DUSP1,EFTUD2,EIF2AK3,ELAVL3,EMP3,ENAH,ETS2,EVI5,F11R,FABP5,FGF1,FGFR2,FLNA,FN1,FOLH1,FOSB,FOXO3,FOXO4,FUBP1,GPR183,GRM3,H2AFY,HBEGF,HCAR2,…	165
Cell-To-Cell Signaling and Interaction, Hematological System Development and Function, Immune Cell Trafficking, Inflammatory Response	adhesion of phagocytes	5,89E-08	Increased	2,340		ANGPT2,CD44,CXCL2,FN1,ICAM1,IL1A,IL1B,PLAU,PLAUR,PLTP,PPARG,STAB1,STX4,TGFB1,TLR2,TNF	16
Cellular Movement	cell movement of brain cancer cell lines	5,99E-08		0,657		A2M,AXL,CXCR4,DOCK1,ENPP2,FN1,GFAP,LPAR1,LRP1,LYN,MERTK,MMP14,MMP2,NRP1,PLAU,PLAUR,PPIF,PTPN11,SPOCK3,SYNM,TGFB1	21
Cell-To-Cell Signaling and Interaction, Hematological System Development and Function, Immune Cell Trafficking	adhesion of mononuclear leukocytes	6,54E-08	Increased	3,165		ANGPT2,CCL2,CCL20,CCL4,CD44,CD58,EZR,FERMT3,FN1,ICAM1,IL1A,ITGA4,ITGA5,PLAU,PLAUR,PPARG,TGFB1,THBS1	18
Cellular Movement	invasion of breast cancer cell lines	6,98E-08	Increased	3,024		ABL2,ARRDC3,CASP3,CCNH,CD44,CTSB,CTSS,EZR,FN1,FURIN,HIF1A,HPSE,IRS2,ITGA5,KDM6B,LRP1,mir-23,MMP14,MMP2,PLAU,PLAUR,PTGS2,RB1,RPS6KA3,SDCBP,STX4,TGFB1,TJP1,TNF,VRK2,ZEB2	31
Dermatological Diseases and Conditions, Inflammatory Disease	Acne	7,50E-08				C3AR1,CCR1,CD163,CXCL2,FABP5,ICAM1,IL10,IL1A,IL1B,ITGA4,MMP2,MMP8,ODC1,PLAUR,PLSCR1,PTGS2,SNAP25,TLR2,TNF	19
Cellular Movement, Skeletal and Muscular System Development and Function	migration of smooth muscle cells	7,91E-08	Increased	3,621		BMPR2,CCL2,CCL5,CXCL2,CXCL3,FN1,HBEGF,IL18,IL1A,IL1B,PDGFB,PLAUR,PTGS2,THBS1,TNF	15
Cellular Development	differentiation of cells	8,16E-08	Increased	3,485		ADAM17,ANXA1,AREG,BMPR2,BTG2,BTK,CASP3,CCL2,CCL3,CCR1,CHD1,CHKA,CLTC,CNTF,CSF2RA,CTGF,CTSB,CXCL10,DDX21,EREG,ETV6,FGF1,FGFR2,FN1,FOXO3,FOXO4,H2AFY,HBEGF,HIF1A,HIPK2,HIST1H4A,HMOX1,IBSP,IL10,IL1A,IL1B,INHBA,JDP2,KDM6B,KLF4,LRP1,LYN,MAFB,MAL,MAPT,MCL1,MDM2,MEF2C,mir-181,NFE2L2,OSM,PANX1,PLSCR1,PNP,PPARG,PRDM1,PTGS2,PTPN11,PTPRJ,RB1,REL,RIPK1,RPS6KA3,SFPQ,SFRP1,SH3PXD2A,SNRNP200,ST14,STK39,TET2,TFRC…	78
Cellular Function and Maintenance	engulfment of cells	8,47E-08	Increased	4,559		ABCA1,ABL2,ANXA1,ATP6V1B2,AXL,CCL5,CD163,CD302,CD93,CLEC7A,CLTC,CXCL10,DAB2,DOCK4,EZR,FN1,HMOX1,IL1A,IL1B,LGALS3,LRP1,MERTK,MRC1,PPT1,SFPQ,TGFB1,THBS1,TNF,TREM1,VIM	30
Neurological Disease	seizure disorder	9,09E-08				ARID5B,ARRDC3,ATF3,CACNA2D1,CCR1,CD83,CH25H,CTSB,CXCR4,DUSP1,DUSP6,EGR2,EGR3,EIF4A3,ELL2,FOSB,GFAP,GNAO1,GRASP,HMOX1,IL1B,INHBA,KAL1,KCNQ3,KIAA1107,MCL1,MEF2C,METRNL,MS4A4A,NECAP1,NEFM,NFIL3,NR4A1,NR4A3,NRP2,PLK3,PTGS2,SOCS3,SPRY2,TRIB1,ZFP36	41
Cell Death and Survival	apoptosis of phagocytes	9,18E-08	Increased	2,958		ADAM17,ANXA1,CASP3,CCL5,CXCR4,HCAR2,IL10,IL1B,MCL1,PPARG,RIPK1,TGFB1,TLR2,TLR3,TNF,TREM1	16
Cancer, Organismal Injury and Abnormalities	growth of tumor	9,41E-08		1,132		CASP3,CCL2,CD44,CSF2RA,CTSB,EZR,FOXO3,GRM3,GRN,HIF1A,IL10,IL1B,INHBA,NR4A2,ODC1,OLR1,OSM,PDGFB,PLAUR,PTGS2,RB1,SDC2,SEMA3B,SFRP1,SLC3A2,TGFB1,TGFB3,THBS1,TNF,XBP1	30
Cell-To-Cell Signaling and Interaction, Hematological System Development and Function	binding of mononuclear leukocytes	1,00E-07	Increased	3,060		CCL2,CCL20,CCL3,CCL4,CCL5,CCR1,CD44,CD86,CXCR4,DOCK8,FGF1,ICAM1,IL10,ITGA4,TNF	15
Gastrointestinal Disease, Hepatic System Disease, Organismal Injury and Abnormalities	cirrhosis of liver	1,08E-07				ABCC4,ABCG2,C5AR1,CCL2,CCL8,CD180,CD86,CSF2RA,CTGF,CXCR4,FGF1,FN1,HLA-DPB1,IL1A,ITGA5,NFE2L2,NR4A1,TBC1D9,TGFB1,TGFB3,TLR3,XBP1	22
Carbohydrate Metabolism	binding of polysaccharide	1,22E-07		1,303		CD44,EMR2,FGF1,IL10,MMP14,OSM,SULF2,TGFB1,THBS1,TLR2,TNF	11
Cancer, Organismal Injury and Abnormalities	epithelial cancer	1,30E-07		1,231		A2M,ABCA1,ABCA2,ABCA8,ABCC4,ABCG1,ABCG2,ABHD3,ABL2,ACOT9,ADAM17,ADAM28,ADAM8,ADAP2,ADD3,ADGRB3,ADGRL4,AFF4,AGAP1,AGTPBP1,AHR,AIM1,AK5,AKAP13,AKTIP,ALAD,ALS2CR11,AMER2,ANGPT2,ANK3,ANKH,ANKIB1,ANKRD10,ANKRD22,ANKRD40,ANKRD44,ANLN,ANO4,ANO6,ANXA1,ANXA2,ANXA5,AOAH,APLF,APOD,AREG,ARFGAP3,ARHGAP25,ARID5B,ARL4C,ARL5B,ARMT1,ARRDC3,ARRDC4,ASPA,ASPHD1,ASXL3,ATP10D,ATP13A3,ATP1B3,ATP2B1,ATP6V1B2,ATP8A1,ATP9…	642
Cell-To-Cell Signaling and Interaction	activation of cells	1,33E-07	Increased	2,513		AREG,AXL,BTK,CCL2,CCL3,CCL5,CD163,CD180,CD58,CD86,CD93,CLEC7A,CRYAB,CTSL,CTSS,CXCL3,CXCL5,CXCR4,EGR2,EGR3,FGF1,FN1,HBEGF,HLA-DPB1,ICAM1,IL10,IL1A,IL1B,ITGA5,LGALS3,MAPT,MMP14,MMP2,P2RX4,PAG1,PDGFB,PLAU,PTPRJ,S100A12,SDC2,TGFB1,THBS1,TLR2,TLR3,TNF	45
Cell Death and Survival	apoptosis of blood cells	1,70E-07	Increased	3,225		ADAM17,AKTIP,ANXA1,BTK,CASP3,CCL3,CCL4,CCL5,CSF2RA,CXCR4,ETS2,EZR,HCAR2,ICAM1,IL10,IL18,IL1A,IL1B,KLF4,LYN,MCL1,PPARG,RIPK1,TGFB1,TLR2,TLR3,TNF,TREM1	28
Cell Death and Survival	apoptosis of leukocytes	1,82E-07	Increased	3,067		ADAM17,AKTIP,ANXA1,BTK,CASP3,CCL3,CCL4,CCL5,CXCR4,ETS2,EZR,HCAR2,ICAM1,IL10,IL18,IL1A,IL1B,KLF4,LYN,MCL1,PPARG,RIPK1,TGFB1,TLR2,TLR3,TNF,TREM1	27
Cell Death and Survival	apoptosis of leukemia cell lines	1,93E-07		-1,193		AHR,ARG1,C5AR1,CASP3,CD44,CHKA,CSF2RA,CXCR4,DUSP1,EGR3,EIF2AK3,FOXO3,HMOX1,INHBA,ITGA4,KLF4,LGALS3,LRP1,LYN,MALT1,MCL1,mir-181,mir-29,NFKB1,PLA2G7,RB1,RIPK1,SEPT4,SGMS2,SOCS3,TGFB1,TLR2,TNF,TNFAIP3,TNFRSF11A,TNFSF18	36
Cellular Development, Cellular Growth and Proliferation, Hematological System Development and Function	proliferation of mononuclear leukocytes	2,21E-07		0,469		A2M,AKAP13,CCL4,CCL5,CD83,CD84,CD86,CSNK1A1,CTSZ,CXCL2,FN1,GPR183,HAVCR2,HLA-DPB1,HLA-DRB1,HMOX1,ICAM1,IL10,IL10RA,IL18,IL1B,ITGA5,KLF4,LGALS3,NCKAP1L,PNP,PTPRJ,SOCS3,TGFB1,THBS1,TLR2,TNF,TREM1,VSIG4	34
Cell Death and Survival	cell death of endothelial cells	2,44E-07		1,804		ANGPT2,ARHGAP18,ATF3,AXL,CASP3,CXCR4,FOXO3,FOXO4,IL18,IL1B,LRP1,NFE2L2,NR4A3,OLR1,SEMA3B,SERPINE1,TGFB1,THBS1,TLR3,TNF	20
Cell Death and Survival	cell death of myeloid cells	2,52E-07	Increased	2,052		ADAM17,ANXA1,CASP3,CCL5,CTSB,CXCR4,HCAR2,IL10,IL1B,LYN,MCL1,PPARG,RIPK1,TGFB1,TLR2,TNF,TREM1	17
Cell Death and Survival	cell death of blood cells	2,70E-07	Increased	2,743		ADAM17,AKTIP,ANXA1,BTK,CASP3,CCL3,CCL4,CCL5,CD99,CSF2RA,CTSB,CXCR4,ETS2,EZR,FN1,FTH1,HCAR2,ICAM1,IL10,IL18,IL1A,IL1B,KLF4,LGALS3,LYN,MCL1,NFIL3,PPARG,RIPK1,TGFB1,TGFB3,TLR2,TLR3,TNF,TNFSF8,TREM1	36
Cell-mediated Immune Response, Cellular Movement, Hematological System Development and Function, Immune Cell Trafficking	cell movement of T lymphocytes	2,77E-07	Increased	2,997		ADAM17,CCL18,CCL2,CCL20,CCL3,CCL4,CCL5,CCR1,CD86,CXCL10,CXCL16,CXCR4,DEFA1 (includes others),ENPP2,ICAM1,SOCS3,STAB1,THBS1	18
Cancer, Cellular Development, Cellular Growth and Proliferation, Organismal Injury and Abnormalities, Tumor Morphology	proliferation of tumor cells	2,82E-07		1,157		CASP3,CD44,CSF2RA,CTSB,EZR,FOXO3,GRM3,GRN,IL10,IL1B,INHBA,NR4A2,ODC1,OSM,PDGFB,PLAUR,PTGS2,RB1,SDC2,SEMA3B,SFRP1,SLC3A2,TGFB1,TGFB3,THBS1,TNF,XBP1	27
Cell Death and Survival	cell death of immune cells	2,92E-07	Increased	2,577		ADAM17,AKTIP,ANXA1,BTK,CASP3,CCL3,CCL4,CCL5,CD99,CTSB,CXCR4,ETS2,EZR,FN1,FTH1,HCAR2,ICAM1,IL10,IL18,IL1A,IL1B,KLF4,LGALS3,LYN,MCL1,NFIL3,PPARG,RIPK1,TGFB1,TGFB3,TLR2,TLR3,TNF,TNFSF8,TREM1	35
Cell Death and Survival	cell death of lymphoma cell lines	3,02E-07		-0,926		ADAM17,ANXA2,BTG2,BTK,CASP3,CD99,CXCR4,DUSP1,EIF2AK3,EZR,FTH1,FUBP1,HNRNPA1,IL10,IRF8,JAK1,LGALS3,LYN,MCL1,mir-181,NFKB1,PPARG,PRDM1,TGFB1,TNF,XBP1	26
Cellular Movement	migration of brain cancer cell lines	3,28E-07		0,448		A2M,AXL,CXCR4,DOCK1,ENPP2,FN1,LPAR1,LRP1,LYN,MERTK,MMP14,MMP2,PLAU,PLAUR,PPIF,PTPN11,SPOCK3,SYNM	18
Infectious Disease	sepsis	3,29E-07				ANXA1,AXL,C5AR2,CASP3,CD163,FCGR1B,IL10,IL18,IL1A,IL1B,ITGA4,LRP1,MMP2,NFKB1,PDE3B,PPARG,SERPINE1,TFRC,TNF,TREM1	20
Gene Expression	expression of RNA	3,44E-07	Increased	2,744		A2M,ABCA2,AFF4,AHR,ANK3,ARID5B,ATF3,BEX1,BMPR2,BTAF1,BTG2,BTK,CCL3,CCNH,CD44,CD86,CHD1,CNTF,CSRNP1,CXCL10,CXCR4,DAB2,DAPK1,DAPK3,DDX5,EGR2,EIF2AK3,EIF4A3,ELF1,ELL,ELL2,EREG,ETS2,ETV6,EZR,FGF1,FLNA,FN1,FNIP2,FOSB,FOXO3,FOXO4,FUBP1,FXYD1,GPR183,H2AFY,HEY2,HGS,HIF1A,HIPK2,HNRNPA1,HPSE,IL10,IL1A,IL1B,INHBA,IRAK2,IRF8,IVNS1ABP,KANK2,KAT2A,KDM6B,KLF4,KLF6,KLF7,LCP2,LIMS1,LPAR1,LRP1,LRRFIP1,MALT1,MAML2,…	134
Cardiovascular Disease	arteriosclerosis	3,65E-07				ABCA1,ABCG1,AKAP13,CACNA2D1,CCL2,CD163,CTNNA3,DOCK4,ETNK1,FOSB,FOXO3,GAA,HMOX1,IBSP,ICAM1,IL1A,IL1B,KLF4,KLF6,LPL,LRP1,MMP14,MMP2,MMP8,NFKB1,PDE3B,PLA2G7,PLAU,PLEKHB1,PPARG,PTGS2,SCD,SERPINE1,SOAT1,SOCS3,ST14,TGFB1,THBS1,TLR2,TNF,TUBB4A,TUBG2,ZFP36	43
Cellular Assembly and Organization, Cellular Function and Maintenance	organization of cytoplasm	3,73E-07	Increased	2,099		ABCA1,AKTIP,ANXA1,BMP2K,BTG2,BTK,CCL2,CCL3,CCL5,CDC42BPA,CEP68,CHMP1B,CRIPAK,CSNK1D,CTNND2,CXCL10,DAPK1,DOPEY2,ERMN,EZR,FGD4,FLNA,FMNL3,FN1,GAA,GEM,GPM6B,GPSM2,HDGFRP3,ICAM1,IL1B,ITGA4,KIF5A,KIF5B,LMAN1,LOC102724428/SIK1,LRP1,MAP1A,MAP1B,MAPT,MERTK,MT3,MTSS1,NCKAP1L,NRP1,PINK1,PLAU,PLAUR,PLD2,PLEK,PLK3,RAB1A,RANBP2,RAPGEF4,RB1,RHOQ,RPS6KA3,SDC2,SEC61A1,SH3D19,SKIL,SLC3A2,SLC9A3R2,SRGAP2,STMN4,SUR…	76
Gastrointestinal Disease, Hepatic System Disease, Inflammatory Disease, Organismal Injury and Abnormalities	primary biliary cirrhosis	3,87E-07				ABCC4,ABCG2,C5AR1,CCL2,CCL8,CD180,CD86,CSF2RA,CTGF,CXCR4,FGF1,HLA-DPB1,IL1A,ITGA5,NR4A1,TBC1D9,TGFB3,TLR3	18
Cancer, Organismal Injury and Abnormalities	growth of malignant tumor	4,49E-07		0,406		CASP3,CCL2,CD44,CSF2RA,CTSB,EZR,FOXO3,GRM3,GRN,IL10,IL1B,INHBA,NR4A2,ODC1,OSM,PDGFB,PLAUR,RB1,SDC2,SFRP1,TGFB1,TGFB3,THBS1,TNF,XBP1	25
Cell-To-Cell Signaling and Interaction, Hematological System Development and Function, Inflammatory Response	binding of professional phagocytic cells	4,56E-07		1,917		A2M,CCL2,CCL3,CCL5,CCR1,CD83,CXCL10,FGF1,ICAM1,IL10,ITGA4,MRC1,TNF	13
Cellular Function and Maintenance	cellular homeostasis	4,68E-07	Increased	3,303		ABL2,ADAM17,ANXA1,ATP1A1,ATP1B3,BTK,C3AR1,C5AR1,CASP3,CCL18,CCL2,CCL20,CCL3,CCL4,CCL5,CCL8,CCR1,CLTC,CTSL,CXCL3,CXCL5,CXCR4,DAPK1,DAPK3,DEFA1 (includes others),EIF2AK3,ETS2,F11R,FGF1,FPR3,GAA,GABARAPL1,GNAI3,GPR183,HERPUD1,HIF1A,ICAM1,IL10,IL18,IL1B,KIF5B,KIF5C,LCP2,LPAR1,LYN,MAPT,MCL1,MCOLN1,MDM2,mir-181,MT3,NAF1,NFE2L2,NFKB1,PINK1,PLAU,PLD2,PNP,PPARG,PTPRJ,RAB1A,RIPK1,SFRP1,SLC24A2,TBC1D9,TGFB1…	71
Cell Morphology	cell spreading	4,84E-07	Increased	2,409		ATRN,CCL5,CRYAB,FERMT3,FLNA,FN1,GFAP,ITGA4,ITGA5,ITGA9,LYN,MAPT,PDE3B,PLAU,RAPGEF1,RB1,SDC2,SERPINE1,SPRY2,SYNM,TGFBI,THBS1,VIM	23
Cell Death and Survival	cell death of breast cancer cell lines	4,89E-07		-0,397		ABCC4,ABCG2,ABL2,ANGPT2,CASP3,CD44,CTGF,DAB2,DUSP1,ETS2,FBXO32,FGFR2,FN1,FOXO3,FTH1,HCAR2,HIF1A,HK2,HMOX1,KANK2,LGALS3,MCL1,MMP14,NEDD9,NFIL3,PINK1,PPARG,PTGS2,PTPN13,RASA1,RB1,RIPK2,SFRP1,SLC29A1,TFRC,TGFB1,TLR3,TNF,VCP,XBP1	40
Cancer, Organismal Injury and Abnormalities	abdominal cancer	5,28E-07		-1,664		A2M,ABCA1,ABCA2,ABCA8,ABCC4,ABCG1,ABCG2,ABHD3,ABL2,ACOT9,ACSL5,ADAM17,ADAM28,ADAM8,ADAP2,ADD3,ADGRB3,ADGRL4,AFF4,AGAP1,AGTPBP1,AHR,AIM1,AK5,AKAP13,AKTIP,ALAD,ALS2CR11,AMER2,ANGPT2,ANK3,ANKH,ANKIB1,ANKRD10,ANKRD40,ANKRD44,ANLN,ANO4,ANO6,ANXA1,ANXA2,ANXA5,AOAH,APLF,APOD,AREG,ARFGAP3,ARHGAP25,ARID5B,ARL4C,ARRDC3,ARRDC4,ASPA,ASXL3,ATF3,ATP10D,ATP13A3,ATP1B3,ATP2B1,ATP6V1B2,ATP8A1,ATP9A,ATRN,ATRNL1,AX…	632
Cellular Movement	chemotaxis of tumor cell lines	5,31E-07	Increased	3,069		ANXA2,CCL18,CCL2,CCL3,CCL4,CCL5,CCL8,CD44,CXCL3,CXCR4,FN1,LIFR,NRP1,PLAU,PLAUR,PLD2,PPARG,TGFB1,TNF	19
Cellular Development, Cellular Growth and Proliferation, Hematological System Development and Function	proliferation of T lymphocytes	5,32E-07		0,065		A2M,AKAP13,CCL4,CCL5,CD83,CD84,CD86,CSNK1A1,CTSZ,FN1,HAVCR2,HLA-DPB1,HLA-DRB1,HMOX1,ICAM1,IL10,IL18,IL1B,LGALS3,PNP,PTPRJ,SOCS3,TGFB1,THBS1,TNF,TREM1,VSIG4	27
Cancer, Gastrointestinal Disease, Organismal Injury and Abnormalities	colorectal cancer	5,65E-07				ABCA8,ABCC4,ABCG2,ABL2,ACOT9,ACSL5,ADAM17,ADAM28,ADD3,ADGRB3,ADGRL4,AFF4,AGAP1,AGTPBP1,AHR,AIM1,AKAP13,ALS2CR11,AMER2,ANGPT2,ANK3,ANKIB1,ANKRD10,ANKRD44,ANLN,ANO4,ANXA2,APLF,AREG,ARFGAP3,ARHGAP25,ARRDC3,ARRDC4,ASPA,ATF3,ATP10D,ATP13A3,ATP8A1,ATP9A,ATRN,ATRNL1,AXL,B4GALT1,BCAS1,BEX1,BMPR2,C15orf48,CACNA2D1,CAMK2N1,CARF,CASP3,CASS4,CCL2,CCL5,CCNH,CD109,CD163,CD163L1,CD180,CD44,CD58,CD84,CD86,CDC42B…	339
Cellular Movement, Hematological System Development and Function, Immune Cell Trafficking	migration of granulocytes	5,82E-07	Increased	2,739		CCL2,CCL3,CCL5,CCR1,CXCL3,CXCL5,FN1,ICAM1,IL1B,PLAU,PLAUR,TGFB1,TNF	13
Cancer, Organismal Injury and Abnormalities, Renal and Urological Disease	renal cancer	5,84E-07				ADAM17,ADAM28,ADAM8,AIM1,ANLN,ANXA2,ANXA5,ATP2B1,AXL,BTAF1,BTG2,C6orf62,CCL2,CCR1,CD44,CENPB,CNDP1,CTSL,CXCL16,CXCL2,DDX5,DIRC2,DOPEY2,DUSP6,EMR2,EREG,ETS2,FABP5,FAM105A,FN1,FOXO3,HIF1A,HLA-DRB1,HLA-DRB5,IL10RA,KIF21A,KIF6,KLF6,LGALS3,LRP1,LRP2,MAML2,MDM2,MMP2,MPP1,NCAM2,NEFM,NPIPB3 (includes others),NPL,PCF11,PIK3R5,PLAUR,PLSCR1,PNP,PPARG,RANBP2,RB1,RCC2,REL,RGPD3 (includes others),RPS6KA3,RRN3,…	82
Infectious Disease	replication of virus	5,96E-07		0,369		AKAP13,AKTIP,AREG,ATP6V1B2,CCL2,CCL3,CCL4,CCL5,CD58,CDC42BPA,CH25H,COPA,DUSP1,EIF2AK3,EIF4A3,F11R,F13A1,FERMT3,FGFR2,HAVCR2,IL18,IL1A,IL1B,JAK1,LIFR,MAP4K4,MDM2,MID1IP1,MX2,NFKB1,PANX1,PARP12,PIK3R5,PINK1,PLAU,PLD2,PLK3,RIPK2,S100A12,SFPQ,SNX9,SOCS3,SPRY2,STAB1,STK39,SULF2,TGFB1,TGFB3,TLR2,TNF,ZBTB2,ZC3HAV1,ZEB2	53
Cell-To-Cell Signaling and Interaction	adhesion of leukemia cell lines	6,09E-07	Increased	3,019		ADAM28,CCL2,CCL3,CCL4,CD44,CD99,CYBB,DAB2,FERMT3,FLNA,FN1,ICAM1,ITGA4,PLAU,PLAUR,TLR2,TNF	17
Cancer, Organismal Injury and Abnormalities	metastasis	6,09E-07				AIM1,ANK3,AXL,BEX1,CASP3,CCL2,CD44,CHD1,CSNK1A1,CTGF,DUSP6,EMP1,ENPP2,FGF1,FGFR2,FLNA,FN1,HIF1A,HMOX1,ICAM1,IFI30,KLF6,LGALS3,LOC102724428/SIK1,MAFB,MDM2,mir-23,MMP14,MMP2,NEDD9,NRAS,PAPSS2,PLAU,PLAUR,PPP2R2C,PTGS2,RAB31,RNF144B,RPS11,SCD,SERPINE1,SFRP1,TGFB1,TGFB3,THBS1,TNF,TUBB4A,TUBG2,VIM,ZFP36,ZNF536	51
Cancer, Organismal Injury and Abnormalities, Reproductive System Disease	cervical cancer	6,36E-07				ANXA1,ANXA2,ANXA5,CCL3,CCL4,CTSB,CTSC,CTSL,CTSS,CXCL10,FGFR2,H2AFY,HGS,HIF1A,HIST1H2AJ,ITGA4,ITGA9,MDM2,mir-181,mir-30,NRAS,PTGS2,RB1,RBBP6,SERPINB9,TFRC,TGFB1,TNF,TUBB4A,TUBG2,ZFP36	31
Cell-To-Cell Signaling and Interaction, Hematological System Development and Function, Immune Cell Trafficking, Inflammatory Response	adhesion of neutrophils	6,50E-07	Increased	2,549		ANGPT2,CXCL2,FN1,ICAM1,IL1B,PLAU,PLAUR,PLTP,STX4,TLR2,TNF	11
Cancer, Cellular Development, Cellular Growth and Proliferation, Organismal Injury and Abnormalities, Tumor Morphology	proliferation of cancer cells	6,66E-07		0,212		CASP3,CD44,CSF2RA,CTSB,EZR,FOXO3,GRM3,GRN,IL10,IL1B,INHBA,NR4A2,ODC1,OSM,PDGFB,PLAUR,RB1,SDC2,SFRP1,TGFB1,TGFB3,THBS1,TNF,XBP1	24
Cardiovascular Disease	atherosclerosis	6,69E-07				ABCA1,ABCG1,AKAP13,CACNA2D1,CCL2,CD163,CTNNA3,DOCK4,ETNK1,FOSB,FOXO3,GAA,HMOX1,ICAM1,IL1A,IL1B,KLF4,KLF6,LPL,LRP1,MMP14,MMP2,MMP8,NFKB1,PDE3B,PLA2G7,PLAU,PLEKHB1,PPARG,PTGS2,SCD,SERPINE1,SOAT1,SOCS3,ST14,TGFB1,THBS1,TLR2,TNF,TUBB4A,TUBG2,ZFP36	42
Carbohydrate Metabolism	binding of carbohydrate	7,44E-07		1,505		ANXA2,CD44,EMR2,FGF1,IL10,MMP14,OSM,SULF2,TGFB1,THBS1,TLR2,TNF	12
Cellular Movement, Hematological System Development and Function, Immune Cell Trafficking	migration of peripheral blood leukocytes	7,47E-07		1,456		ADAM17,CCL2,CCL3,CCL4,CCL5,CXCL16,ICAM1,IL10,PPARG	9
Cell-To-Cell Signaling and Interaction	signal transduction	7,85E-07				ABCA1,ABL2,AHR,ANGPT2,ANXA1,ANXA5,AREG,AXL,BTK,C5AR1,CCL18,CCL2,CCL20,CCL4,CCL5,CCL8,CCR1,CD300C,CD83,CD97,CHKA,CHRNE,CLEC4A,CLEC5A,CLIC2,CSNK1A1,CSNK1D,CTNND2,CXCL10,CXCL5,CXCR4,DAPK1,DAPK3,DOCK1,ENPP2,FPR3,FRS2,GEM,GPR183,GPSM2,HBEGF,HGS,HHIP,HIF1A,HMOX1,IGSF6,IL1B,INHBA,IQGAP2,IRS2,LIFR,LOC102724428/SIK1,LPAR1,LYN,MAP4K4,MERTK,MPP1,NEDD9,NR4A1,NR4A2,NR4A3,NRP1,P2RX4,PAG1,PINK1,PLAU,PLAUR,PPARD…	84
Cellular Movement, Hematological System Development and Function, Immune Cell Trafficking, Inflammatory Response	chemotaxis of lymphocytes	7,96E-07	Increased	2,489		ADAM17,CCL18,CCL2,CCL20,CCL3,CCL4,CCL5,CCL8,CCR1,CXCL10,CXCR4,DEFA1 (includes others),GNAO1,IL10,SOCS3,THBS1	16
Inflammatory Response	inflammation of body cavity	8,46E-07				ANXA1,CCL2,CCL4,CCL5,CCL8,CHRNE,CTSL,CXCL10,CXCL16,CXCL2,CXCL5,DDX5,FCGR1B,FGFR2,FOXO3,GAA,IL10,IL1B,LYN,MDM2,mir-181,mir-221,mir-29,mir-30,MMP8,NFKB1,PDE3B,PPARD,PPARG,PTGS2,STAB1,TGFB1,TNF,TREM1	34
Cancer, Organismal Injury and Abnormalities	abdominal neoplasm	8,53E-07		-1,353		A2M,ABCA1,ABCA2,ABCA8,ABCC4,ABCG1,ABCG2,ABHD3,ABL2,ACOT9,ACSL5,ADAM17,ADAM28,ADAM8,ADAP2,ADD3,ADGRB3,ADGRL4,AFF4,AGAP1,AGTPBP1,AHR,AIM1,AK5,AKAP13,AKTIP,ALAD,ALS2CR11,AMER2,ANGPT2,ANK3,ANKH,ANKIB1,ANKRD10,ANKRD40,ANKRD44,ANLN,ANO4,ANO6,ANXA1,ANXA2,ANXA5,AOAH,APLF,APOD,AREG,ARFGAP3,ARHGAP25,ARID5B,ARL4C,ARRDC3,ARRDC4,ASPA,ASXL3,ATF3,ATP10D,ATP13A3,ATP1B3,ATP2B1,ATP6V1B2,ATP8A1,ATP9A,ATRN,ATRNL1,AX…	635
Cardiovascular System Development and Function, Cellular Development, Cellular Growth and Proliferation, Organismal Development, Tissue Development	proliferation of vascular endothelial cells	8,56E-07		-0,864		ANGPT2,CYBB,DAB2,FN1,FRS2,HIF1A,HIPK2,IL1B,MERTK,MYOF,NR4A1,NRP1,NRP2,SLC9A3R2,STK39,THBS1,TNF,ZC3H13	18
Cell Death and Survival	apoptosis of breast cancer cell lines	9,75E-07		-0,072		ABL2,ANGPT2,CASP3,CD44,CTGF,DAB2,DUSP1,ETS2,FBXO32,FN1,FOXO3,FTH1,HCAR2,HIF1A,HK2,HMOX1,KANK2,LGALS3,MCL1,MMP14,NEDD9,PINK1,PPARG,PTGS2,PTPN13,RASA1,RB1,RIPK2,SFRP1,TFRC,TGFB1,TLR3,TNF,VCP,XBP1	35
Cellular Movement, Renal and Urological System Development and Function	cell movement of kidney cell lines	1,10E-06	Increased	2,363		CCL20,CCL5,CCR1,CTNND2,CXCL10,CXCR4,DOCK1,DOCK4,EZR,FN1,ICAM1,MMP14,NFKB1,PLAU,PLAUR,TGFB1,TLR2,TMEFF2,WASF3	19
Cancer, Organismal Injury and Abnormalities	Cancer	1,13E-06		0,826		A2M,ABCA1,ABCA2,ABCA8,ABCC4,ABCG1,ABCG2,ABHD3,ABL2,ACOT9,ACSL5,ADAM17,ADAM28,ADAM8,ADAP2,ADD3,ADGRB3,ADGRL4,AFF4,AGAP1,AGTPBP1,AHR,AIM1,AK5,AKAP13,AKIRIN2,AKTIP,ALAD,ALG2,ALS2CR11,AMER2,ANGPT2,ANK3,ANKH,ANKIB1,ANKRD10,ANKRD22,ANKRD40,ANKRD44,ANLN,ANO4,ANO6,ANXA1,ANXA2,ANXA5,AOAH,APLF,APLP1,APOD,AREG,ARFGAP3,ARHGAP18,ARHGAP25,ARID5B,ARL4C,ARL5B,ARMT1,ARRDC3,ARRDC4,ASPA,ASPHD1,ASXL3,ATF3,ATP10D,ATP…	758
Infectious Disease	infection by Retroviridae	1,13E-06	Increased	2,972	bias	AKAP13,ANXA2,AXL,BMP2K,BTG2,CACNA2D1,CCL2,CCL3,CCL4,CCL5,CD44,CD86,CD97,CEP68,CRIPAK,CRYAB,CTSZ,CXCR4,CYBB,DDX60L,DEFA1 (includes others),ETS2,FCGR1B,FN1,FURIN,GANAB,HAVCR2,HGS,IL10,IL18,IL1A,ISG20L2,ITGA4,JAK1,KAT2A,KEL,LCP2,LOC102724428/SIK1,LPL,MAN1A1,MDM2,MERTK,MID1IP1,MPDZ,MRC1,MYOF,NFKB1,OTUD1,PDE3B,PELI1,POLR2I,PPARG,PTDSS1,PTGS2,PTPRJ,RANBP2,RAPGEF1,RGPD3 (includes others),RPS6KA3,S100A1,…	76
Cancer, Gastrointestinal Disease, Organismal Injury and Abnormalities	digestive system cancer	1,21E-06		-0,555		A2M,ABCA1,ABCA2,ABCA8,ABCC4,ABCG1,ABCG2,ABHD3,ABL2,ACOT9,ACSL5,ADAM17,ADAM28,ADD3,ADGRB3,ADGRL4,AFF4,AGAP1,AGTPBP1,AHR,AIM1,AKAP13,AKTIP,ALAD,ALS2CR11,AMER2,ANGPT2,ANK3,ANKIB1,ANKRD10,ANKRD40,ANKRD44,ANLN,ANO4,ANO6,ANXA1,ANXA2,AOAH,APLF,AREG,ARFGAP3,ARHGAP25,ARID5B,ARRDC3,ARRDC4,ASPA,ASXL3,ATF3,ATP10D,ATP13A3,ATP1B3,ATP2B1,ATP6V1B2,ATP8A1,ATP9A,ATRN,ATRNL1,AXL,B3GAT1,B4GALT1,BCAS1,BCAT1,BEND6,BEX…	551
Cancer, Gastrointestinal Disease, Organismal Injury and Abnormalities	gastrointestinal carcinoma	1,25E-06				A2M,ABCA1,ABCA2,ABCA8,ABCC4,ABCG2,ABL2,ACOT9,ADAM28,ADD3,ADGRB3,ADGRL4,AFF4,AGAP1,AGTPBP1,AHR,AIM1,AKAP13,ALS2CR11,AMER2,ANGPT2,ANK3,ANKIB1,ANKRD10,ANKRD40,ANKRD44,ANLN,ANO4,ANXA2,APLF,ARFGAP3,ARHGAP25,ARID5B,ARRDC3,ARRDC4,ASPA,ASXL3,ATP10D,ATP13A3,ATP8A1,ATP9A,ATRN,ATRNL1,AXL,BMP2K,BMPR2,BTAF1,CACNA2D1,CAMK2N1,CARF,CASS4,CCL8,CCNH,CD109,CD163,CD163L1,CD180,CD58,CD83,CD84,CDC42BPA,CDH20,CDK19,CEN…	362
Cellular Movement, Hematological System Development and Function, Immune Cell Trafficking, Inflammatory Response	chemotaxis of peripheral blood monocytes	1,28E-06	Increased	2,598	bias	CCL2,CCL3,CCL4,CCL5,CCR1,PLAUR,TNF	7
Cell Signaling, Cellular Function and Maintenance, Molecular Transport, Vitamin and Mineral Metabolism	flux of Ca2+	1,30E-06	Increased	3,911		ANXA1,BTK,CCL18,CCL2,CCL20,CCL3,CCL4,CCL5,CCR1,CXCL3,CXCL5,CXCR4,DEFA1 (includes others),EIF2AK3,ETS2,FPR3,GPR183,IL18,LCP2,mir-181,TGFB1,TLR2	22
Cell Death and Survival	apoptosis of endothelial cells	1,34E-06		1,403		ARHGAP18,ATF3,AXL,CASP3,CXCR4,FOXO3,FOXO4,IL18,IL1B,LRP1,NR4A3,OLR1,SEMA3B,SERPINE1,TGFB1,THBS1,TLR3,TNF	18
Cell Morphology	shape change of tumor cell lines	1,50E-06	Increased	2,779		AKAP13,ANXA5,CASP3,FERMT3,FLNA,FN1,GEM,GFAP,ITGA4,ITGA5,LYN,MERTK,PLAU,RAPGEF1,RB1,SDC2,SPRY2,SYNM,THBS1,TNF	20
Cellular Movement	cell movement of tumor cells	1,52E-06	Increased	2,513		CD44,CD97,CSF2RA,CTSB,CXCR4,EZR,GRM3,LGALS3,LYN,MMP14,MMP2,SFRP1,TGFB1,VCAN	14
Cellular Movement	invasion of ovarian cancer cell lines	1,54E-06		1,492		ATF3,AXL,CD44,HIF1A,MAP4K4,PLA2G16,PLAU,ST14,TGFB1,TNF,VCAN	11
Cell Death and Survival	cell death of macrophages	1,64E-06		0,507		CCL5,CTSB,IL10,MCL1,PPARG,RIPK1,TGFB1,TLR2,TNF	9
Cancer, Organismal Injury and Abnormalities, Respiratory Disease	respiratory system tumor	1,72E-06		0,762		ADAM17,ADAM28,ADAM8,ADGRB3,AHR,AIM1,ANXA1,ANXA2,AREG,ASXL3,AXL,B3GAT1,CACNA2D1,CASP3,CCL2,CD44,CKS2,CNDP1,CXCR4,DMXL2,DUSP6,EIF2AK3,EZR,FABP5,FGD4,FGFR2,FN1,FOXO3,FUBP1,FURIN,GEM,GRM3,H2AFY,HHIP,HIF1A,HIPK2,HK2,HMOX1,ICAM1,IFI30,IL1A,IL1B,ITGA4,ITGA5,KAT2A,KDELR1,KIF1A,KIF21A,LOC100996763/NOTCH2NL,LOC102724428/SIK1,LRP2,MAFB,MAP3K8,MAP4K4,MB21D2,MCL1,MDM2,mir-29,MMP14,MMP19,MMP2,MMP8,NFE2L2,NR4A2…	91
Cellular Development, Cellular Growth and Proliferation, Hematological System Development and Function	proliferation of lymphocytes	1,78E-06		0,856		A2M,AKAP13,CCL4,CCL5,CD83,CD84,CD86,CSNK1A1,CTSZ,FN1,GPR183,HAVCR2,HLA-DPB1,HLA-DRB1,HMOX1,ICAM1,IL10,IL18,IL1B,ITGA5,LGALS3,NCKAP1L,PNP,PTPRJ,SOCS3,TGFB1,THBS1,TLR2,TNF,TREM1,VSIG4	31
Cellular Movement, Hematological System Development and Function, Immune Cell Trafficking	transmigration of antigen presenting cells	1,90E-06		1,524		CCL3,CCL4,CCL5,IL1B,STAB1,TNF	6
Cancer, Organismal Injury and Abnormalities, Reproductive System Disease	genital tumor	1,91E-06				ABCA1,ABCA8,ABCC4,ABCG2,ADAM17,ADAP2,ADD3,ADGRB3,AGTPBP1,AHR,AIM1,AK5,ALS2CR11,ANGPT2,ANK3,ANKH,ANKRD44,ANO4,ANO6,ANXA1,ANXA2,ANXA5,APLF,APOD,ARID5B,ARL4C,ARL5B,ARRDC3,ASPA,ATP2B1,ATP9A,ATRN,ATRNL1,AXL,BCAT1,BMP2K,BMPR2,C3AR1,C3orf62,CASP3,CCDC148,CCL2,CCL3,CCL4,CCL5,CD109,CD163,CD163L1,CD180,CD44,CD68,CD84,CD97,CDH20,CDKL3,CDR1,CEP68,CHD1,CHML,CHST11,CLIC2,CNP,CNTNAP4,COBL,CTGF,CTNNA3,CTNND2,CTS…	319
Cancer, Organismal Injury and Abnormalities, Reproductive System Disease	genital tract cancer	1,94E-06				ABCA1,ABCA8,ABCC4,ABCG2,ADAM17,ADAP2,ADD3,ADGRB3,AGTPBP1,AIM1,AK5,ALS2CR11,ANGPT2,ANK3,ANKH,ANKRD44,ANO4,ANO6,ANXA1,ANXA2,ANXA5,APLF,APOD,ARID5B,ARL4C,ARL5B,ARRDC3,ASPA,ATP2B1,ATP9A,ATRN,ATRNL1,AXL,BCAT1,BMP2K,BMPR2,C3AR1,C3orf62,CASP3,CCDC148,CCL2,CCL3,CCL4,CCL5,CD109,CD163,CD163L1,CD180,CD44,CD68,CD84,CDH20,CDKL3,CDR1,CEP68,CHD1,CHML,CHST11,CLIC2,CNTNAP4,COBL,CTGF,CTNNA3,CTNND2,CTSA,CTSB,CTSC,C…	309
Cancer, Organismal Injury and Abnormalities, Renal and Urological Disease	renal-cell carcinoma	1,95E-06				ADAM28,ADAM8,AIM1,ANLN,ANXA2,ANXA5,ATP2B1,AXL,BTAF1,C6orf62,CCL2,CCR1,CD44,CENPB,CNDP1,CTSL,CXCL2,DIRC2,DOPEY2,DUSP6,EMR2,EREG,ETS2,FABP5,FAM105A,FN1,FOXO3,HIF1A,HLA-DRB1,HLA-DRB5,IL10RA,KIF21A,KIF6,KLF6,LGALS3,LRP1,LRP2,MAML2,MDM2,MMP2,MPP1,NCAM2,NEFM,NPIPB3 (includes others),NPL,PCF11,PIK3R5,PLAUR,PLSCR1,PNP,PPARG,RANBP2,RB1,RCC2,REL,RGPD3 (includes others),RPS6KA3,RRN3,S100A12,SCD,SESTD1,SFRP1…	74
Cellular Development, Cellular Growth and Proliferation, Organ Development, Skeletal and Muscular System Development and Function, Tissue Development	proliferation of vascular smooth muscle cells	2,01E-06		1,894		BMPR2,CCL2,IL10,IL1A,IL1B,PDGFB,PLAUR,PTPN11,SERPINE1,TGFB1,TLR2,TRIB1	12
Cell-To-Cell Signaling and Interaction, Renal and Urological System Development and Function	adhesion of kidney cell lines	2,02E-06		1,056		CD44,FN1,HBEGF,ICAM1,ITGA4,LRP1,PLAU,PLAUR,PLXND1,RASA1,ZEB2	11
Cell Death and Survival	apoptosis of myeloid cells	2,09E-06	Increased	2,774		ADAM17,ANXA1,CASP3,CCL5,CXCR4,HCAR2,IL10,IL1B,LYN,MCL1,PPARG,RIPK1,TLR2,TNF,TREM1	15
Cell-mediated Immune Response, Cellular Movement, Hematological System Development and Function, Immune Cell Trafficking, Inflammatory Response	chemotaxis of T lymphocytes	2,23E-06	Increased	2,587		ADAM17,CCL18,CCL2,CCL20,CCL3,CCL4,CCL5,CCR1,CXCL10,CXCR4,DEFA1 (includes others),SOCS3,THBS1	13
Cancer, Organismal Injury and Abnormalities	malignant solid tumor	2,45E-06		0,810		A2M,ABCA1,ABCA2,ABCA8,ABCC4,ABCG1,ABCG2,ABHD3,ABL2,ACOT9,ACSL5,ADAM17,ADAM28,ADAM8,ADAP2,ADD3,ADGRB3,ADGRL4,AFF4,AGAP1,AGTPBP1,AHR,AIM1,AK5,AKAP13,AKTIP,ALAD,ALG2,ALS2CR11,AMER2,ANGPT2,ANK3,ANKH,ANKIB1,ANKRD10,ANKRD22,ANKRD40,ANKRD44,ANLN,ANO4,ANO6,ANXA1,ANXA2,ANXA5,AOAH,APLF,APLP1,APOD,AREG,ARFGAP3,ARHGAP18,ARHGAP25,ARID5B,ARL4C,ARL5B,ARMT1,ARRDC3,ARRDC4,ASPA,ASPHD1,ASXL3,ATP10D,ATP13A3,ATP1B3,A…	739
Cancer, Organismal Injury and Abnormalities	squamous-cell carcinoma	2,45E-06				ABCG1,ANXA1,ATRNL1,BTG2,CCL8,CD44,CD83,CDC42BPA,CRIPAK,CTGF,CTSC,CTSL,CXCL10,CXCL2,CXCL3,EDIL3,EMILIN2,EREG,EZR,F11R,FGF1,FGFR2,FN1,GRM3,HIST1H2AJ,HNRNPA1,IL1A,INHBA,ITGA9,KCNMB4,KIF21A,LOC100996763/NOTCH2NL,LPAR1,LRP2,LYN,MAP7,MB21D2,mir-181,mir-30,MMP14,MRC1,MTSS1,NFE2L2,NR4A2,NRAS,PABPC4,PARP8,PDK4,PPARG,PPP1R10,PTGS2,PTPRD,RANBP2,RB1,REL,RGPD3 (includes others),RPL4,SDC2,SERPINE1,SERPINI1,SFR…	68
Cancer, Hematological Disease, Organismal Injury and Abnormalities	hematological neoplasia	2,55E-06				ABCA1,ABCA8,ABCG2,ABL2,ADGRB3,AHR,AKIRIN2,ANK3,ANKH,ANKRD22,ANXA1,ANXA2,ANXA5,ARID5B,ATP6V1B2,ATRN,ATRNL1,AXL,BCAS1,BCAT1,BMPR2,BTG2,BTK,CASP3,CCL2,CCL3,CCL4,CCL4L1/CCL4L2,CCL5,CCNH,CD109,CD44,CD58,CD68,CD86,CD99,CDKL3,CEP68,CLEC4A,CNDP1,CNTNAP4,CRIPAK,CRYAB,CSF2RA,CTNNA3,CTNND2,CTSL,CTSS,CXCL10,CXCL16,CXCR4,DAPK1,DDX60L,DIRC2,DNM3,DOCK1,EFTUD2,EGR2,EMILIN2,ETV6,F11R,FCGR1B,FGFR2,FLNA,FN1,FOXO3,F…	150
Inflammatory Disease, Neurological Disease, Skeletal and Muscular Disorders	Multiple Sclerosis	2,61E-06				ADAM17,AK5,ANXA1,AXL,CCL2,CNTF,CRYAB,CTNNA3,EIF2AK3,FCGR1B,FURIN,HAVCR2,HLA-DRB1,HNRNPA1,IL10,ITGA4,MAPT,MERTK,mir-30,MOG,PTGS2,S1PR5,SNAP25,TLR2,TNF,XBP1	26
Cellular Function and Maintenance	engulfment of leukocytes	2,62E-06	Increased	3,094	bias	ANXA1,CCL5,CD93,CXCL10,HMOX1,IL1A,LGALS3,MRC1,THBS1,TNF,TREM1	11
Gene Expression	transcription	2,63E-06	Increased	3,038		A2M,ABCA2,AFF4,AHR,AKAP13,ANK3,ARID5B,ATF3,BEX1,BMPR2,BTAF1,BTG2,BTK,CCL3,CCNH,CD44,CHD1,CNTF,CSRNP1,CXCL10,DAB2,DDX5,EGR2,EIF2AK3,ELF1,ELL,ELL2,EREG,ETS2,ETV6,EZR,FGF1,FLNA,FN1,FNIP2,FOSB,FOXO3,FOXO4,FUBP1,FXYD1,GPR183,H2AFY,HEY2,HGS,HIF1A,HIPK2,HNRNPA1,HPSE,IL10,IL1A,IL1B,INHBA,IRF8,IVNS1ABP,KANK2,KAT2A,KDM6B,KLF4,KLF6,KLF7,LCP2,LIMS1,LPAR1,LRP1,LRRFIP1,MALT1,MAML2,MAP3K2,MDM2,MEF2C,MID1IP1,MT3…	123
Cell Morphology	morphology of cells	2,83E-06				ANXA2,ATP6V1B2,C5AR1,CASP3,CD180,CD44,CHMP1B,CLTC,CTNND2,CTSZ,DAPK3,DOCK1,EZR,F11R,FKBP3,FN1,HBEGF,HK2,IL10,IL18,IL1A,IL1B,INHBA,KLF4,LRP1,MAPT,MDM2,MERTK,MMP14,MPP1,NEK7,ODC1,OSM,PDGFB,PINK1,PLA2G12A,PLAUR,PLK3,RB1,SDC2,SERPINE1,SYNM,TGFB1,THBS1,TNF,VIM,YME1L1,ZNF451	48
Cell Signaling, Molecular Transport, Vitamin and Mineral Metabolism	quantity of Ca2+	3,10E-06	Increased	2,321		A2M,ATP2B1,CCL2,CCL3,CCL3L3,CCL4,CCL5,CPM,CXCL10,CXCL3,CXCR4,EIF2AK3,FGF1,HERPUD1,IBSP,IL1B,MCL1,PDGFB,PLAU,PLAUR,PLCL1,PLD2,PTPN11,PTPRJ,S100A1,SLC9A3R2,TGFB1,TNF	28
Cancer, Organismal Injury and Abnormalities, Reproductive System Disease	uterine tumor	3,14E-06				ABCA8,ABCG2,ADD3,ADGRB3,AGTPBP1,AHR,AIM1,AK5,ALS2CR11,ANGPT2,ANK3,ANKH,ANKRD44,ANO4,ANXA1,ANXA2,ANXA5,APLF,APOD,ARID5B,ARRDC3,ASPA,ATP2B1,ATP9A,ATRN,ATRNL1,BCAT1,BMP2K,C3AR1,C3orf62,CCDC148,CCL3,CCL4,CD109,CD163,CD163L1,CD180,CD68,CD84,CD97,CDH20,CDKL3,CDR1,CHD1,CHML,CHST11,CLIC2,CNP,CNTNAP4,CTGF,CTNNA3,CTNND2,CTSA,CTSB,CTSC,CTSL,CTSS,CXCL10,CYBB,DAB2,DAPK1,DMXL2,DNAJC6,DOCK1,DOCK4,DOCK8,DOPEY2,E…	259
Cellular Movement, Hematological System Development and Function, Immune Cell Trafficking, Inflammatory Response	cell movement of macrophages	3,16E-06		1,440		CCL2,CCL5,CNP,CXCL10,DEFA1 (includes others),GNAI3,LGALS3,PLXND1,STAB1,TGFB1	10
Cellular Movement, Hematological System Development and Function, Immune Cell Trafficking	transmigration of mononuclear leukocytes	3,16E-06	Increased	2,009		CCL2,CCL5,CD86,FN1,ICAM1,ITGA4,MMP14,PPARG,STAB1,TGFB1	10
Cell-To-Cell Signaling and Interaction, Renal and Urological System Development and Function	adhesion of kidney cells	3,34E-06		0,978		CCL2,CD44,FN1,HBEGF,ICAM1,ITGA4,LRP1,PLAU,PLAUR,PLXND1,RASA1,TGFB1,ZEB2	13
Cardiovascular System Development and Function, Cellular Movement	cell movement of endothelial cells	3,42E-06	Increased	2,493		ANGPT2,AXL,BMPR2,CCL2,CRYAB,CXCR4,F11R,FGF1,FLNA,FN1,FOXO3,FRS2,ICAM1,ITGA4,ITGA9,LGALS3,MMP14,NR4A1,NRP1,NRP2,OLR1,PDGFB,PTGS2,SERPINE1,STAB1,TGFB1,TGFB3,THBS1,TNF,VIM	30
Infectious Disease	infection by lentivirus	3,42E-06	Increased	2,741	bias	AKAP13,ANXA2,BMP2K,BTG2,CACNA2D1,CCL2,CCL3,CCL4,CCL5,CD44,CD86,CD97,CEP68,CRIPAK,CRYAB,CTSZ,CXCR4,CYBB,DDX60L,DEFA1 (includes others),ETS2,FCGR1B,FN1,FURIN,GANAB,HAVCR2,HGS,IL10,IL18,IL1A,ISG20L2,ITGA4,JAK1,KAT2A,KEL,LCP2,LOC102724428/SIK1,LPL,MAN1A1,MDM2,MID1IP1,MPDZ,MRC1,MYOF,NFKB1,OTUD1,PDE3B,PELI1,POLR2I,PPARG,PTDSS1,PTGS2,PTPRJ,RANBP2,RAPGEF1,RGPD3 (includes others),RPS6KA3,S100A1,SEPT8,SEST…	74
Cancer, Endocrine System Disorders, Organismal Injury and Abnormalities	malignant neoplasm of endocrine gland	3,46E-06				ANGPT2,AXL,BMPR2,CXCL16,CXCR4,EIF2AK3,FGFR2,FN1,HGS,ITGA5,LGALS3,LIFR,MAP3K8,mir-181,mir-221,MMP2,NRAS,ODC1,PDK4,PI4K2A,PPARD,PPARG,PTGS2,RB1,SERPINE1,SOCS3,TGFB1,THBS1,TLR3,TUBB4A,TUBG2,VIM,ZFP36	33
Cancer, Organismal Injury and Abnormalities, Reproductive System Disease	female genital neoplasm	3,55E-06				ABCA8,ABCG2,ADAM17,ADD3,ADGRB3,AGTPBP1,AHR,AIM1,AK5,ALS2CR11,ANGPT2,ANK3,ANKH,ANKRD44,ANO4,ANXA1,ANXA2,ANXA5,APLF,APOD,ARID5B,ARL4C,ARRDC3,ASPA,ATP2B1,ATP9A,ATRN,ATRNL1,AXL,BCAT1,BMP2K,C3AR1,C3orf62,CCDC148,CCL2,CCL3,CCL4,CD109,CD163,CD163L1,CD180,CD68,CD84,CD97,CDH20,CDKL3,CDR1,CHD1,CHML,CHST11,CLIC2,CNP,CNTNAP4,CTGF,CTNNA3,CTNND2,CTSA,CTSB,CTSC,CTSL,CTSS,CXCL10,CXCL16,CXCR4,CYBB,DAB2,DAPK1,DAPK…	284
Lipid Metabolism, Molecular Transport, Small Molecule Biochemistry	concentration of lipid	3,59E-06		1,121		ABCA1,ABCG1,ABCG2,AHR,APOD,CCL2,CTSS,GLA,HMOX1,IL10,IL18,IL1A,IL1B,INHBA,LPL,mir-181,NRBF2,PLA2G4A,PLTP,PPARG,PTGS2,SGMS2,SLC3A2,TGFB1,TNF,TRIB1,XBP1	27
Cancer, Organismal Injury and Abnormalities	advanced malignant tumor	3,89E-06				ABCA8,AIM1,ANK3,ARL4C,AXL,BEX1,CASP3,CCL2,CD44,CHD1,CSNK1A1,CTGF,DAB2,DUSP6,EMP1,ENPP2,FGF1,FGFR2,FLNA,FN1,HIF1A,HMOX1,ICAM1,IFI30,KLF4,KLF6,LGALS3,LOC102724428/SIK1,LRP2,MAFB,MDM2,mir-23,MMP14,MMP2,NEDD9,NRAS,PAPSS2,PLAU,PLAUR,PPP2R2C,PTGS2,RAB31,RNF144B,RPS11,SCD,SERPINE1,SFRP1,TGFB1,TGFB3,THBS1,TNF,TUBB4A,TUBG2,URI1,VIM,ZFP36,ZNF536	57
Cellular Assembly and Organization, Cellular Function and Maintenance	organization of cytoskeleton	3,90E-06	Increased	2,099		ANXA1,BMP2K,BTG2,BTK,CCL2,CCL3,CCL5,CDC42BPA,CHMP1B,CRIPAK,CSNK1D,CTNND2,CXCL10,DAPK1,ERMN,EZR,FGD4,FLNA,FMNL3,FN1,GEM,GPM6B,GPSM2,HDGFRP3,ICAM1,IL1B,ITGA4,KIF5A,KIF5B,LOC102724428/SIK1,LRP1,MAP1A,MAP1B,MAPT,MERTK,MT3,MTSS1,NCKAP1L,NRP1,PLAU,PLAUR,PLD2,PLEK,PLK3,RANBP2,RAPGEF4,RB1,RHOQ,RPS6KA3,SDC2,SH3D19,SKIL,SLC3A2,SLC9A3R2,SRGAP2,STMN4,SYNM,TGFB1,THBS1,TNF,TPPP,USP9X,VIM,WASF3,WASH1	65
Cell-To-Cell Signaling and Interaction, Hematological System Development and Function, Inflammatory Response	binding of monocytes	3,92E-06	Increased	2,608		CCL2,CCL3,CCL5,CCR1,FGF1,IL10,TNF	7
Neurological Disease	progressive motor neuropathy	4,00E-06				ABCA8,ADAM17,AK5,ANXA1,ANXA2,ANXA5,APOD,AXL,BCAS1,CCL2,CNP,CNTF,CRYAB,CTNNA3,DNAJC6,EIF2AK3,ETS2,EZR,FCGR1B,FTH1,FUCA1,FURIN,GFAP,GPNMB,GRN,HAVCR2,HLA-DRB1,HNRNPA1,IL10,IL1A,IL1B,ITGA4,MAP1B,MAPT,MERTK,mir-29,mir-30,MOG,NR4A2,PAQR6,PINK1,PTGS2,RPL17,S1PR5,SLC1A3,SNAP25,TFRC,TLR2,TNF,USP36,VCP,VIM,XBP1	53
Carbohydrate Metabolism, Drug Metabolism, Small Molecule Biochemistry	binding of hyaluronic acid	4,02E-06		1,692		CD44,IL10,MMP14,OSM,TGFB1,TNF	6
Post-Translational Modification	phosphorylation of protein	4,13E-06		2,000		ADAM17,AKTIP,BTK,CCL2,CCL3,CCL4,CCL5,CCL8,CCNH,CDC42BPA,CSNK1A1,CSNK1D,DAB2,DAPK1,DAPK3,EIF2AK3,EREG,FGFR2,FN1,FNIP2,HIPK2,IL1B,INHBA,IRAK3,JAK1,LOC102724428/SIK1,LYN,MAP3K8,MAP4K4,MERTK,MT3,NCKAP1L,NEK7,PAG1,PDGFB,PDK4,PINK1,PTPN11,RIPK1,SDCBP,SLC3A2,STK17A,STK17B,TGFB1,THBS1,TNF,VRK2,XBP1	48
Neurological Disease, Skeletal and Muscular Disorders	neuromuscular disease	4,28E-06				A2M,ADAM17,AK5,ANXA1,ANXA2,APOD,ARPP19,ATP6V1B2,AXL,BCAS1,CA11,CASP3,CCL2,CCL5,CD44,CD68,CDR1,CHRNE,CNP,CNTF,CRYAB,CTNNA3,DAAM2,DNAJC6,EIF2AK3,F11R,FCGR1B,FOXO3,FTH1,FURIN,GFAP,GNAO1,HAVCR2,HERPUD1,HLA-DRB1,HMOX1,HNRNPA1,IL10,IL1A,IL1B,ITGA4,IVNS1ABP,LIFR,LPL,MALT1,MAN1A1,MAP1B,MAPT,MERTK,mir-29,mir-30,MOG,MPDZ,NR4A1,NR4A2,PAQR6,PINK1,POLR2I,PPARG,PPRC1,PTGS2,RPL17,S1PR5,SCD,SERPINI1,SLC1A3,SNAP2…	77
Infectious Disease	Bacterial Infection	4,28E-06				BEX1,CCL18,CCL2,CCL3,CCL4,CCL8,CCR1,CD83,CTGF,CTSL,CXCL5,CYBB,DEFA1 (includes others),ENPP2,FCGR1B,FGFR2,IL18,MAPT,NFKB1,PTGS2,SERPINE1,SIGLEC7,TFRC,TGFB1,TLR2,TNF,TREM1	27
Cell-To-Cell Signaling and Interaction	adhesion of colon cancer cell lines	4,31E-06		1,737		CD44,CTNNA3,CXCL10,FN1,ITGA5,ITGA9,LGALS3,MMP2,RASA1,SDC2,TNF	11
Cellular Movement, Skeletal and Muscular System Development and Function	cell movement of vascular smooth muscle cells	4,31E-06	Increased	3,089	bias	BMPR2,CCL2,CCL3,IL1A,IL1B,MMP2,PDGFB,PLAUR,PTGS2,TNF,TRIB1	11
Molecular Transport	quantity of metal	4,38E-06	Increased	2,244		A2M,ATP2B1,CCL2,CCL3,CCL3L3,CCL4,CCL5,CPM,CXCL10,CXCL3,CXCR4,EIF2AK3,FGF1,FTH1,HERPUD1,IBSP,IL1B,MCL1,PDGFB,PLAU,PLAUR,PLCL1,PLD2,PTPN11,PTPRJ,S100A1,SLC9A3R2,TGFB1,TNF	29
Cellular Movement	chemotaxis of germ cell tumor cell lines	4,42E-06	Increased	2,236	bias	CCL2,CCL3,CCL4,CCL5,CXCL3	5
Cellular Movement, Skeletal and Muscular System Development and Function	chemotaxis of smooth muscle cells	4,42E-06		1,967	bias	CCL3,MMP2,PLAU,THBS1,TRIB1	5
Cellular Movement, Renal and Urological System Development and Function	migration of kidney cell lines	4,61E-06	Increased	2,021		CCL20,CCL5,CCR1,DOCK1,DOCK4,EZR,FN1,ICAM1,MMP14,NFKB1,PLAU,PLAUR,TMEFF2,WASF3	14
Infectious Disease	infection by RNA virus	4,66E-06	Increased	2,961	bias	AKAP13,ANXA2,AREG,AXL,BMP2K,BTG2,CACNA2D1,CCL2,CCL3,CCL4,CCL5,CD44,CD86,CD97,CEP68,CLTC,COPA,CRIPAK,CRYAB,CTSB,CTSZ,CXCR4,CYBB,DDX60L,DEFA1 (includes others),ETS2,FCGR1B,FN1,FRS2,FURIN,GANAB,GBF1,HAVCR2,HGS,IL10,IL18,IL1A,ISG20L2,ITGA4,JAK1,KAT2A,KEL,LCP2,LOC102724428/SIK1,LPL,MAN1A1,MDM2,MERTK,MID1IP1,MPDZ,MRC1,MYOF,NFKB1,OTUD1,PDE3B,PELI1,POLR2I,PPARG,PTDSS1,PTGS2,PTPRJ,RANBP2,RAPGEF1,RGPD3 (in…	83
Cancer, Organismal Injury and Abnormalities	papillary carcinoma	4,97E-06				ABCA8,ARL4C,CD44,CXCR4,DAB2,FN1,FOXO3,HIF1A,ITGA5,LGALS3,LRP1,LRP2,MAML2,mir-181,mir-221,MMP2,NRAS,PAPSS2,PDK4,PI4K2A,PPARG,PTGS2,RGPD3 (includes others),RNF144B,RRN3,SFRP1,TGFB1,THBS1,TLR3,URI1,VIM	31
Cellular Development, Cellular Growth and Proliferation	proliferation of leukemia cell lines	5,20E-06		-0,128		AHR,ARG1,CD44,CD72,DUSP1,ETV6,FOXO3,FTH1,HMOX1,IL1A,IL1B,INHBA,LGALS3,LYN,mir-181,mir-29,NFKB1,NRAS,PLAU,PRDM1,RIPK1,SOCS3,TGFB1,TNF,ZMIZ1	25
Cell Death and Survival	cell death of antigen presenting cells	5,47E-06		1,285		CCL5,CTSB,IL10,IL1B,MCL1,PPARG,RIPK1,TGFB1,TLR2,TLR3,TNF	11
Infectious Disease	HIV infection	5,98E-06	Increased	2,854	bias	AKAP13,ANXA2,BMP2K,BTG2,CACNA2D1,CCL2,CCL3,CCL4,CCL5,CD44,CD86,CD97,CEP68,CRIPAK,CRYAB,CTSZ,CXCR4,CYBB,DDX60L,DEFA1 (includes others),ETS2,FCGR1B,FN1,FURIN,GANAB,HAVCR2,HGS,IL10,IL18,IL1A,ISG20L2,ITGA4,JAK1,KAT2A,KEL,LCP2,LOC102724428/SIK1,LPL,MAN1A1,MID1IP1,MPDZ,MRC1,MYOF,NFKB1,OTUD1,PDE3B,PELI1,POLR2I,PPARG,PTDSS1,PTGS2,PTPRJ,RANBP2,RAPGEF1,RGPD3 (includes others),RPS6KA3,S100A1,SEPT8,SESTD1,SL…	73
Cellular Movement	cell movement of cancer cells	6,00E-06		1,852		CD44,CD97,CSF2RA,CTSB,CXCR4,EZR,GRM3,LYN,MMP2,SFRP1,TGFB1,VCAN	12
Hematological Disease, Immunological Disease, Infectious Disease	infection of antigen presenting cells	6,06E-06		0,072		ANXA2,CTSB,CXCR4,IL18,ITGA4,MRC1,SPTBN1,TNF	8
Hematological Disease, Immunological Disease, Infectious Disease	infection of phagocytes	6,06E-06		0,072		ANXA2,CTSB,CXCR4,IL18,ITGA4,MRC1,SPTBN1,TNF	8
Cellular Growth and Proliferation, Connective Tissue Development and Function, Tissue Development	proliferation of synovial cells	6,06E-06	Increased	2,177		CCL2,CD44,FN1,IL10,IL1A,PLAU,PLAUR,TGFB1	8
Cardiovascular System Development and Function, Cellular Movement	migration of endothelial cells	6,07E-06	Increased	2,290		ANGPT2,AXL,BMPR2,CCL2,CRYAB,F11R,FGF1,FLNA,FN1,FOXO3,FRS2,ICAM1,ITGA4,ITGA9,MMP14,NR4A1,NRP1,NRP2,OLR1,PDGFB,PTGS2,SERPINE1,STAB1,TGFB1,TGFB3,THBS1,TNF,VIM	28
Cellular Development, Cellular Growth and Proliferation	proliferation of brain cancer cell lines	6,08E-06		0,632		A2M,ACSL5,AXL,CCL2,CTSB,CXCR4,GRN,HIF1A,HPSE,KLF6,LRP1,mir-221,MMP2,NRAS,PLAUR,PPIF,PTPRJ,RB1,SPOCK3,SYNM,TGFB1,TNF	22
Gene Expression	binding of DNA	6,13E-06	Increased	2,168		AHR,BTAF1,BTG2,BTK,CNTF,CXCL5,CXCR4,ETS2,FN1,FOXO3,HEY2,HIF1A,IL10,IL18,IL1A,IL1B,ITGA5,LCP2,LPL,MDM2,NFKB1,NR4A1,OLR1,OSM,PELI1,PLAU,PLK3,PPARG,PPP4C,PRDM1,PTPN11,RANBP2,REL,SOAT1,SOCS3,TF,TGFB1,TNF,TNFAIP3	39
Cell Cycle	cell cycle progression	6,47E-06	Increased	2,059		ABCG2,AHR,ANLN,AREG,ARG1,ARPP19,ATF3,AXL,BMPR2,CAMK2N1,CD44,CENPB,CKS2,CLTC,CSNK1A1,CSNK1D,CXCL10,DAPK3,DUSP1,FGFR2,FOXO3,FOXO4,FRS2,GEM,GNAI3,GRN,HBEGF,HIF1A,HIPK2,HMOX1,IL10,IL1B,INHBA,KIF1C,KLF4,KLF6,KLHL2,LGALS3,LYN,MDM2,mir-221,MX2,NEDD9,NEK7,NR4A1,NR4A3,NRAS,OSM,PER1,PPARG,RB1,RIPK1,RPS6KA3,SFPQ,SKA2,SOCS3,SPDYA,SPRY2,TGFB1,THBS1,TLR2,TMEFF2,TNF,TP53BP2,XBP1	65
Cancer, Organismal Injury and Abnormalities, Reproductive System Disease	uterine cancer	6,99E-06				ABCA8,ABCG2,ADD3,ADGRB3,AGTPBP1,AIM1,AK5,ALS2CR11,ANGPT2,ANK3,ANKH,ANKRD44,ANO4,ANXA1,ANXA2,ANXA5,APLF,APOD,ARID5B,ARRDC3,ASPA,ATP2B1,ATP9A,ATRN,BCAT1,BMP2K,C3AR1,C3orf62,CCDC148,CCL3,CCL4,CD109,CD163,CD163L1,CD180,CD68,CD84,CDH20,CDKL3,CDR1,CHD1,CHML,CHST11,CLIC2,CNTNAP4,CTGF,CTNNA3,CTNND2,CTSA,CTSB,CTSC,CTSL,CTSS,CXCL10,CYBB,DAB2,DAPK1,DMXL2,DNAJC6,DOCK1,DOCK4,DOCK8,DOPEY2,EFR3A,ELAVL3,ELF1,ELL…	246
Cell-To-Cell Signaling and Interaction, Hematological System Development and Function, Immune Cell Trafficking	adhesion of lymphocytes	7,14E-06	Increased	2,952		CCL2,CCL20,CCL4,CD44,CD58,EZR,FERMT3,FN1,ITGA4,ITGA5,PLAU,TGFB1,THBS1	13
Cellular Movement	migration of fibrosarcoma cell lines	7,16E-06		1,648		CD97,DAB2,FLNA,FN1,MMP14,PLAU,PLAUR,SDC2,SERPINE1,SLC9A3R2	10
Cell-To-Cell Signaling and Interaction, Inflammatory Response	response of phagocytes	7,35E-06	Increased	2,609		CCL2,CD93,CXCL10,HMOX1,IL18,LGALS3,TGFB1,THBS1,TLR2,TLR3,TNF,TREM1	12
Dermatological Diseases and Conditions, Inflammatory Disease	psoriasiform dermatitis	7,71E-06				C3AR1,FN1,ICAM1,TGFB1,TNF,TNFSF8	6
Cell-To-Cell Signaling and Interaction	response of mononuclear leukocytes	8,60E-06		0,235		CCL2,CD93,HLA-DRB1,IL10,IL10RA,IL18,TGFB1,TLR2,TLR3,TNF,TREM1	11
Cellular Movement, Hematological System Development and Function, Immune Cell Trafficking, Inflammatory Response	chemotaxis of granulocytes	8,76E-06	Increased	2,834		C5AR2,CCL2,CCL3,CCL5,CCL8,CSF2RA,CXCL10,CXCL2,CXCL3,CXCL5,LGALS3,NCKAP1L,PLAUR,PPARG,S100A12,TGFB1,TNF	17
Cancer, Hematological Disease, Organismal Injury and Abnormalities	hematologic cancer	8,84E-06				ABCA1,ABCA8,ABCG2,ADGRB3,AHR,AKIRIN2,ANK3,ANKH,ANKRD22,ANXA1,ANXA2,ANXA5,ARID5B,ATP6V1B2,ATRN,ATRNL1,AXL,BCAS1,BCAT1,BTG2,BTK,CASP3,CCL2,CCL3,CCL4,CCL4L1/CCL4L2,CCL5,CCNH,CD109,CD44,CD58,CD68,CD86,CD99,CDKL3,CEP68,CLEC4A,CNDP1,CNTNAP4,CRIPAK,CRYAB,CSF2RA,CTNNA3,CTNND2,CTSL,CTSS,CXCL10,CXCL16,CXCR4,DAPK1,DDX60L,DIRC2,DNM3,DOCK1,EFTUD2,EGR2,EMILIN2,ETV6,F11R,FCGR1B,FGFR2,FLNA,FN1,FOXO3,FUBP1,GFAP,G…	146
Cell-To-Cell Signaling and Interaction	response of myeloid cells	8,96E-06	Increased	2,614		ANXA1,CCL2,CD93,CXCL10,HMOX1,IL18,LGALS3,TGFB1,THBS1,TLR2,TNF,TREM1	12
Cellular Function and Maintenance	ion homeostasis of cells	8,99E-06	Increased	3,710		ABL2,ANXA1,ATP1A1,ATP1B3,BTK,C3AR1,CCL18,CCL2,CCL20,CCL3,CCL4,CCL5,CCL8,CCR1,CXCL3,CXCL5,CXCR4,DEFA1 (includes others),EIF2AK3,ETS2,FPR3,GPR183,IL18,LCP2,LPAR1,mir-181,MT3,SLC24A2,TGFB1,TLR2,TNF	31
Cell Death and Survival	necrosis of vascular endothelial cells	9,02E-06		1,497		ARHGAP18,ATF3,AXL,CASP3,FOXO3,IL18,LRP1,NFE2L2,NR4A3,SEMA3B,TGFB1,THBS1,TLR3,TNF	14
Molecular Transport	transport of molecule	9,21E-06	Increased	3,740		ABCA1,ABCA8,ABCG1,ABCG2,AKTIP,ANGPT2,ANK3,ANO4,ANO6,ATP1A1,ATP1B3,ATP2B1,ATP6V1B2,ATP8A1,C3AR1,C5AR2,CACNA2D1,CCL3,CCL5,CCL8,CCR1,CHKA,CHRNE,CLCA4,CLCN7,CLIC2,CSF2RA,CTSA,DOPEY2,FN1,FOLR2,FXYD1,GPIHBP1,IL10,IL1A,IL1B,INHBA,IRS2,KCNMB4,KCNQ3,KDELR1,KIF5B,LRP1,MT3,MX2,MYO6,OLR1,OSM,P2RX4,PANX1,PLTP,PNP,PPP1R10,PPT1,PTGS2,RAB1A,RANBP2,RHOQ,S100A12,SGMS2,SLC11A2,SLC16A10,SLC16A6,SLC17A5,SLC19A2,SLC1A…	80
Cellular Function and Maintenance, Hematological System Development and Function	engulfment of myeloid cells	9,23E-06	Increased	2,935	bias	ANXA1,CD93,CXCL10,HMOX1,IL1A,LGALS3,MRC1,THBS1,TNF,TREM1	10
Cellular Movement, Hematological System Development and Function, Immune Cell Trafficking, Inflammatory Response	migration of dendritic cells	9,23E-06	Increased	2,617		CCL20,CCL3,CCL4,CCL5,CD44,CTSZ,CXCL10,CXCR4,IL1B,TNF	10
Cancer, Organismal Injury and Abnormalities	lymphohematopoietic cancer	9,65E-06				ABCA1,ABCA8,ABCG2,ADGRB3,AHR,AKIRIN2,ANK3,ANKH,ANKRD22,ANXA1,ANXA2,ANXA5,ARID5B,ATP6V1B2,ATRN,ATRNL1,AXL,BCAS1,BCAT1,BTG2,BTK,CASP3,CCL2,CCL3,CCL4,CCL4L1/CCL4L2,CCL5,CCNH,CD109,CD44,CD58,CD68,CD86,CD99,CDKL3,CEP68,CHD1,CLEC4A,CNDP1,CNTNAP4,CRIPAK,CRYAB,CSF2RA,CTNNA3,CTNND2,CTSL,CTSS,CXCL10,CXCL16,CXCR4,DAPK1,DDX60L,DIRC2,DNM3,DOCK1,EFTUD2,EGR2,EMILIN2,ETV6,F11R,FCGR1B,FGFR2,FLNA,FN1,FOXO3,FUBP1,G…	147
Cell-To-Cell Signaling and Interaction, Hematological System Development and Function, Hypersensitivity Response, Immune Cell Trafficking	adhesion of eosinophils	1,00E-05	Increased	2,555	bias	FN1,ICAM1,IL1B,ITGA4,ITGA5,LGALS3,TNF	7
Lipid Metabolism, Molecular Transport, Small Molecule Biochemistry	quantity of steroid	1,02E-05		1,181		ABCA1,ABCG1,AHR,CTSS,GLA,IL10,IL1A,IL1B,INHBA,LPL,mir-181,PPARG,TNF	13
Cellular Movement	invasion of colon cancer cell lines	1,06E-05	Increased	2,698		ANXA1,ATF3,AXL,CD44,CXCR4,HIF1A,HIPK2,KLF4,NRP1,PLAU,PTGS2,RASA1,S100A10,TGFB1	14
Hematological Disease	blood protein disorder	1,08E-05				A2M,ANXA2,ANXA5,ATRN,BCAT1,BTK,CASP3,CCL2,CCL3,CCL4,CCL5,CLEC4A,CRYAB,CTSL,CXCR4,F11R,FCGR1B,FGFR2,FLNA,FN1,FUBP1,GFAP,HMOX1,IL10,IL1B,JAK1,LCP2,MMP2,MPDZ,NFKB1,NRAS,PLEKHG2,PTGS2,RB1,STX11,TF,TNF,TNFAIP3,VIM,XBP1	40
Cell-To-Cell Signaling and Interaction, Hematological System Development and Function, Immune Cell Trafficking, Inflammatory Response	binding of dendritic cells	1,13E-05		0,108		A2M,CD83,IL10,ITGA4,MRC1	5
Cellular Movement, Hematological System Development and Function, Immune Cell Trafficking, Inflammatory Response	migration of peripheral blood monocytes	1,13E-05		1,342		ADAM17,CCL3,CCL5,CCL8,PPARG	5
Lipid Metabolism, Molecular Transport, Small Molecule Biochemistry	concentration of eicosanoid	1,14E-05		1,229		APOD,HMOX1,IL18,IL1A,IL1B,PLA2G4A,PTGS2,TGFB1,TNF	9
Cancer, Organismal Injury and Abnormalities, Reproductive System Disease	female genital tract cancer	1,14E-05				ABCA8,ABCG2,ADAM17,ADD3,ADGRB3,AGTPBP1,AIM1,AK5,ALS2CR11,ANGPT2,ANK3,ANKH,ANKRD44,ANO4,ANXA1,ANXA2,ANXA5,APLF,APOD,ARID5B,ARL4C,ARRDC3,ASPA,ATP2B1,ATP9A,ATRN,BCAT1,BMP2K,C3AR1,C3orf62,CCDC148,CCL2,CCL3,CCL4,CD109,CD163,CD163L1,CD180,CD68,CD84,CDH20,CDKL3,CDR1,CHD1,CHML,CHST11,CLIC2,CNTNAP4,CTGF,CTNNA3,CTNND2,CTSA,CTSB,CTSC,CTSL,CTSS,CXCL10,CXCL16,CXCR4,CYBB,DAB2,DAPK1,DAPK3,DMXL2,DNAJC6,DOCK1,DOC…	270
Infectious Disease	replication of RNA virus	1,17E-05		1,024		AKAP13,AKTIP,AREG,ATP6V1B2,CCL3,CCL4,CCL5,CD58,CDC42BPA,CH25H,COPA,EIF2AK3,EIF4A3,F11R,F13A1,FERMT3,FGFR2,HAVCR2,IL18,IL1A,IL1B,JAK1,LIFR,MAP4K4,MDM2,MID1IP1,NFKB1,PANX1,PARP12,PIK3R5,PINK1,PLAU,PLD2,PLK3,S100A12,SFPQ,SNX9,SOCS3,STAB1,STK39,SULF2,TGFB1,TGFB3,TLR2,TNF,ZBTB2,ZC3HAV1	47
Cellular Movement, Hematological System Development and Function	cell movement of hematopoietic cells	1,18E-05	Increased	2,063		CCL20,CCL4,CCL5,CCL8,CD44,CXCL10,CXCR4,ICAM1,ITGA4,TNF	10
Cancer, Cell Death and Survival, Organismal Injury and Abnormalities, Tumor Morphology	cell death of cancer cells	1,18E-05		0,318		BOK,BTK,CASP3,CD44,CTSB,EIF2AK3,FOXO4,HIPK2,HMOX1,IL10,INHBA,LPAR1,MCL1,NR4A1,NR4A2,NRAS,PPARG,PTGS2,SEMA3B,SFRP1,TF,TGFB1,TNF	23
Cell Death and Survival	apoptosis of vascular endothelial cells	1,21E-05		1,236		ARHGAP18,ATF3,AXL,CASP3,FOXO3,IL18,LRP1,NR4A3,SEMA3B,TGFB1,THBS1,TLR3,TNF	13
Gene Expression	binding of synthetic promoter	1,23E-05		0,781		IL1B,MDM2,NFKB1,PLAU,SOCS3,TF,TGFB1,TNF	8
Cell-To-Cell Signaling and Interaction, Cellular Movement, Hematological System Development and Function, Immune Cell Trafficking, Inflammatory Response	chemoattraction of leukocytes	1,38E-05	Increased	2,396	bias	CCL18,CCL2,CCL20,CCL3,CCL5,TGFB1	6
Cell-To-Cell Signaling and Interaction, Inflammatory Response	immune response of monocytes	1,38E-05		1,432		CCL2,CD93,TGFB1,TLR2,TNF,TREM1	6
Cellular Development, Cellular Growth and Proliferation, Endocrine System Development and Function	proliferation of endocrine cells	1,38E-05		0,279		FN1,IL1A,IL1B,NR4A3,PPARD,TGFB1	6
Cardiovascular System Development and Function, Tissue Development	formation of endothelial tube	1,50E-05		1,231		CCL2,CD44,FN1,MMP14,PLAU,PLAUR,SERPINE1,TGFB1,TNF	9
Cellular Movement, Hematological System Development and Function, Immune Cell Trafficking, Inflammatory Response	migration of neutrophils	1,50E-05		1,269		CCL3,CCR1,CXCL3,CXCL5,FN1,ICAM1,PLAU,TGFB1,TNF	9
Cancer, Organismal Injury and Abnormalities	pelvic cancer	1,57E-05				ABCA8,ABCG2,ADAM17,ADD3,ADGRB3,AGAP1,AGTPBP1,AIM1,AK5,AKAP13,ALAD,ALS2CR11,ANGPT2,ANK3,ANKH,ANKRD10,ANKRD44,ANO4,ANXA1,ANXA2,ANXA5,APLF,APOD,ARID5B,ARL4C,ARRDC3,ARRDC4,ASPA,ATF3,ATP2B1,ATP8A1,ATP9A,ATRN,BCAT1,BMP2K,C3AR1,C3orf62,CASP3,CCDC148,CCL2,CCL3,CCL4,CD109,CD163,CD163L1,CD180,CD44,CD68,CD84,CDH20,CDK19,CDKL3,CDR1,CHD1,CHML,CHST11,CLIC2,CNTNAP4,CRIPAK,CTGF,CTNNA3,CTNND2,CTSA,CTSB,CTSC,CTSL,…	309
Cellular Movement, Hematological System Development and Function, Immune Cell Trafficking, Inflammatory Response	cell movement of dendritic cells	1,58E-05	Increased	2,637		CCL20,CCL3,CCL4,CCL5,CCR1,CD44,CTSZ,CXCL10,CXCR4,IL1B,TGFB1,TNF	12
Infectious Disease	infection of cells	1,62E-05	Increased	2,906	bias	AKAP13,ANXA2,AREG,AXL,BMP2K,BTG2,CCL3,CCL4,CCL5,CCR1,CD58,CD86,CD97,CEP68,CLTC,COPA,CRIPAK,CRYAB,CTSB,CTSZ,CXCR4,CYBB,DDX60L,ETS2,FN1,FRS2,FURIN,GANAB,GBF1,HAVCR2,HGS,IL18,IL1A,ISG20L2,ITGA4,JAK1,KAT2A,KEL,LCP2,LOC102724428/SIK1,LPL,MAN1A1,MDM2,MERTK,MID1IP1,MPDZ,MRC1,MYOF,NFKB1,OTUD1,PELI1,POLR2I,PTDSS1,PTPRJ,RANBP2,RAPGEF1,RGPD3 (includes others),RPS6KA3,S100A1,SEPT8,SESTD1,SLC4A7,SPTBN1,STAB1,…	76
Cancer, Cell Death and Survival, Organismal Injury and Abnormalities, Tumor Morphology	cell death of tumor cells	1,62E-05		0,038		BOK,BTK,CASP3,CD44,CTSB,EIF2AK3,FOXO4,HBEGF,HIF1A,HIPK2,HMOX1,IL10,INHBA,LPAR1,MCL1,NR4A1,NR4A2,NRAS,PPARG,PTGS2,SEMA3B,SFRP1,TF,TGFB1,TNF	25
Cancer, Endocrine System Disorders, Organismal Injury and Abnormalities	thyroid cancer	1,62E-05				ANGPT2,AXL,CXCL16,CXCR4,FGFR2,FN1,ITGA5,LGALS3,LIFR,MAP3K8,mir-181,mir-221,MMP2,NRAS,PI4K2A,PPARD,PPARG,PTGS2,SOCS3,TGFB1,THBS1,TLR3,TUBB4A,TUBG2,VIM	25
Infectious Disease	replication of HIV-1	1,65E-05		-0,178		CCL3,CCL4,CCL5,HAVCR2,IL18,IL1B,NFKB1,PANX1,PLD2,S100A12,SOCS3,TGFB1,TGFB3,TLR2,TNF,ZC3HAV1	16
Cancer, Gastrointestinal Disease, Organismal Injury and Abnormalities	gastroesophageal cancer	1,76E-05				A2M,ABCA1,ABCA2,ABCA8,ABCC4,ADGRB3,ANGPT2,ANK3,ANKRD40,ANKRD44,ANLN,ANXA1,ARID5B,ASXL3,ATP10D,ATP8A1,ATP9A,BMP2K,BTAF1,CASP3,CD109,CD163L1,CD44,CD58,CDH20,CHD1,CHKA,CHST11,CSF2RA,CTNND2,DAB2,DAGLB,DAPK1,DNAJC6,DOCK4,EGR2,EGR3,EIF2AK3,EZR,F13A1,FAM13C,FAM49A,FBXO32,FGD4,FGFR2,FLNA,FN1,FOLH1,FTH1,GANAB,GEM,GLIPR1L2,GRM3,HGS,HHIP,HPSE,IL10,IL1B,IL3RA,IRAK2,ITGA4,KAL1,KCNH8,KIF1A,KIF1C,KIF5A,KIF6,KLF…	134
Cancer, Gastrointestinal Disease, Hepatic System Disease, Organismal Injury and Abnormalities	hepatobiliary system cancer	1,82E-05				ABCA1,ABCA2,ABCC4,ABCG1,ABHD3,ABL2,ADAM17,ADAM28,ADGRB3,AFF4,AGAP1,AGTPBP1,AKAP13,AKTIP,ALAD,ANGPT2,ANK3,ANKIB1,ANKRD10,ANLN,ANO4,ANO6,ANXA1,ANXA2,AOAH,AREG,ARID5B,ASXL3,ATP10D,ATP1B3,ATP8A1,ATRN,AXL,B3GAT1,B4GALT1,BCAT1,BMPR2,BTAF1,BTK,C3AR1,CACNA2D1,CARF,CCL20,CCP110,CCR1,CD109,CD163,CD163L1,CD44,CD58,CD84,CDC42BPA,CDH20,CENPU,CFL2,CHD1,CKS2,CLCA4,CLEC4A,CLTC,CNDP1,COBL,COPA,CPEB4,CRIPAK,CTNNA3…	333
Cellular Movement, Hematological System Development and Function, Hypersensitivity Response, Immune Cell Trafficking	cell movement of eosinophils	1,88E-05	Increased	2,600	bias	CCL2,CCL3,CCL5,CXCL10,IL1B,ITGA4,LGALS3,PLAUR,PPARG,TNF	10
Cell-To-Cell Signaling and Interaction	adhesion of breast cancer cell lines	1,89E-05		1,365		ANXA1,CD44,CYP2J2,FN1,ITGA4,LGALS3,MMP14,MYO6,SERPINE1,THBS1,TJP1,TNF	12
Cellular Function and Maintenance	endocytosis	1,90E-05	Increased	3,833		ABCA1,ABL2,ATP6V1B2,AXL,CCL5,CD163,CD44,CLTC,DAB2,EZR,LGALS3,LRP1,LRP2,MERTK,MRC1,MYO6,PPT1,RAB1A,SERPINE1,SFPQ,SNX9,STAB1,TGFB1,TNF	24
Cancer, Gastrointestinal Disease, Hepatic System Disease, Organismal Injury and Abnormalities	hepatocellular carcinoma	1,98E-05				ADAM17,ANLN,AREG,ATP1B3,AXL,CCL20,CD109,CENPU,CKS2,CNDP1,CTNND2,ENPP2,FGFR2,GDPD1,H2AFY,HHIP,HPSE,IL10,JAK1,LPAR1,MDM2,MED13L,mir-142,mir-181,mir-221,MMP14,MMP2,MYO6,NENF,NFE2L2,NFKB1,NRAS,PDK4,PLAU,PLCL1,PPARG,PPIP5K1,PTGS2,RB1,RPS6KA3,SAMD9L,STAB1,SULF2,TGFB1,TNF	45
Organismal Survival	survival of organism	2,03E-05		0,454		ABCC4,AREG,ARRDC4,CCL2,CD44,CTGF,CXCL10,DEFA1 (includes others),EREG,ETS2,HK2,ICAM1,mir-181,NR4A3,PPARG,PTGS2,RB1,RRN3,SERPINE1,TGFB1,TNF	21
Cell Death and Survival	cell viability of breast cancer cell lines	2,06E-05		1,517		ANGPT2,BTG2,CASP3,CCL2,CD44,CTGF,DUSP1,FGFR2,IRS2,KIF1A,KIF5A,LGALS3,MCL1,NFE2L2,NRP1,PLD2,PTGS2,PTPN13,PTPRE,TNF	20
Cell-To-Cell Signaling and Interaction, Cellular Function and Maintenance, Inflammatory Response	phagocytosis of cells	2,09E-05	Increased	2,834		ABCA1,ANXA1,AXL,CD302,CD93,CLEC7A,CLTC,CXCL10,HMOX1,IL1B,LGALS3,MERTK,TGFB1,THBS1,TNF,TREM1,VIM	17
Cell Death and Survival	cell death of epithelial cells	2,20E-05		1,001		ABCG2,BOK,CASP3,CD44,CRYAB,EMP1,EMP3,FGF1,HIPK2,HK2,IL10,IL1B,LYN,MAP3K8,MAPT,MCL1,mir-30,NFE2L2,NFKB1,PLAU,PLAUR,PLK3,PPARD,PPARG,RB1,RIPK1,SFRP1,TFRC,TGFB1,TLR3,TMEFF2,TNF,TP53BP2	33
Cellular Movement, Hematological System Development and Function, Immune Cell Trafficking, Inflammatory Response	chemotaxis of neutrophils	2,26E-05	Increased	2,553		C5AR2,CCL2,CCL3,CCL5,CCL8,CSF2RA,CXCL2,CXCL3,CXCL5,LGALS3,NCKAP1L,S100A12,TGFB1,TNF	14
Gene Expression	transcription of RNA	2,31E-05	Increased	2,404		A2M,ABCA2,AFF4,AHR,ARID5B,ATF3,BEX1,BMPR2,BTAF1,BTG2,BTK,CCNH,CD44,CHD1,CNTF,CSRNP1,CXCL10,DAB2,DDX5,EGR2,ELF1,ELL,ELL2,EREG,ETS2,ETV6,FGF1,FLNA,FN1,FNIP2,FOSB,FOXO3,FOXO4,FUBP1,FXYD1,GPR183,H2AFY,HEY2,HIF1A,HIPK2,HNRNPA1,HPSE,IL10,IL1A,IL1B,INHBA,IRF8,IVNS1ABP,KANK2,KAT2A,KDM6B,KLF4,KLF6,KLF7,LCP2,LIMS1,LPAR1,LRP1,LRRFIP1,MALT1,MAML2,MAP3K2,MDM2,MEF2C,MT3,MYO6,NFE2L2,NFIL3,NFIX,NFKB1,NFYB,NR4A1,…	113
Cellular Movement	cell movement of glioma cells	2,31E-05	Increased	2,200	bias	CSF2RA,CTSB,EZR,LYN,SFRP1,VCAN	6
Tissue Morphology	degradation of extracellular matrix	2,31E-05				CTSB,CTSL,CTSS,KIF5B,MMP14,S100A10	6
Cellular Movement, Hematological System Development and Function, Immune Cell Trafficking	migration of PBMCs	2,31E-05		0,509		ADAM17,CCL2,CCL3,CCL4,IL10,PPARG	6
Cellular Development, Cellular Growth and Proliferation	proliferation of squamous cell carcinoma cell lines	2,33E-05		0,162		ANXA1,CD44,CTGF,CYP2J2,EZR,HMOX1,IL1A,MMP14,PTPN11,RB1,REL,TGFB1,TNF	13
Carbohydrate Metabolism	release of polysaccharide	2,34E-05		1,951	bias	FN1,IL18,IL1A,IL1B	4
Cellular Development, Cellular Growth and Proliferation	proliferation of breast cancer cell lines	2,36E-05		1,441		AHR,ANXA2,ARRDC3,BMPR2,BTG2,CASP3,CD44,CHKA,CTGF,CXCR4,DAB2,ETS2,FGF1,FGFR2,FN1,GRN,HBEGF,HIF1A,IL1B,INHBA,IRS2,ITGA5,KLF4,LGALS3,MDM2,mir-221,mir-23,MMP14,MMP8,NRP1,OSM,PLAU,PLAUR,PPARD,PPARG,PTPRE,RB1,SEMA3B,TGFB1,TNF,XBP1,ZFP36	42
Cancer, Hematological Disease, Immunological Disease, Organismal Injury and Abnormalities	plasma cell dyscrasia	2,39E-05				ANXA2,ANXA5,ATRN,BCAT1,BTK,CASP3,CCL2,CCL3,CCL4,CCL5,CLEC4A,CRYAB,CTSL,CXCR4,F11R,FGFR2,FLNA,FN1,FUBP1,GFAP,HMOX1,IL10,IL1B,JAK1,LCP2,MMP2,MPDZ,NFKB1,NRAS,PLEKHG2,PTGS2,RB1,STX11,TNF,TNFAIP3,VIM,XBP1	37
Cell-To-Cell Signaling and Interaction, Inflammatory Response	immune response of phagocytes	2,41E-05	Increased	2,440		CCL2,CD93,CXCL10,HMOX1,IL18,LGALS3,TGFB1,THBS1,TLR2,TNF,TREM1	11
Cell Death and Survival	apoptosis of carcinoma cell lines	2,42E-05		-0,874		AREG,CASP3,DAPK3,DUSP1,EREG,ETS2,FGFR2,FOXO3,GRN,HK2,KLF6,MCL1,MDM2,mir-181,PPARG,PTGS2,RB1,RIPK1,SEMA3B,SPRY2,TGFB1,TNF,URI1	23
Cellular Movement, Hematological System Development and Function, Immune Cell Trafficking, Inflammatory Response	transendothelial migration of dendritic cells	2,45E-05		1,267		CCL3,CCL4,CCL5,IL1B,TNF	5
Cellular Movement, Hematological System Development and Function, Immune Cell Trafficking, Inflammatory Response	chemotaxis of dendritic cells	2,53E-05		1,968		CCL20,CCL3,CCL4,CCL5,CCR1,CXCR4,IL1B,TGFB1,TNF	9
Cellular Movement, Hair and Skin Development and Function	migration of epithelial cell lines	2,68E-05	Increased	2,398		CCL20,CCL5,CCR1,DOCK1,DOCK4,ICAM1,NFKB1,OSM,PLAU,PLAUR,PTGS2,TMEFF2	12
Cell Death and Survival	apoptosis of connective tissue cells	2,73E-05		0,432		ATF3,CASP3,CD44,DAPK1,DUSP1,FGFR2,FN1,IL10,IL1B,MCL1,PDGFB,PPARG,RB1,SFRP1,TGFB1,TNF	16
Cellular Function and Maintenance, Inflammatory Response	phagocytosis	2,76E-05	Increased	3,101		ABCA1,ANXA1,AXL,CD302,CD93,CLEC7A,CLTC,CXCL10,DOCK1,HMOX1,IL1B,LGALS3,MERTK,TGFB1,THBS1,TNF,TREM1,VIM	18
Cell Death and Survival	apoptosis of lymphoma cell lines	2,77E-05		-0,390		BTK,CASP3,CXCR4,DUSP1,EIF2AK3,EZR,FUBP1,HNRNPA1,IRF8,JAK1,LGALS3,LYN,MCL1,mir-181,NFKB1,PPARG,PRDM1,TGFB1,TNF,XBP1	20
Infectious Disease	infection by HIV-1	2,98E-05	Increased	2,749	bias	AKAP13,BMP2K,BTG2,CACNA2D1,CCL2,CCL3,CCL4,CCL5,CD44,CD97,CEP68,CRIPAK,CRYAB,CTSZ,CXCR4,CYBB,DDX60L,ETS2,FURIN,GANAB,HAVCR2,HGS,IL10,IL18,IL1A,ISG20L2,ITGA4,JAK1,KAT2A,KEL,LCP2,LOC102724428/SIK1,LPL,MAN1A1,MID1IP1,MPDZ,MRC1,MYOF,NFKB1,OTUD1,PELI1,POLR2I,PTDSS1,PTPRJ,RANBP2,RAPGEF1,RGPD3 (includes others),RPS6KA3,S100A1,SEPT8,SESTD1,SLC4A7,SPTBN1,STAB1,TCFL5,TLR2,TLR3,TM9SF2,TPPP,TPTE,ZBTB2,ZC3HAV1…	63
Cellular Movement, Hair and Skin Development and Function	cell movement of epithelial cell lines	3,11E-05	Increased	2,621		CCL20,CCL5,CCR1,CXCL10,CXCR4,DOCK1,DOCK4,ICAM1,NFKB1,OSM,PLAU,PLAUR,PTGS2,TLR2,TMEFF2	15
Connective Tissue Development and Function, Skeletal and Muscular System Development and Function, Tissue Development	growth of bone tissue	3,11E-05		1,134		AREG,FGFR2,HPSE,IL1B,OSM,SFRP1,TGFB1,TNF	8
Cellular Growth and Proliferation, Tissue Development	proliferation of bone cells	3,11E-05		1,134		AREG,FGFR2,HPSE,IL1B,OSM,SFRP1,TGFB1,TNF	8
Cardiovascular System Development and Function, Cell Death and Survival	cell viability of endothelial cells	3,23E-05		-0,000		ABL2,ANGPT2,DAB2,FGF1,LRP1,NR4A1,OLR1,PTGS2,TLR3	9
Cell-To-Cell Signaling and Interaction, Hematological System Development and Function	interaction of T lymphocytes	3,23E-05		1,936		ATRN,CCL4,CCL5,CCR1,CD86,CXCR4,EZR,ITGA4,TLR2	9
Cell Cycle	arrest in interphase of leukemia cell lines	3,24E-05				AHR,CHKA,FOXO3,mir-221,PLSCR1,TGFB1,TNF	7
Infectious Disease	infectivity of HIV-1	3,24E-05		-0,798		CCL2,CCL3,CCL4,CCL5,CXCR4,FN1,IRF8	7
Cellular Growth and Proliferation	proliferation of central nervous system cells	3,24E-05		-0,590		CCL5,CCR1,HIF1A,IL1A,IL1B,MAPT,PDGFB	7
Cell Cycle	cell cycle progression of tumor cell lines	3,26E-05		1,709		AHR,AREG,ARG1,CAMK2N1,CD44,CSNK1A1,DUSP1,FOXO3,HBEGF,HIF1A,HMOX1,KLF4,LGALS3,LYN,MDM2,mir-221,NEDD9,NR4A1,PPARG,RB1,RIPK1,SFPQ,TGFB1,TMEFF2,TNF,XBP1	26
Lipid Metabolism, Small Molecule Biochemistry	fatty acid metabolism	3,33E-05	Increased	3,014		ABCA1,ABCG2,ACSL5,ANXA1,ATP8A1,C5AR1,CCL5,CD83,CHKA,CNTF,CYP2J2,EIF2AK3,IL10,IL18,IL1A,IL1B,LPL,LRP1,NFKB1,OLR1,OSM,PDK4,PLA2G4A,PLTP,PPARD,PPARG,PTGS2,SGMS2,SIGLEC7,SLC9A3R2,SLCO1A2,TLR2,TNF,XBP1	34
Cellular Movement	invasion of kidney cancer cell lines	3,70E-05				ADAM17,AXL,HIF1A,NFKBID,SFRP1,TGFBI	6
Cancer, Gastrointestinal Disease, Hepatic System Disease, Organismal Injury and Abnormalities	liver tumor	3,76E-05				ABCA1,ABCA2,ABCC4,ABCG1,ABHD3,ABL2,ADAM17,ADAM28,ADGRB3,AFF4,AGAP1,AGTPBP1,AKAP13,AKTIP,ALAD,ANGPT2,ANK3,ANKIB1,ANKRD10,ANLN,ANO4,ANO6,ANXA1,ANXA2,AOAH,AREG,ARID5B,ASXL3,ATP10D,ATP1B3,ATP8A1,ATRN,AXL,B3GAT1,B4GALT1,BCAT1,BMPR2,BTAF1,BTK,C3AR1,CACNA2D1,CARF,CCL20,CCP110,CCR1,CD109,CD163,CD163L1,CD44,CD58,CD84,CDC42BPA,CDH20,CENPU,CFL2,CHD1,CKS2,CLCA4,CLEC4A,CLTC,CNDP1,COBL,COPA,CPEB4,CRIPAK,CTNNA3…	330
Cell Morphology	cell spreading of tumor cell lines	3,95E-05	Increased	2,231		FERMT3,FLNA,FN1,GFAP,ITGA4,ITGA5,LYN,PLAU,RAPGEF1,RB1,SDC2,SPRY2,SYNM,THBS1	14
Cancer, Organismal Injury and Abnormalities, Respiratory Disease	lung tumor	4,00E-05				ADAM17,ADAM28,ADAM8,ADGRB3,AHR,ANXA2,AREG,ASXL3,AXL,B3GAT1,CACNA2D1,CASP3,CCL2,CD44,CKS2,CNDP1,DMXL2,DUSP6,EIF2AK3,EZR,FGFR2,FN1,FOXO3,FUBP1,FURIN,GEM,GRM3,H2AFY,HHIP,HIF1A,HIPK2,HMOX1,ICAM1,IFI30,IL1A,IL1B,ITGA4,ITGA5,KAT2A,KDELR1,KIF21A,LOC100996763/NOTCH2NL,LOC102724428/SIK1,LRP2,MAFB,MAP3K8,MAP4K4,MB21D2,MCL1,MDM2,mir-29,MMP14,MMP19,MMP2,MMP8,NFE2L2,NR4A2,NRAS,ODC1,PABPC4,PARP8,PDK4,PINK1,PPA…	84
Cell Signaling	protein kinase cascade	4,02E-05		1,408		CCL2,CCL3,CCL5,CTGF,FGFR2,FLNA,HGS,HIPK2,HMOX1,IL18,IL1B,IRAK2,MALT1,MAP4K4,MEF2C,OSM,OTUD7B,PDGFB,PINK1,RIPK1,RIPK2,S100A12,SOCS3,SOCS6,TGFB1,TNF,TNFAIP3,TRIB1,VRK2,ZC3HAV1	30
Lipid Metabolism, Molecular Transport, Small Molecule Biochemistry	concentration of cholesterol	4,10E-05		0,000		ABCA1,ABCG1,AHR,CTSS,GLA,LPL,mir-181,PPARG,TNF	9
Cancer, Organismal Injury and Abnormalities, Reproductive System Disease	endometrial cancer	4,11E-05				ABCA8,ABCG2,ADD3,ADGRB3,AGTPBP1,AIM1,AK5,ALS2CR11,ANGPT2,ANK3,ANKH,ANKRD44,ANO4,ANXA2,APLF,APOD,ARID5B,ARRDC3,ASPA,ATP2B1,ATP9A,ATRN,BCAT1,BMP2K,C3AR1,C3orf62,CCDC148,CCL3,CCL4,CD109,CD163,CD163L1,CD180,CD68,CD84,CDH20,CDKL3,CDR1,CHD1,CHML,CHST11,CLIC2,CNTNAP4,CTGF,CTNNA3,CTNND2,CTSA,CXCL10,CYBB,DAB2,DAPK1,DMXL2,DNAJC6,DOCK1,DOCK4,DOCK8,DOPEY2,EFR3A,ELAVL3,ELF1,ELL2,EMP3,ENPP2,EXOC6B,F13A1,FAM103…	233
Cancer, Gastrointestinal Disease, Hepatic System Disease, Organismal Injury and Abnormalities	liver cancer	4,27E-05				ABCA1,ABCA2,ABCC4,ABCG1,ABHD3,ABL2,ADAM17,ADAM28,ADGRB3,AFF4,AGAP1,AGTPBP1,AKAP13,AKTIP,ALAD,ANGPT2,ANK3,ANKIB1,ANKRD10,ANLN,ANO4,ANO6,ANXA1,ANXA2,AOAH,AREG,ARID5B,ASXL3,ATP10D,ATP1B3,ATP8A1,ATRN,AXL,B3GAT1,B4GALT1,BCAT1,BMPR2,BTAF1,BTK,C3AR1,CACNA2D1,CARF,CCL20,CCP110,CCR1,CD109,CD163,CD163L1,CD44,CD58,CD84,CDC42BPA,CDH20,CENPU,CFL2,CHD1,CKS2,CLCA4,CLEC4A,CLTC,CNDP1,COBL,COPA,CPEB4,CRIPAK,CTNNA3…	329
Cell Death and Survival	cell death of carcinoma cell lines	4,38E-05		-1,396		ADAM17,AREG,AXL,CASP3,DAPK3,DUSP1,EREG,ETS2,FGFR2,FOXO3,GRN,HIF1A,HK2,KLF6,MCL1,MDM2,mir-181,PPARG,PTGS2,RB1,RIPK1,SEMA3B,SPRY2,TGFB1,TNF,URI1	26
Lipid Metabolism, Molecular Transport, Small Molecule Biochemistry	concentration of fatty acid	4,39E-05		1,233		APOD,HMOX1,IL18,IL1A,IL1B,PLA2G4A,PLTP,PTGS2,TGFB1,TNF	10
Cancer, Endocrine System Disorders, Organismal Injury and Abnormalities	differentiated thyroid cancer	4,39E-05				ANGPT2,CXCR4,FN1,ITGA5,LGALS3,mir-181,mir-221,MMP2,NRAS,PI4K2A,PPARG,PTGS2,TGFB1,THBS1,TLR3,VIM	16
Cell Death and Survival	cell death of T lymphocytes	4,54E-05		0,565		AKTIP,CASP3,CCL3,CCL4,CCL5,CD99,CXCR4,ETS2,EZR,FTH1,ICAM1,IL1A,RIPK1,TGFB1,TNF	15
Cellular Movement, Hematological System Development and Function, Immune Cell Trafficking, Inflammatory Response	chemotaxis of macrophages	4,56E-05		-0,059		CCL2,CCL5,CXCL10,DEFA1 (includes others),GNAI3,LGALS3,TGFB1	7
Hematological Disease, Immunological Disease, Infectious Disease	infection of lymphocytes	4,56E-05		-0,399		CCL3,CCL4,CCL5,FN1,HAVCR2,ITGA4,TLR2	7
Cell Death and Survival	apoptosis of hepatoma cell lines	4,60E-05		1,346		AREG,CASP3,CTSB,FOSB,FOXO3,INHBA,MCL1,NR4A1,OSM,PPARG,PTGS2,SCD,SULF2,TGFB1,TNF,TNS2,URI1	17
Gene Expression	binding of interferon-stimulated response element	4,71E-05		-0,271		IL1B,PLAU,PRDM1,TNF,TNFAIP3	5
Cellular Movement	migration of glioma cells	4,71E-05		1,964	bias	CSF2RA,CTSB,EZR,LYN,VCAN	5
Cancer, Hematological Disease, Immunological Disease, Organismal Injury and Abnormalities	multiple myeloma	4,72E-05				ANXA5,CASP3,CCL2,CCL3,CCL4,CCL5,CLEC4A,CRYAB,CXCR4,FGFR2,FLNA,IL10,IL1B,LCP2,MMP2,NFKB1,NRAS,PLEKHG2,PTGS2,RB1,TNF,VIM,XBP1	23
Cellular Development, Cellular Growth and Proliferation	proliferation of prostate cancer cell lines	4,72E-05		0,288		AXL,CD44,DAB2,ETS2,FABP5,FGF1,HBEGF,HGS,HIF1A,HMOX1,HNRNPA1,HPSE,IL1A,INHBA,IQGAP2,KCTD5,LGALS3,mir-221,mir-29,NRIP1,PDK4,PPARD,PPARG,PPP1R10,PPP2R2C,SLC7A5,SOCS3,TGFB1,TMEFF2,TNF,URI1,XBP1	32
Cellular Assembly and Organization, Cellular Function and Maintenance	microtubule dynamics	4,79E-05		1,468		BMP2K,BTG2,BTK,CCL2,CCL5,CHMP1B,CSNK1D,CTNND2,CXCL10,DAPK1,EZR,FGD4,FLNA,FN1,GEM,HDGFRP3,ICAM1,IL1B,ITGA4,KIF5A,KIF5B,LOC102724428/SIK1,LRP1,MAP1A,MAP1B,MAPT,MT3,MTSS1,PLAU,PLAUR,PLK3,RANBP2,RAPGEF4,RB1,RHOQ,RPS6KA3,SDC2,SKIL,SLC9A3R2,SRGAP2,STMN4,TGFB1,THBS1,TNF,TPPP,USP9X,VIM,WASF3,WASH1	49
Infectious Disease, Organismal Injury and Abnormalities	septic shock	4,93E-05				ANXA1,CASP3,FCGR1B,IL10,IL18,IL1B,PDE3B,PTGS2,SERPINE1,TGFB1,TLR2,TNF,TREM1	13
Cellular Growth and Proliferation	arrest in proliferation of cells	5,12E-05				CSNK1D,DAB2,FGF1,FGFR2,FOXO3,HIPK2,HMOX1,IL1B,INHBA,KLF4,MDM2,NRAS,NRP1,RB1,SERPINE1,TGFB1,TNF	17
Cellular Movement, Hematological System Development and Function	cell movement of hematopoietic progenitor cells	5,14E-05		1,864		CCL20,CCL4,CCL5,CCL8,CXCL10,CXCR4,ICAM1,ITGA4,TNF	9
Inflammatory Response, Respiratory Disease	inflammation of lung	5,16E-05				ANXA1,CHRNE,FGFR2,FOXO3,IL10,IL1B,LYN,mir-181,mir-221,mir-29,mir-30,MMP8,NFKB1,PPARD,PTGS2,TGFB1,TNF,TREM1	18
Cancer, Organismal Injury and Abnormalities, Respiratory Disease	lung cancer	5,24E-05				ADAM17,ADAM28,ADAM8,ADGRB3,AHR,ANXA2,AREG,ASXL3,AXL,B3GAT1,CACNA2D1,CASP3,CCL2,CD44,CKS2,CNDP1,DMXL2,DUSP6,EIF2AK3,EZR,FGFR2,FN1,FOXO3,FUBP1,FURIN,GEM,GRM3,H2AFY,HHIP,HIF1A,HIPK2,ICAM1,IFI30,IL1A,IL1B,ITGA4,ITGA5,KAT2A,KDELR1,KIF21A,LOC100996763/NOTCH2NL,LOC102724428/SIK1,LRP2,MAFB,MAP3K8,MAP4K4,MB21D2,MDM2,mir-29,MMP14,MMP19,MMP2,MMP8,NFE2L2,NR4A2,NRAS,ODC1,PABPC4,PARP8,PDK4,PINK1,PPARG,PTGS2,PT…	81
Cell-To-Cell Signaling and Interaction, Hematological System Development and Function	binding of lymphocytes	5,34E-05	Increased	2,146		CCL20,CCL4,CCL5,CCR1,CD44,CD86,CXCR4,DOCK8,ICAM1,ITGA4	10
Cell Death and Survival	apoptosis of neutrophils	5,39E-05	Increased	2,506		ANXA1,CASP3,CXCR4,HCAR2,IL1B,MCL1,TNF,TREM1	8
Cancer, Organismal Injury and Abnormalities, Tumor Morphology	invasion of tumor	5,93E-05	Increased	2,941		CD97,CTSL,CXCR4,EZR,FN1,HPSE,MMP14,PLAUR,PTGS2,TGFB1,VIM	11
Cell-To-Cell Signaling and Interaction, Cellular Movement	chemoattraction of cells	6,29E-05	Increased	2,594	bias	CCL18,CCL2,CCL20,CCL3,CCL5,IL1B,TGFB1	7
Infectious Disease	infectivity of virus	6,41E-05		-0,044		ANXA2,CCL2,CCL3,CCL4,CCL5,CXCR4,FN1,ICAM1,IRF8	9
Cancer	invasion of tissue	6,46E-05	Increased	2,360		CCL2,CD44,FOLH1,IL1B,INHBA,MAP4K4,MMP14,TGFB1,TGFB3,TNF	10
Cardiovascular System Development and Function, Cell Morphology, Cellular Development, Organismal Development, Tissue Development	tubulation of endothelial cells	6,67E-05		1,383		AXL,CRYAB,F11R,FERMT3,FLNA,FOXO3,IL1A,MMP2,NR4A1,OLR1,PLAUR,SEMA3B,TGFB1,VIM	14
Inflammatory Response, Organismal Functions	fever	6,76E-05		0,655	bias	CNTF,IL1B,PTGS2,TNF	4
Inflammatory Response, Respiratory Disease	pneumonia	6,89E-05				ANXA1,FGFR2,FOXO3,IL10,LYN,mir-181,mir-221,mir-29,mir-30,MMP8,NFKB1,PPARD,PTGS2,TGFB1,TNF,TREM1	16
Cell Morphology	tubulation of cells	6,89E-05		1,817		AXL,CD44,CRYAB,CXCR4,F11R,FERMT3,FLNA,FOXO3,IL1A,MMP2,NR4A1,OLR1,PLAUR,SEMA3B,TGFB1,VIM	16
Cellular Development, Cellular Growth and Proliferation	proliferation of hepatoma cell lines	7,11E-05		0,811		ADAM17,ANXA1,AREG,CYP2J2,ELL,FOSB,INHBA,mir-221,mir-29,OSM,PLA2G4A,PPARD,PPARG,PTGS2,SOCS3,TGFB1,TMEM2,TNF,TNS2,URI1,ZNF267	21
Cancer, Organismal Injury and Abnormalities	Lymphoid Cancer and Tumors	7,17E-05				ABCA1,ABCA8,ABCG2,ABL2,ADGRB3,AHR,AKIRIN2,ANK3,ANKH,ANKRD22,ANXA1,ARID5B,ATP6V1B2,ATRNL1,AXL,BCAS1,BMPR2,BTG2,BTK,CASP3,CCL2,CCL3,CCL4,CCL4L1/CCL4L2,CCNH,CD109,CD44,CD58,CD68,CD86,CD99,CEP68,CHD1,CNDP1,CNTNAP4,CRIPAK,CSF2RA,CTNNA3,CTNND2,CTSS,CXCL10,CXCL16,CXCR4,DAPK1,DDX60L,DIRC2,DNM3,DOCK1,EFTUD2,EGR2,EMILIN2,ETV6,FGFR2,FN1,FOXO3,GFAP,GRM3,GRN,HEY2,HIPK2,HLA-DRB1,ICAM1,IL10,IL1B,IL3RA,IRAK2,IRF…	131
Free Radical Scavenging	metabolism of reactive oxygen species	7,22E-05	Increased	2,531		ABCA1,ANGPT2,C3AR1,C5AR1,CCL5,CLEC7A,CRYAB,CYBB,FTH1,HK2,IL10,IL18,IL1B,LCP2,MRC1,MT3,NRAS,OLR1,PINK1,PPARD,PTGS2,RB1,RIPK1,SH3PXD2A,TFRC,TGFB1,TLR2,TNF,XBP1	29
Cell-To-Cell Signaling and Interaction	response of tumor cell lines	7,56E-05		1,160		ANXA1,AXL,CLTC,HBEGF,HIPK2,IL1B,JAK1,MCL1,MERTK,OSM,TGFB1,TLR3,TNF,VIM	14
Molecular Transport	secretion of molecule	7,70E-05	Increased	2,410		ABCA1,ABCG1,ANGPT2,C3AR1,FN1,IL10,IL1A,IL1B,INHBA,KCNMB4,MYO6,OLR1,OSM,PNP,PTGS2,S100A12,SGMS2,STX11,TGFB1,TGFB3,THBS1,TNF	22
Lipid Metabolism, Molecular Transport, Small Molecule Biochemistry	release of arachidonic acid	7,93E-05	Increased	2,149	bias	AHR,APOD,CLEC7A,IL1A,IL1B,PLA2G4A,S100A10,TNF,VIM	9
Lipid Metabolism, Small Molecule Biochemistry	storage of cholesterol	8,30E-05		-1,000		ABCA1,ABCG1,LPL,PPARG,SOAT1	5
Cancer, Endocrine System Disorders, Organismal Injury and Abnormalities	epithelial thyroid cancer	8,33E-05				ANGPT2,AXL,CXCR4,FN1,ITGA5,LGALS3,mir-181,mir-221,MMP2,NRAS,PI4K2A,PPARD,PPARG,PTGS2,TGFB1,THBS1,TLR3,TUBB4A,TUBG2,VIM	20
Cancer, Organismal Injury and Abnormalities	cancer of secretory structure	8,42E-05				ABCA1,ABCC4,ADAM17,ADAP2,AHR,AIM1,ANGPT2,ANO6,ANXA1,ANXA2,APOD,AREG,ASXL3,ATP10D,ATP2B1,ATP6V1B2,ATP8A1,ATRNL1,AXL,BEND6,BMPR2,CARF,CASP3,CCL4,CCL5,CCR1,CD163,CD44,CD93,CEP68,CHD1,CLCA4,CLCN7,COBL,CXCL10,CXCL16,CXCR4,DMXL2,DOCK4,DUSP1,EIF2AK3,ENPP2,F13A1,FGFR2,FLNA,FN1,FOLH1,FUBP1,FUT11,GANAB,GATS,GBP2,GPR183,HBEGF,HGS,HHIP,HIF1A,HIPK2,HMOX1,HPSE,IBSP,IL10,IL1B,ITGA5,ITM2A,ITPRIP,JAK1,JAKMIP2,KCT…	159
Cell-To-Cell Signaling and Interaction, Hematological System Development and Function, Immune Cell Trafficking, Inflammatory Response	activation of phagocytes	9,22E-05		1,634		BTK,CCL2,CCL3,CCL5,CD163,CD93,CXCL3,IL10,IL1A,IL1B,S100A12,TGFB1,THBS1,TLR2,TNF	15
Cell-To-Cell Signaling and Interaction, Cell-mediated Immune Response, Cellular Movement, Hematological System Development and Function, Immune Cell Trafficking	adhesion of T lymphocytes	9,32E-05	Increased	2,401		CCL20,CCL4,CD44,CD58,EZR,FN1,ITGA4,ITGA5,PLAU,THBS1	10
Tissue Morphology	quantity of cells	9,35E-05		1,555		ABCG2,ANGPT2,APOD,CASP3,CCL2,CCL3,CD83,CNTF,CTSB,CYP2J2,DOCK8,ELL,FN1,FOXO3,HMOX1,ICAM1,IL10,IL1A,IL1B,INHBA,KLF4,LGALS3,MOG,NRAS,PPARG,PTGS2,RB1,SPDYA,TGFB1,THBS1,TNF	31
Cell Cycle	interphase	9,38E-05		-0,908		AHR,ANXA2,ARPP19,BCAT1,BTG2,CAMK2N1,CD44,CHKA,CKS2,DAB2,FLNA,FN1,FOXO3,HBEGF,HMOX1,IL1A,IL1B,INHBA,ITGA5,KAT2A,KLF4,KLF6,LGALS3,MDM2,mir-181,mir-221,mir-30,MX2,NFE2L2,NRIP1,OSM,PLAU,PLAUR,PLK3,PLSCR1,PPARG,PPIF,RB1,SPDYA,SPRY2,SYNM,TF,TFRC,TGFB1,TNF,TP53BP2	46
Cell Morphology	polarization of cells	9,69E-05	Increased	2,562		CCL2,CCL5,CXCL10,FN1,GNAI3,IL10,IL1B,ITGA4,TGFB1,TLR2,TNF	11
Lipid Metabolism, Small Molecule Biochemistry	synthesis of fatty acid	9,89E-05	Increased	2,670		ABCA1,ANXA1,C5AR1,CCL5,CD83,CNTF,IL10,IL18,IL1A,IL1B,LPL,NFKB1,OLR1,PDK4,PLA2G4A,PPARG,PTGS2,SIGLEC7,TLR2,TNF,XBP1	21
Cell Death and Survival	cell death of hepatoma cell lines	1,02E-04		1,490		AREG,CASP3,CTSB,EIF2AK3,FOSB,FOXO3,INHBA,MCL1,NR4A1,OSM,PPARG,PTGS2,SCD,SULF2,TGFB1,TNF,TNS2,URI1	18
Cardiovascular System Development and Function, Cell-To-Cell Signaling and Interaction	activation of microvascular endothelial cells	1,04E-04				CD163,IL1B,TNF	3
Cell Death and Survival	apoptosis of myofibroblasts	1,04E-04				IL1A,IL1B,TGFB1	3
Cellular Function and Maintenance, Inflammatory Response	efferocytosis	1,04E-04				AXL,LGALS3,MERTK	3
Cell Morphology	polarization of Th17 cells	1,04E-04				IL1B,TGFB1,TLR2	3
Cell Morphology	polarization of Th3 cells	1,04E-04				IL1B,TGFB1,TLR2	3
Cell-To-Cell Signaling and Interaction, Hematological System Development and Function, Immune Cell Trafficking, Inflammatory Response	activation of leukocytes	1,08E-04		1,871		BTK,CCL2,CCL3,CCL5,CD163,CD180,CD58,CD86,CD93,CLEC7A,CTSL,CTSS,CXCL3,FN1,HLA-DPB1,IL10,IL1A,IL1B,ITGA5,PAG1,PTPRJ,S100A12,TGFB1,THBS1,TLR2,TLR3,TNF	27
Infectious Disease	replication of Herpesviridae	1,13E-04	Decreased	-2,562		CH25H,IL1B,MX2,PARP12,RIPK2,SPRY2,TNF,ZEB2	8
Cellular Movement	invasion of fibrosarcoma cell lines	1,14E-04		1,565		CD97,FN1,MMP14,MMP2,PLAUR,S100A10,SDC2	7
Cellular Movement, Hematological System Development and Function	migration of hematopoietic progenitor cells	1,14E-04		1,607		CCL20,CCL4,CCL5,CXCR4,ICAM1,ITGA4,TNF	7
Cellular Development, Cellular Growth and Proliferation, Connective Tissue Development and Function, Skeletal and Muscular System Development and Function, Tissue Development	proliferation of osteoblasts	1,14E-04		0,816		FGFR2,HPSE,IL1B,OSM,SFRP1,TGFB1,TNF	7
Cell-To-Cell Signaling and Interaction, Hematological System Development and Function, Immune Cell Trafficking, Inflammatory Response	activation of mononuclear leukocytes	1,17E-04		1,208		BTK,CCL2,CCL5,CD163,CD180,CD58,CD86,CD93,CLEC7A,FN1,HLA-DPB1,IL10,IL1B,ITGA5,PAG1,PTPRJ,TGFB1,TLR2,TLR3,TNF	20
Cell-To-Cell Signaling and Interaction	detachment of tumor cell lines	1,22E-04		-0,298		FERMT3,FN1,LRP1,MMP14,SERPINE1,TLN1	6
Cellular Movement, Connective Tissue Development and Function	migration of fibroblast cell lines	1,22E-04		0,728		CXCL10,HBEGF,ITGA5,MMP14,PDGFB,WASF3	6
Inflammatory Disease	systemic inflammatory response syndrome	1,22E-04				AXL,CD163,IL10,LRP1,TNF,TREM1	6
Cellular Movement	cell movement of melanoma cell lines	1,22E-04		0,616		CTGF,CXCR4,FLNA,FOXO3,GRM3,LPAR1,MAP4K4,MMP14,NRP1,PLCL1,SDC2,SDCBP,SERPINE1,TGFB3	14
Cell-To-Cell Signaling and Interaction, Cellular Assembly and Organization, Cellular Function and Maintenance	formation of focal adhesions	1,26E-04		1,408		APOD,DAPK3,FN1,GPM6B,LIMS1,PTPRJ,RCC2,S100A10,SPRY2,TGFB1,THBS1,TNS3,VIM	13
Hematological System Development and Function, Tissue Morphology	quantity of leukocytes	1,26E-04		0,694		ABCG2,CCL2,CD83,CNTF,DOCK8,ICAM1,IL10,IL1A,LGALS3,MOG,PPARG,TGFB1,TNF	13
Hereditary Disorder	autosomal dominant disease	1,27E-04				ANGPT2,ANKH,BMPR2,CACNA2D1,CLCN7,CRYAB,CSNK1D,CXCR4,DAB2,DOCK8,EFTUD2,EGR2,ETS2,FGFR2,FN1,FTH1,GNAI3,GNAO1,GNB4,GRN,HEY2,HIF1A,HNRNPA1,IFI30,IRF8,KCNQ3,KIF1A,KIF5A,KIF5C,MAFB,MAPT,MEF2C,MYO6,MYOT,NIPA1,NLRP3,NRAS,PDGFB,PTDSS1,RANBP2,RNF135,SDC2,SDCBP,SERPINI1,SH3TC2,SNRNP200,TGFB1,TGFBI,TMEM43,TNF,TUBB4A,VCP	52
Organismal Survival	organismal death	1,33E-04		-0,277		ATF3,CD68,CNTF,CXCL10,CXCL5,DDX5,DEFA1 (includes others),DOCK1,ETV6,FLNA,HBEGF,HIF1A,IL10,IL18,IL1B,MMP2,NFIL3,OTUD7B,PLAU,PTGS2,RPL4,SERPINE1,SH3PXD2A,TGFB1,TNF,TNFAIP3,VCAN,VIM,ZFP36	29
Cell-To-Cell Signaling and Interaction, Cellular Growth and Proliferation	stimulation of cells	1,38E-04	Increased	2,043		CCL2,CCL5,CD83,CXCL5,FN1,IL10,IL18,IL1A,IL1B,SPTBN1,TGFB1,THBS1,TLR2,TNF	14
Cell Death and Survival	apoptosis of T lymphocytes	1,43E-04		1,129		AKTIP,CASP3,CCL3,CCL4,CCL5,CXCR4,ETS2,EZR,ICAM1,IL1A,RIPK1,TGFB1,TNF	13
Cell Death and Survival	apoptosis of epithelial cells	1,43E-04		0,736		CASP3,CRYAB,IL10,IL1B,MCL1,NFKB1,PLAU,PLAUR,RB1,SFRP1,TGFB1,TLR3,TNF	13
Drug Metabolism, Lipid Metabolism, Small Molecule Biochemistry	synthesis of prostaglandin E2	1,43E-04	Increased	2,325		ANXA1,CD83,CNTF,IL10,IL18,IL1A,IL1B,NFKB1,PLA2G4A,PPARG,PTGS2,SIGLEC7,TNF	13
Cellular Movement, Hematological System Development and Function, Immune Cell Trafficking	transmigration of myeloid cells	1,49E-04		1,299		CXCL3,CXCL5,FN1,ITGA4,MMP14,PPARG,TNF	7
Cell Death and Survival	cell death of connective tissue cells	1,49E-04		-0,235		ABCG2,ATF3,CASP3,CD44,DAPK1,DUSP1,FGFR2,FLNA,FN1,IL10,IL1B,MAPT,MCL1,NFKB1,PDGFB,PPARG,RB1,SFRP1,TGFB1,TNF	20
Cell Death and Survival	cell death of kidney cells	1,50E-04		0,474		ABCG2,AREG,BOK,CASP3,CD44,CRYAB,CTGF,EMP1,EMP3,FGF1,HIPK2,HK2,LYN,MAP3K8,MAPT,MCL1,mir-30,MT3,NFE2L2,NFKB1,PLA2G4A,PPARD,PPARG,RIPK1,TFRC,TGFB1,TMEFF2,TNF,TP53BP2	29
Gene Expression	transactivation	1,51E-04	Increased	2,440		AHR,AKAP13,BMPR2,CCNH,CD44,CD86,DAB2,DDX60L,ELL,HIF1A,HNRNPA1,IL1A,IL1B,INHBA,IRF8,ISG20L2,JAK1,KAT2A,KLF4,LCP2,MDM2,NFE2L2,NFKB1,NFKBID,NR4A2,NRIP1,PER1,PPARD,PPARG,PTGS2,RASGRF2,RIPK2,S100A1,SKIL,SOCS3,TGFB1,TNF,TP53BP2,URI1,VRK2,ZFP36	41
Cancer, Organismal Injury and Abnormalities, Renal and Urological Disease, Reproductive System Disease	prostate cancer	1,51E-04				ABCA1,ABCC4,ADAM17,ADAP2,AIM1,ANO6,ANXA2,APOD,ATRNL1,AXL,BMPR2,CASP3,CCL5,CD44,CEP68,CHD1,COBL,CXCL16,CXCR4,DMXL2,DUSP1,FGFR2,FLNA,FOLH1,GATS,GBP2,GPR183,HIPK2,HMOX1,IBSP,IL10,IL1B,JAK1,JAKMIP2,KLF4,KLF6,LACTB,LGALS3,LPAR1,LRP1,MAP1B,MCL1,MDM2,mir-181,mir-221,MMP2,NAF1,NRAS,ODC1,PCDH9,PDK4,PER1,PLAUR,PLEKHB1,PPARD,PPARG,PPP2R2C,PTGS2,RANBP2,RB1,RGPD3 (includes others),RNF144B,RPA2,SECISBP2L,SFRP1…	81
Hematological System Development and Function, Immune Cell Trafficking, Inflammatory Response, Tissue Development	accumulation of myeloid cells	1,52E-04				CCL2,CCL5,CTSC,HMOX1	4
Cell-To-Cell Signaling and Interaction, Connective Tissue Development and Function	attachment of fibroblasts	1,52E-04		1,953		FN1,IL1B,TGFBI,TLN1	4
Cellular Development	epithelial-mesenchymal transition of epithelial cell lines	1,52E-04		1,954	bias	CD44,KDM6B,TGFB1,ZEB2	4
Cancer, Cardiovascular Disease, Developmental Disorder	fibromuscular dysplasia	1,52E-04				CCL2,ICAM1,TGFB1,TNF	4
Organ Morphology, Skeletal and Muscular System Development and Function, Tissue Morphology	quantity of muscle cells	1,52E-04				APOD,CCL2,IL1B,RB1	4
Dermatological Diseases and Conditions, Immunological Disease, Inflammatory Disease, Inflammatory Response	severe atopic dermatitis	1,52E-04				CD44,CSF2RA,IL3RA,TLR2	4
Cell-To-Cell Signaling and Interaction, Cellular Growth and Proliferation	stimulation of hepatoma cell lines	1,52E-04		1,982	bias	CCL5,IL1A,IL1B,TNF	4
Lipid Metabolism, Small Molecule Biochemistry	synthesis of 6-keto-prostaglandin F1 alpha	1,52E-04		1,987	bias	IL1A,IL1B,PLA2G4A,PTGS2	4
Cell-To-Cell Signaling and Interaction	attachment of cells	1,53E-04	Increased	2,590		CD44,EMR2,F11R,FN1,IL1B,ITGA5,LRP1,SPRY2,TGFB1,TGFBI,TLN1	11
Cell Death and Survival	apoptosis of mononuclear leukocytes	1,54E-04		1,624		AKTIP,BTK,CASP3,CCL3,CCL4,CCL5,CXCR4,ETS2,EZR,ICAM1,IL10,IL18,IL1A,KLF4,RIPK1,TGFB1,TNF	17
Cell-To-Cell Signaling and Interaction	adhesion of connective tissue cells	1,56E-04		1,980		CD44,CTGF,FN1,ICAM1,IL1B,ITGA5,PLXND1,TGFBI,TLN1,TNF	10
Cancer, Cellular Movement, Organismal Injury and Abnormalities, Tumor Morphology	invasion of tumor cells	1,56E-04	Increased	2,941		CD97,CTSL,CXCR4,EZR,FN1,HPSE,MMP14,PLAUR,PTGS2,TGFB1	10
Carbohydrate Metabolism	metabolism of carbohydrate	1,57E-04		1,459		ABHD3,ALG2,APOD,B4GALT1,CCL2,CD44,CHKA,CHST11,CHSY1,CLTC,CTGF,ETNK1,FBP1,FUCA1,FUCA2,GAA,GALM,GK,GLA,HBEGF,HPSE,IL1A,IL1B,IRS2,PDGFB,PI4K2A,PLAU,PLEK,PPIP5K1,SULF2,TGFB1,TGFB3,TNF,XBP1	34
Free Radical Scavenging	synthesis of reactive oxygen species	1,58E-04	Increased	2,531		ABCA1,ANGPT2,C3AR1,C5AR1,CCL5,CLEC7A,CRYAB,CYBB,FTH1,HK2,IL10,IL18,IL1B,LCP2,MRC1,NRAS,OLR1,PINK1,PPARD,PTGS2,RB1,RIPK1,TFRC,TGFB1,TLR2,TNF,XBP1	27
Cell Death and Survival	cell death of mononuclear leukocytes	1,62E-04		0,852		AKTIP,BTK,CASP3,CCL3,CCL4,CCL5,CD99,CXCR4,ETS2,EZR,FTH1,ICAM1,IL10,IL18,IL1A,KLF4,RIPK1,TGFB1,TNF	19
Cancer, Gastrointestinal Disease, Organismal Injury and Abnormalities	gastrointestinal adenocarcinoma	1,64E-04				A2M,ABCA1,ABCA2,ABCA8,ABCC4,ABCG2,ABL2,ACOT9,ADAM28,ADD3,ADGRB3,ADGRL4,AFF4,AGAP1,AGTPBP1,AHR,AIM1,AKAP13,ALS2CR11,AMER2,ANGPT2,ANK3,ANKIB1,ANKRD10,ANKRD40,ANKRD44,ANLN,ANO4,ANXA2,APLF,ARFGAP3,ARHGAP25,ARID5B,ARRDC3,ARRDC4,ASPA,ASXL3,ATP10D,ATP13A3,ATP8A1,ATP9A,ATRN,ATRNL1,AXL,BMP2K,BMPR2,BTAF1,CACNA2D1,CAMK2N1,CARF,CASS4,CCNH,CD109,CD163,CD163L1,CD180,CD58,CD84,CDC42BPA,CDH20,CDK19,CENPU,CHD1,CH…	334
Cellular Development, Tissue Development	differentiation of connective tissue	1,68E-04		0,979		AREG,BMPR2,CASP3,CCL2,CCL3,CCR1,CLTC,CNTF,DDX21,ETV6,FGF1,FGFR2,FOXO3,HIPK2,IBSP,IL1A,INHBA,MAFB,PPARG,SFRP1,SNRNP200,TET2,TFRC,TGFB1,TNF,TNFRSF11A,VCAN	27
Cellular Movement	cell movement of carcinoma cell lines	1,69E-04	Increased	3,486		BMPR2,CCL18,CD44,CTGF,CXCR4,FGD4,HMOX1,IL1B,ITGA5,LRP1,NRP2,PTGS2,RPS6KA3,S100A10,TGFB1,TLR2,VIM	17
Cellular Movement	cell movement of leukemia cell lines	1,69E-04	Increased	3,643		ANXA2,CCL2,CCL4,CCL5,CCL8,CD44,CXCR4,FLNA,FN1,ITGA4,NEDD9,NRAS,PLAU,PLAUR,PLD2,PPARG,TNF	17
Cellular Assembly and Organization, Tissue Development	formation of filaments	1,72E-04	Increased	2,306		A2M,C3AR1,CCL2,CTGF,FN1,GNAO1,IL1A,IL1B,KANK1,MAPT,NCKAP1L,PLAUR,PTPN11,RASA1,S100A10,SH3PXD2A,SPRY2,TGFB1,TGFBI,TNF,TNS3,TPPP,VIM,WASF3	24
Cellular Movement, Embryonic Development	cell movement of embryonic cell lines	1,73E-04	Increased	2,433		CCL20,CCL5,CCR1,CXCL10,CXCR4,DOCK1,DOCK4,ICAM1,NFKB1,NR4A1,PLAU,PLAUR,TLR2,TMEFF2	14
Hematological System Development and Function, Tissue Morphology	quantity of blood cells	1,73E-04		0,858		ABCG2,CCL2,CD83,CNTF,DOCK8,ICAM1,IL10,IL1A,IL1B,LGALS3,MOG,PPARG,TGFB1,TNF	14
Cell Death and Survival	cell death of lymphocytes	1,75E-04		0,535		AKTIP,BTK,CASP3,CCL3,CCL4,CCL5,CD99,CXCR4,ETS2,EZR,FTH1,ICAM1,IL10,IL18,IL1A,RIPK1,TGFB1,TNF	18
Cell Signaling	cell surface receptor linked signal transduction	1,75E-04				BMPR2,CCL2,DOCK1,EREG,FERMT3,FRS2,HHIP,IL1A,IL1B,LCP2,LIFR,LYN,MTSS1,PLEK,PTPRD,RAPGEF1,RCC2,SFRP1	18
Cell Death and Survival	apoptosis of lymphocytes	1,75E-04		1,419		AKTIP,BTK,CASP3,CCL3,CCL4,CCL5,CXCR4,ETS2,EZR,ICAM1,IL10,IL18,IL1A,RIPK1,TGFB1,TNF	16
Cell Cycle	arrest in G0/G1 phase transition	1,76E-04				CD44,CHKA,FOXO3,IL1B,PLAU,PLAUR,TGFB1,TNF	8
Organismal Injury and Abnormalities, Reproductive System Disease	disorder of pregnancy	1,76E-04				ANXA5,ARL5B,CACNA2D1,CXCL10,CYP2J2,DAAM2,EIF2AK3,FAM49A,FANCB,FBXO32,FUT11,FXYD1,GNAI3,GPIHBP1,HMOX1,HPSE,KIAA1598,KYNU,MCL1,MMP8,NFIX,OLFML2B,PLA2G7,PPP1R14A,PRRG1,PTGER4,PTGS2,PTPRD,RAB1A,RFTN2,SEPT4,SERPINE1,SKIL,SLC16A10,SLC24A2,SP3,TACC1,TM9SF2,TNF,TRAM1,TUBB4A,TUBG2,UBASH3B,XBP1,YBX3	45
Cellular Movement	chemotaxis of leukemia cell lines	1,77E-04	Increased	2,573		ANXA2,CCL2,CCL4,CCL5,CCL8,CXCR4,PLAU,PLAUR,PLD2,PPARG,TNF	11
Cell Death and Survival	apoptosis of colon cancer cell lines	1,82E-04		-0,031		ADAM17,ATF3,CASP3,CD44,CSNK1A1,ELL,FOXO3,HIPK2,IL1A,IL1B,IRF8,LGALS3,LIMS1,MCL1,MYO6,NFE2L2,NR4A2,PLK3,PPARD,PPARG,PTGS2,PTPN13,SFPQ,TNF,TP53BP2,VCP	26
Cell Death and Survival, Embryonic Development	cell death of embryonic cell lines	1,82E-04		1,494		ABCG2,BOK,CASP3,CD44,CRYAB,EMP1,EMP3,FGF1,HIPK2,HK2,LYN,MAP3K8,MAPT,MCL1,mir-30,NFE2L2,NFKB1,PPARD,PPARG,RIPK1,TFRC,TGFB1,TLR2,TMEFF2,TNF,TP53BP2	26
Cellular Assembly and Organization	formation of cytoskeleton	1,82E-04	Increased	2,584		C3AR1,CCL2,CTGF,FLNA,FN1,GNAO1,IL1A,IL1B,KANK1,MAPT,NCKAP1L,PLAU,PTPN11,RASA1,S100A10,SH3PXD2A,SPRY2,TGFB1,TGFBI,TNF,TNS3,TPPP,WASF3	23
Cellular Movement	cell movement of cervical cancer cell lines	1,82E-04		1,513		AXL,CXCL2,EREG,FN1,GNAI3,HAVCR2,KANK1,MAP3K8,MMP2,PLD2,PTGS2,RASA1,RPS6KA3	13
Cell Death and Survival	cell viability of carcinoma cell lines	1,93E-04	Increased	2,279		ABCG2,ADAM17,AXL,CCL18,CXCR4,FN1,HBEGF,HIF1A,HK2,HMOX1,MDM2,NRP1,PTGS2,TNF	14
Cellular Development, Cellular Growth and Proliferation, Connective Tissue Development and Function, Tissue Development	proliferation of fibroblasts	1,93E-04		0,873		CD44,EREG,FGF1,FTH1,ITGA5,MDM2,NRAS,OSM,PDGFB,SFRP1,SPRY2,TGFB1,TNF,VCAN	14
Cell Cycle	arrest in G0/G1 phase transition of tumor cell lines	1,93E-04				CHKA,FOXO3,IL1B,PLAU,PLAUR,TGFB1,TNF	7
Cell Death and Survival	cell death of microvascular endothelial cells	1,93E-04		1,520		CASP3,FOXO3,IL18,LRP1,NR4A3,THBS1,TNF	7
Cardiovascular System Development and Function, Cell Death and Survival	survival of vascular endothelial cells	1,93E-04		0,808		ABL2,ANGPT2,DAB2,LRP1,NR4A1,PTGS2,TLR3	7
Cell-To-Cell Signaling and Interaction, Hematological System Development and Function	activation of blood cells	1,96E-04		1,701		BTK,CCL2,CCL3,CCL5,CD163,CD180,CD58,CD86,CD93,CLEC7A,CTSL,CTSS,CXCL3,FN1,HLA-DPB1,IL10,IL1A,IL1B,ITGA5,PAG1,PDGFB,PTPRJ,S100A12,TGFB1,THBS1,TLR2,TLR3,TNF	28
Cellular Development	epithelial-mesenchymal transition	2,03E-04	Increased	2,250		CD44,CTGF,CXCL5,FOXO3,HIF1A,IRS2,KDM6B,KLF4,mir-30,NRP1,PLAU,PLAUR,RB1,TGFB1,TNF,TNFRSF11A,ZEB2	17
Lipid Metabolism, Small Molecule Biochemistry	synthesis of eicosanoid	2,03E-04	Increased	2,534		ANXA1,C5AR1,CCL5,CD83,CNTF,IL10,IL18,IL1A,IL1B,NFKB1,OLR1,PLA2G4A,PPARG,PTGS2,SIGLEC7,TLR2,TNF	17
Cellular Movement	invasion of brain cancer cell lines	2,04E-04		0,578		CASP3,CTSB,CXCR4,DOCK1,HPSE,LRP1,MERTK,mir-221,MMP14,PLAUR,PPIF	11
Cancer, Cell Death and Survival, Organismal Injury and Abnormalities, Tumor Morphology	apoptosis of tumor cells	2,08E-04		-1,432		BOK,BTK,CASP3,CD44,CTSB,FOXO4,HBEGF,HIF1A,HIPK2,IL10,LPAR1,MCL1,NR4A1,NR4A2,NRAS,SEMA3B,TF,TGFB1,TNF	19
Infectious Disease	viral entry by virus	2,08E-04		0,544		AKAP13,ATP6V1B2,AXL,CCL3,CCL4,CCL5,CXCR4,FGFR2,TFRC	9
Skeletal and Muscular Disorders	myopathy	2,08E-04				ATP1A1,CACNA2D1,CCL2,CFL2,CRYAB,CXCL10,DAB2,EGR2,FGD4,FN1,FOXO3,GAA,GLA,GNB4,HEY2,HIF1A,HLA-DPB1,HLA-DRB1,HNRNPA1,IFI30,KCNMB4,MDM2,mir-221,mir-23,mir-29,mir-30,mir-548,MYL4,MYOT,NRAS,PTGS2,PTPN11,SDC2,SDCBP,SERPINE1,SH3TC2,TGFB1,TGFBI,TMEM43,TNF,TUBB4A,TUBG2,UTRN,VCP	44
Cellular Growth and Proliferation, Connective Tissue Development and Function, Tissue Development	proliferation of fibroblast-like synoviocytes	2,14E-04		0,555		CCL2,CD44,FN1,IL10,TGFB1	5
Cell-To-Cell Signaling and Interaction	binding of leukemia cell lines	2,15E-04		1,114		ADAM28,ANXA2,ANXA5,CD44,CD68,CXCR4,DOCK8,ICAM1,ITGA4,PLAU	10
Cellular Movement	cell movement of bone cancer cell lines	2,17E-04		-0,152		CD99,CTSB,FN1,HIPK2,RASA1,SDC2,TLN1,VCP	8
Cellular Development	epithelial-mesenchymal transition of breast cancer cell lines	2,17E-04		0,716		CXCL5,FOXO3,IRS2,PLAU,PLAUR,RB1,TGFB1,ZEB2	8
Cell-To-Cell Signaling and Interaction, Cellular Function and Maintenance, Hematological System Development and Function, Inflammatory Response	phagocytosis of myeloid cells	2,17E-04	Increased	2,596	bias	ANXA1,CD93,CXCL10,HMOX1,LGALS3,THBS1,TNF,TREM1	8
Cancer, Cell Death and Survival, Organismal Injury and Abnormalities, Tumor Morphology	apoptosis of cancer cells	2,22E-04		-1,268		BOK,BTK,CASP3,CD44,CTSB,FOXO4,HIPK2,IL10,LPAR1,MCL1,NR4A1,NR4A2,NRAS,SEMA3B,TF,TGFB1,TNF	17
Cancer, Organismal Injury and Abnormalities	benign neoplasia	2,25E-04				ABCA8,ADGRB3,AHR,ANGPT2,ANXA5,ATRN,ATRNL1,CD44,CD97,CNP,CTGF,CTSB,CTSC,DAPK1,DDX5,DUSP1,FGFR2,FTH1,GPM6B,HPSE,LIFR,LPAR1,LYN,MMP14,MMP2,NR4A1,NR4A2,NR4A3,NRAS,PDK4,PPARD,PPARG,PPP4C,PTGER4,PTGS2,RB1,SFRP1,SOCS3,STAB1,TGFB1,TGFB3,THBS1,VCAN,VCP,ZEB2	45
Lipid Metabolism, Small Molecule Biochemistry	metabolism of eicosanoid	2,26E-04	Increased	2,321		ANXA1,C5AR1,CCL5,CD83,CNTF,CYP2J2,IL10,IL18,IL1A,IL1B,NFKB1,OLR1,PLA2G4A,PPARG,PTGS2,SIGLEC7,TLR2,TNF	18
Cancer, Organismal Injury and Abnormalities, Renal and Urological Disease, Reproductive System Disease	malignant neoplasm of male genital organ	2,29E-04				ABCA1,ABCC4,ADAM17,ADAP2,AIM1,ANO6,ANXA2,APOD,ARL5B,ATRNL1,AXL,BMPR2,CASP3,CCL5,CD44,CEP68,CHD1,COBL,CXCL16,CXCR4,DMXL2,DUSP1,FGD4,FGFR2,FLNA,FOLH1,GATS,GBP2,GPR183,H2AFY,HIPK2,HMOX1,IBSP,IL10,IL1B,JAK1,JAKMIP2,KLF4,KLF6,LACTB,LGALS3,LPAR1,LRP1,MAP1B,MCL1,MDM2,mir-181,mir-221,MMP2,NAF1,NRAS,ODC1,PCDH9,PDK4,PER1,PLAUR,PLEKHB1,PPARD,PPARG,PPP2R2C,PTGS2,RANBP2,RB1,RGPD3 (includes others),RNF144B,RPA…	84
Cellular Function and Maintenance	internalization by tumor cell lines	2,30E-04	Increased	2,454		ANXA1,ATP6V1B2,AXL,CLTC,DAB2,LGALS3,LRP1,MERTK,NRP1,SFPQ,TGFB1,TNF,VIM	13
Cell Death and Survival	cell death of kidney cell lines	2,33E-04		0,310		ABCG2,AREG,BOK,CASP3,CD44,CRYAB,EMP1,EMP3,FGF1,HIPK2,HK2,LYN,MAP3K8,MAPT,MCL1,mir-30,MT3,NFE2L2,NFKB1,PLA2G4A,PPARD,PPARG,RIPK1,TFRC,TGFB1,TMEFF2,TNF,TP53BP2	28
Hematological Disease, Immunological Disease, Infectious Disease	infection of T lymphocytes	2,34E-04		-0,777		CCL3,CCL4,CCL5,HAVCR2,ITGA4,TLR2	6
Cellular Movement, Hematological System Development and Function, Immune Cell Trafficking, Inflammatory Response	transmigration of monocytes	2,34E-04		0,963		CCL2,FN1,ITGA4,MMP14,PPARG,TGFB1	6
Hematological System Development and Function, Tissue Morphology	quantity of mononuclear leukocytes	2,35E-04		0,842		ABCG2,CCL2,CNTF,DOCK8,ICAM1,IL10,IL1A,MOG,PPARG,TGFB1,TNF	11
DNA Replication, Recombination, and Repair	synthesis of DNA	2,37E-04		1,019		AREG,CCL3,CCL5,CD180,CXCL10,FGF1,FN1,FURIN,HBEGF,IL1A,IL1B,INHBA,LGALS3,MCL1,MDM2,MMP14,NR4A1,NR4A3,OSM,PTBP1,PTGS2,RB1,SLC29A1,TGFB1,TNF	25
Cell Death and Survival	cell death of fibroblasts	2,38E-04		0,447		ATF3,CASP3,DAPK1,DUSP1,FLNA,IL10,MCL1,PDGFB,RB1,SFRP1,TGFB1,TNF	12
Cardiovascular System Development and Function, Cell-To-Cell Signaling and Interaction	activation of endothelial cells	2,47E-04	Increased	2,391		CD163,HBEGF,IL1B,P2RX4,PLAU,TLR2,TNF	7
Cell-To-Cell Signaling and Interaction	binding of lymphoma cell lines	2,47E-04		0,476		ANXA2,CD177,CLEC4A,CXCL3,FN1,PTPN11,TFRC	7
Cell Cycle	G0 phase	2,48E-04				CD44,CHKA,FOXO3,IL1B,PLAU,PLAUR,RB1,TGFB1,TNF	9
Cell-To-Cell Signaling and Interaction	interaction of cells	2,50E-04		1,549		ATRN,CCL4,CCL5,CCR1,CD86,CXCR4,EZR,ITGA4,PCDH9,TLR2	10
Gene Expression	transactivation of RNA	2,52E-04	Increased	2,528		AHR,AKAP13,BMPR2,CCNH,CD44,CD86,DAB2,DDX60L,ELL,HIF1A,HNRNPA1,IL1A,IL1B,INHBA,IRF8,ISG20L2,JAK1,KAT2A,KLF4,MDM2,NFE2L2,NFKB1,NFKBID,NR4A2,NRIP1,PER1,PPARD,PPARG,PTGS2,RASGRF2,RIPK2,S100A1,SKIL,SOCS3,TGFB1,TNF,TP53BP2,URI1,VRK2	39
Cancer, Organismal Injury and Abnormalities	lymphoid cancer	2,55E-04				ABCA1,ABCA8,ABCG2,ADGRB3,AHR,AKIRIN2,ANK3,ANKH,ANKRD22,ANXA1,ARID5B,ATP6V1B2,ATRNL1,AXL,BCAS1,BTG2,BTK,CASP3,CCL2,CCL3,CCL4,CCL4L1/CCL4L2,CCNH,CD109,CD44,CD58,CD68,CD86,CD99,CEP68,CHD1,CNDP1,CNTNAP4,CRIPAK,CSF2RA,CTNNA3,CTNND2,CTSS,CXCL10,CXCL16,CXCR4,DAPK1,DDX60L,DIRC2,DNM3,DOCK1,EFTUD2,EGR2,EMILIN2,ETV6,FGFR2,FN1,FOXO3,GFAP,GRM3,GRN,HEY2,HIPK2,HLA-DRB1,ICAM1,IL10,IL1B,IL3RA,IRAK2,IRF8,ITGA4,JAK…	126
Cancer, Organismal Injury and Abnormalities	primary tumor	2,56E-04				CD44,CSNK1A1,DOCK1,FGFR2,FN1,HPSE,IFI30,IL10,LGALS3,LYN,MMP14,PLAUR,PPARG,PPP2R2C,PRDM1,PTPN11,RNF144B,SERPINE1,SFRP1,TNF,TUBB4A,TUBG2,VCAN	23
Cell Death and Survival	apoptosis of antigen presenting cells	2,66E-04		1,886		CCL5,IL10,PPARG,RIPK1,TGFB1,TLR2,TLR3,TNF	8
Cancer, Organismal Injury and Abnormalities, Reproductive System Disease	uterine carcinoma	2,68E-04				ABCA8,ADD3,ADGRB3,AGTPBP1,AIM1,AK5,ALS2CR11,ANGPT2,ANK3,ANKH,ANKRD44,ANO4,APLF,ARID5B,ARRDC3,ASPA,ATP2B1,ATP9A,ATRN,BCAT1,BMP2K,C3AR1,C3orf62,CCDC148,CD109,CD163,CD163L1,CD180,CD68,CD84,CDH20,CDKL3,CDR1,CHD1,CHML,CHST11,CNTNAP4,CTGF,CTNNA3,CTNND2,CTSA,CTSB,CTSC,CTSL,CTSS,CYBB,DAB2,DAPK1,DMXL2,DNAJC6,DOCK1,DOCK4,DOCK8,DOPEY2,EFR3A,ELAVL3,ELF1,ELL2,ENPP2,EXOC6B,F13A1,FAM103A1,FAM105A,FGFR2,FILIP1L,…	218
Cellular Development	differentiation of tumor cell lines	2,69E-04	Increased	2,758		BMPR2,BTG2,CHD1,CHKA,CTGF,FGFR2,FN1,FOXO3,HIF1A,HMOX1,IL1B,INHBA,JDP2,KLF4,LYN,MCL1,NFE2L2,PLSCR1,PPARG,PRDM1,RB1,SFPQ,STK39,TGFB1,TNF	25
Cell Death and Survival	necrosis of brain cancer cell lines	2,88E-04		-0,704		CASP3,CRYAB,FOXO3,FTH1,HIF1A,HIPK2,HPSE,MAPT,MCL1,MERTK,NFIL3,NFKB1,NRP1,PPARG,PTGS2,TGFB1,TNF	17
Cellular Development	epithelial-mesenchymal transition of tumor cell lines	2,89E-04		1,353		CTGF,CXCL5,FOXO3,HIF1A,IRS2,KLF4,NRP1,PLAU,PLAUR,RB1,TGFB1,TNF,ZEB2	13
Cancer, Organismal Injury and Abnormalities	metastatic solid tumor	2,90E-04				AXL,CSNK1A1,FGFR2,FN1,HIF1A,IFI30,KLF6,LOC102724428/SIK1,MAFB,MDM2,MMP14,MMP2,NRAS,PLAU,PPP2R2C,RNF144B,RPS11,SCD,SFRP1,TGFB1,TGFB3,TUBB4A,TUBG2,ZFP36	24
