# Supplementary material for: Distribution and prognostic impact of microglia/macrophage subpopulations in gliomas
Source: Brain Pathol. 2019 Jan 15;29(4):513–29. doi: 10.1111/bpa.12690 (PMC6849857; doi:10.1111/bpa.12690)
Supplement: Supplementary file 7 — Table S2. Ingenuity pathway analysis indicates a phagocytic and migratory GAM phenotype. IPA analysis for the Diseases or Functions Annotation of phagocytic engulfment of the microarray dataset, comparing GAMs to normal WM microglia. [file BPA-29-513-s003.xls]

## Sheet: Sheet0
© 2000-2015 QIAGEN. All rights reserved.
Categories	Diseases or Functions Annotation	p-Value	Predicted Activation State	Activation z-score	Notes	Molecules	# Molecules
Cellular Function and Maintenance	engulfment of cells	8,47E-08	Increased	4,559		ABCA1,ABL2,ANXA1,ATP6V1B2,AXL,CCL5,CD163,CD302,CD93,CLEC7A,CLTC,CXCL10,DAB2,DOCK4,EZR,FN1,HMOX1,IL1A,IL1B,LGALS3,LRP1,MERTK,MRC1,PPT1,SFPQ,TGFB1,THBS1,TNF,TREM1,VIM	30
Cellular Assembly and Organization, Cellular Function and Maintenance	organization of cytoplasm	3,73E-07	Increased	2,099		ABCA1,AKTIP,ANXA1,BMP2K,BTG2,BTK,CCL2,CCL3,CCL5,CDC42BPA,CEP68,CHMP1B,CRIPAK,CSNK1D,CTNND2,CXCL10,DAPK1,DOPEY2,ERMN,EZR,FGD4,FLNA,FMNL3,FN1,GAA,GEM,GPM6B,GPSM2,HDGFRP3,ICAM1,IL1B,ITGA4,KIF5A,KIF5B,LMAN1,LOC102724428/SIK1,LRP1,MAP1A,MAP1B,MAPT,MERTK,MT3,MTSS1,NCKAP1L,NRP1,PINK1,PLAU,PLAUR,PLD2,PLEK,PLK3,RAB1A,RANBP2,RAPGEF4,RB1,RHOQ,RPS6KA3,SDC2,SEC61A1,SH3D19,SKIL,SLC3A2,SLC9A3R2,SRGAP2,STMN4,SUR…	76
Cellular Function and Maintenance	cellular homeostasis	4,68E-07	Increased	3,303		ABL2,ADAM17,ANXA1,ATP1A1,ATP1B3,BTK,C3AR1,C5AR1,CASP3,CCL18,CCL2,CCL20,CCL3,CCL4,CCL5,CCL8,CCR1,CLTC,CTSL,CXCL3,CXCL5,CXCR4,DAPK1,DAPK3,DEFA1 (includes others),EIF2AK3,ETS2,F11R,FGF1,FPR3,GAA,GABARAPL1,GNAI3,GPR183,HERPUD1,HIF1A,ICAM1,IL10,IL18,IL1B,KIF5B,KIF5C,LCP2,LPAR1,LYN,MAPT,MCL1,MCOLN1,MDM2,mir-181,MT3,NAF1,NFE2L2,NFKB1,PINK1,PLAU,PLD2,PNP,PPARG,PTPRJ,RAB1A,RIPK1,SFRP1,SLC24A2,TBC1D9,TGFB1…	71
Cell Signaling, Cellular Function and Maintenance, Molecular Transport, Vitamin and Mineral Metabolism	flux of Ca2+	1,30E-06	Increased	3,911		ANXA1,BTK,CCL18,CCL2,CCL20,CCL3,CCL4,CCL5,CCR1,CXCL3,CXCL5,CXCR4,DEFA1 (includes others),EIF2AK3,ETS2,FPR3,GPR183,IL18,LCP2,mir-181,TGFB1,TLR2	22
Cellular Function and Maintenance	engulfment of leukocytes	2,62E-06	Increased	3,094	bias	ANXA1,CCL5,CD93,CXCL10,HMOX1,IL1A,LGALS3,MRC1,THBS1,TNF,TREM1	11
Cellular Assembly and Organization, Cellular Function and Maintenance	organization of cytoskeleton	3,90E-06	Increased	2,099		ANXA1,BMP2K,BTG2,BTK,CCL2,CCL3,CCL5,CDC42BPA,CHMP1B,CRIPAK,CSNK1D,CTNND2,CXCL10,DAPK1,ERMN,EZR,FGD4,FLNA,FMNL3,FN1,GEM,GPM6B,GPSM2,HDGFRP3,ICAM1,IL1B,ITGA4,KIF5A,KIF5B,LOC102724428/SIK1,LRP1,MAP1A,MAP1B,MAPT,MERTK,MT3,MTSS1,NCKAP1L,NRP1,PLAU,PLAUR,PLD2,PLEK,PLK3,RANBP2,RAPGEF4,RB1,RHOQ,RPS6KA3,SDC2,SH3D19,SKIL,SLC3A2,SLC9A3R2,SRGAP2,STMN4,SYNM,TGFB1,THBS1,TNF,TPPP,USP9X,VIM,WASF3,WASH1	65
Cellular Function and Maintenance	ion homeostasis of cells	8,99E-06	Increased	3,710		ABL2,ANXA1,ATP1A1,ATP1B3,BTK,C3AR1,CCL18,CCL2,CCL20,CCL3,CCL4,CCL5,CCL8,CCR1,CXCL3,CXCL5,CXCR4,DEFA1 (includes others),EIF2AK3,ETS2,FPR3,GPR183,IL18,LCP2,LPAR1,mir-181,MT3,SLC24A2,TGFB1,TLR2,TNF	31
Cellular Function and Maintenance, Hematological System Development and Function	engulfment of myeloid cells	9,23E-06	Increased	2,935	bias	ANXA1,CD93,CXCL10,HMOX1,IL1A,LGALS3,MRC1,THBS1,TNF,TREM1	10
Cellular Function and Maintenance	endocytosis	1,90E-05	Increased	3,833		ABCA1,ABL2,ATP6V1B2,AXL,CCL5,CD163,CD44,CLTC,DAB2,EZR,LGALS3,LRP1,LRP2,MERTK,MRC1,MYO6,PPT1,RAB1A,SERPINE1,SFPQ,SNX9,STAB1,TGFB1,TNF	24
Cell-To-Cell Signaling and Interaction, Cellular Function and Maintenance, Inflammatory Response	phagocytosis of cells	2,09E-05	Increased	2,834		ABCA1,ANXA1,AXL,CD302,CD93,CLEC7A,CLTC,CXCL10,HMOX1,IL1B,LGALS3,MERTK,TGFB1,THBS1,TNF,TREM1,VIM	17
Cellular Function and Maintenance, Inflammatory Response	phagocytosis	2,76E-05	Increased	3,101		ABCA1,ANXA1,AXL,CD302,CD93,CLEC7A,CLTC,CXCL10,DOCK1,HMOX1,IL1B,LGALS3,MERTK,TGFB1,THBS1,TNF,TREM1,VIM	18
Cellular Assembly and Organization, Cellular Function and Maintenance	microtubule dynamics	4,79E-05		1,468		BMP2K,BTG2,BTK,CCL2,CCL5,CHMP1B,CSNK1D,CTNND2,CXCL10,DAPK1,EZR,FGD4,FLNA,FN1,GEM,HDGFRP3,ICAM1,IL1B,ITGA4,KIF5A,KIF5B,LOC102724428/SIK1,LRP1,MAP1A,MAP1B,MAPT,MT3,MTSS1,PLAU,PLAUR,PLK3,RANBP2,RAPGEF4,RB1,RHOQ,RPS6KA3,SDC2,SKIL,SLC9A3R2,SRGAP2,STMN4,TGFB1,THBS1,TNF,TPPP,USP9X,VIM,WASF3,WASH1	49
Cellular Function and Maintenance, Inflammatory Response	efferocytosis	1,04E-04				AXL,LGALS3,MERTK	3
Cell-To-Cell Signaling and Interaction, Cellular Assembly and Organization, Cellular Function and Maintenance	formation of focal adhesions	1,26E-04		1,408		APOD,DAPK3,FN1,GPM6B,LIMS1,PTPRJ,RCC2,S100A10,SPRY2,TGFB1,THBS1,TNS3,VIM	13
Cell-To-Cell Signaling and Interaction, Cellular Function and Maintenance, Hematological System Development and Function, Inflammatory Response	phagocytosis of myeloid cells	2,17E-04	Increased	2,596	bias	ANXA1,CD93,CXCL10,HMOX1,LGALS3,THBS1,TNF,TREM1	8
Cellular Function and Maintenance	internalization by tumor cell lines	2,30E-04	Increased	2,454		ANXA1,ATP6V1B2,AXL,CLTC,DAB2,LGALS3,LRP1,MERTK,NRP1,SFPQ,TGFB1,TNF,VIM	13
