# Supplementary material for: Distribution and prognostic impact of microglia/macrophage subpopulations in gliomas
Source: Brain Pathol. 2019 Jan 15;29(4):513–29. doi: 10.1111/bpa.12690 (PMC6849857; doi:10.1111/bpa.12690)
Supplement: Supplementary file 8 — Table S3. Ingenuity pathway analysis reveals upstream regulators of GAM polarization. Ingenuity pathway analyses reveals top 10 upstream regulators leading to the particular gene expression phenotype in GAMs in comparison to normal WM microglia. An upstream regulator can deemed significant if associated P‐value of overlap is less than 1E‐02. Furthermore, it is considered as activated if associated z‐score is greater than 2 (or alternatively inhibited is z‐score is less than −2). [file BPA-29-513-s004.xlsx]

## Sheet: Blatt1
Upstream Regulator	Molecule Type	Predicted Activation State	Activation z-score	p-value of overlap	Target molecules in dataset
TNF	cytokine	Activated	5.501	3.29e-21	ADAM8,ATP2B1,BTG2,CCL2,CCL20,CCL4,CCL5,CD163,CD44,CD83,CD86,CTSC,CTSS,CXCL10,CXCL16,CXCL2,CXCL3,CXCL5,CXCR4,CYBB,DUSP1,FGFR2,FN1,GNB4,HBEGF,HEXA,HEXB,HMOX1,ICAM1,IL10,IL1A,IL1B,INHBA,IRAK3,ITGA4,ITGA5,JAK1,KLF6,KYNU,LGALS3,LYN,MCAM,MCL1,MMP2,MMP8,NEDD9,NEFM,NFE2L2,NFKB1,NR4A2,NR4A3,OTUD7B,PLAU,PLAUR,PLSCR1,PPARG,PRDM1,PTGS2,RIPK1,SERPINB9,SERPINE1,SOAT1,TGFB1,TJP1,TLR2,TLR3,TNF,TNFAIP3,ZNF267
PDGF BB	complex	Activated	4.885	8.14e-20	ATF3,ATP2B1,CCL2,CCL8,CCNL1,CD44,CTGF,DAB2,DUSP1,DUSP6,EGR2,EGR3,FOSB,GEM,GPR183,IL1B,KLF6,MCL1,NR4A1,NR4A2,NR4A3,PLAU,PPARG,SLCO1A2,SOCS3,THBS1,TNFAIP3,TRIB1,ZFP36
P38 MAPK	group	Activated	4.478	1.46e-18	ADAM17,ANXA5,ATF3,CCL2,CCL5,CCL8,CD44,CD83,CD86,CTGF,CXCL10,CXCR4,EGR2,FLNA,FN1,HMOX1,ICAM1,IL10,IL1B,INHBA,KDELR1,MAL,MAP4K4,MMP2,NFKB1,NR4A3,PLA2G4A,PLA2G7,PTGS2,RASA1,S100A12,SERPINE1,TGFB1,TLR2,TNF,TRIB1
TREM1	transmembrane receptor	Activated	3.281	3.31e-16	ABL2,AREG,ARRDC4,ATF3,CCL20,CCL5,CD83,CD86,CENPU,CKS2,CXCL2,CXCL3,CXCL5,CXCR4,EGR2,EGR3,EIF2AK3,ETS2,GEM,GLA,HBEGF,IL1B,INHBA,KANK1,LPL,MAP3K8,MMP19,NR4A2,PLEKHF2,PPARG,PTGS2,SLC1A3,SNAPC1,SPRY2,SYNJ2,THBS1,TNF
CCL5	cytokine	Activated	4.231	1.48e-14	ADGRE5,AHR,C5AR1,CCL2,CCL4,CCR1,CD163,CD44,DUSP1,DUSP6,EMP1,IL1B,LIMS1,MMP19,OLR1,PLAUR,PNP,PPIF
IL13	cytokine		-1.361	3.34e-14	ABCA1,ADAM28,ATF3,C3AR1,CCL2,CCL20,CCL5,CD163,CD86,CLEC4A,CTSC,CXCL5,CXCR4,CYBB,DMXL2,DNASE2,ENPP2,F13A1,FEZ1,GPNMB,HPSE,IL10,IL1B,IL3RA,IRAK3,JAKMIP2,MRC1,MS4A4A,MTSS1,PPARG,RIPK2,SLC16A6,SLC43A3,THBS1,TNF
ERK	group	Activated	4.008	6.47e-14	AREG,CCL2,CCL4,CTGF,CXCL10,DUSP1,EREG,HBEGF,ICAM1,IL10,MAL,MAP4K4,MCL1,MMP14,MMP2,ODC1,PDK4,PRDM1,PTGS2,S100A12,SERPINE1,SLC4A7,THBS1,ZFP36
IL1B	cytokine	Activated	4.197	4.57e-13	CCL2,CCL20,CCL4,CCL5,CTSS,CXCL10,CXCL2,CXCL3,CXCL5,CXCR4,DUSP1,FGFR2,HEXA,HEXB,ICAM1,IL10,IL18,IL1B,MCL1,MMP8,NFKB1,NR4A2,NR4A3,NRP1,PLA2G4A,PLXDC2,PPARG,PTGS2,REL,SERPINE1,SOCS3,TGFB1,TLR3,TNF
estrogen receptor	group	Inhibited	-2.045	6.19e-12	ABCA1,ABCG1,ABCG2,ANXA1,AXL,CD44,CD99,CTGF,CXCR4,EREG,F11R,FGF1,FGFR2,FN1,HBEGF,ICAM1,IL1A,LYN,MAN1A1,MAP1B,MAPT,MMP14,NCAM2,NEDD9,NRIP1,PLAU,PLAUR,SERPINE1,TGFB1,TGFB3,TMEFF1,UGT8,VIM,XBP1
IL17A	cytokine	Activated	2.883	1.04e-11	CCL2,CCL20,CD163,CD83,CTGF,CXCL2,CXCL3,CXCL5,HEXB,ICAM1,IL1A,IL1B,MRC1,NRP1,PTGS2,TNF
