# Supplementary material for: Distribution and prognostic impact of microglia/macrophage subpopulations in gliomas
Source: Brain Pathol. 2019 Jan 15;29(4):513–29. doi: 10.1111/bpa.12690 (PMC6849857; doi:10.1111/bpa.12690)
Supplement: Supplementary file 9 — Table S4. Complete DAVID analysis reveals molecular pathways involved in the immunological polarization profile of GAMs. Complete DAVID analysis for GO enrichment of genes of the microarray dataset, comparing GAMs to normal WM microglia. [file BPA-29-513-s010.xls]

Annotation Cluster 1	Enrichment Score: 13.932548109686854
Category	Term	Count	%	PValue	Genes	List Total	Pop Hits	Pop Total	Fold Enrichment	Bonferroni	Benjamini	FDR
GOTERM_BP_FAT	GO:0009611~response to wounding	76	9.382.716.049.382.710	2,64E-03	A2M, NRP1, PDGFB, F13A1, TLR2, TGFB3, TLR3, NFKB1, TGFB1, IL10, CXCL10, CD97, CASP3, SLC1A3, CD44, CTGF, CXCR4, HMOX1, AOAH, SERPINE1, IL1B, IL1A, IRAK2, F11R, LYN, NLRP3, PLAUR, CD163, HIF1A, EREG, PLA2G7, RIPK2, ADAM17, VCAN, CTSB, VSIG4, KDM6B, C3AR1, TF, CCL3, CCL2, TNF, NFKBID, CCR1, CXCL3, PABPC4, CXCL2, CCL8, CCL5, LMAN1, CCL4, CCL20, THBS1, PAPSS2, FN1, B4GALT1, KLF6, PLEK, OLR1, MAP1B, A…	610	530	13528	31.801.051.654.809.700	8,06E-01	8,06E-01	4,76E-01
GOTERM_BP_FAT	GO:0006954~inflammatory response	50	6.172.839.506.172.830	6,55E+01	A2M, TLR2, TLR3, NFKB1, TGFB1, IL10, CXCL10, CD97, CD44, CXCR4, HMOX1, AOAH, IL1B, IL1A, IRAK2, F11R, LYN, NLRP3, CD163, HIF1A, PLA2G7, RIPK2, VSIG4, KDM6B, TF, C3AR1, CCL3, TNF, CCL2, NFKBID, CCR1, CXCL3, CXCL2, CCL8, CCL5, CCL4, CCL20, THBS1, FN1, B4GALT1, OLR1, ATRN, ANXA1, CD180, CCL18, S100A12, CYBB, TFRC, STAB1, CLEC7A	610	325	13528	3.411.853.720.050.440	2,00E+06	1,00E+06	1,18E+06
GOTERM_BP_FAT	GO:0006952~defense response	66	8.148.148.148.148.140	9,23E+04	KYNU, A2M, PPARG, TLR2, TLR3, NFKB1, TGFB1, IL10, CXCL10, CD97, CD44, CXCR4, HMOX1, AOAH, IL1B, MX2, AKIRIN2, IL1A, IRAK2, F11R, C5AR1, LYN, SOCS6, NLRP3, CD163, CD84, INHBA, CD83, HIF1A, PLA2G7, RIPK2, VSIG4, CLEC5A, KDM6B, C3AR1, TF, CCL3, CCL2, TNF, NFKBID, CCR1, CXCL3, CXCL2, CCL8, CCL5, CCL4, CCL20, THBS1, IL1RAPL1, FN1, B4GALT1, OLR1, ATRN, RNASE6, ANXA1, MALT1, CD300C, CCL18, CD180, S100A1…	610	615	13528	23.799.760.095.961.600	2,82E+08	9,41E+07	1,67E+09
Annotation Cluster 2	Enrichment Score: 5.7698621239636
Category	Term	Count	%	PValue	Genes	List Total	Pop Hits	Pop Total	Fold Enrichment	Bonferroni	Benjamini	FDR
GOTERM_BP_FAT	GO:0001817~regulation of cytokine production	29	3.580.246.913.580.240	9,66E+06	ELF1, TNF, PANX1, IL18, PPARG, TLR2, TLR3, NFKB1, TGFB1, IL10, IRAK3, REL, HMOX1, IL1B, THBS1, IL1A, AKIRIN2, MALT1, NLRP3, FURIN, CD83, INHBA, CD86, HIF1A, EREG, ADAM17, RIPK2, CLEC7A, VSIG4	610	181	13528	3.553.228.874.196.170	2,95E+11	5,91E+09	1,74E+11
GOTERM_BP_FAT	GO:0051240~positive regulation of multicellular organismal process	32	3.950.617.283.950.610	1,72E+09	TF, TNF, CCL2, PANX1, PTGS2, IL18, BMPR2, TGFB3, TLR2, TLR3, PINK1, CCL5, TGFB1, SLC1A3, HMOX1, SLC24A2, HEY2, IL1B, THBS1, IL1A, AKIRIN2, B4GALT1, MALT1, ATP1A1, NLRP3, CD83, PLA2G4A, HIF1A, EREG, ADAM17, RIPK2, CLEC7A	610	244	13528	29.084.654.662.725.000	5,25E+11	5,25E+09	3,10E+11
GOTERM_BP_FAT	GO:0001819~positive regulation of cytokine production	18	22.222.222.222.222.200	4,45E+08	TNF, PANX1, IL18, TLR2, TLR3, MALT1, NLRP3, TGFB1, CD83, HIF1A, EREG, RIPK2, IL1B, ADAM17, CLEC7A, THBS1, IL1A, AKIRIN2	610	90	13528	4.435.409.836.065.570	0.0013610587532434382	1,05E+10	8,03E+09
GOTERM_BP_FAT	GO:0002684~positive regulation of immune system process	20	24.691.358.024.691.300	0.011289378012198616	IRAK2, C3AR1, ICAM1, LYN, IL18, TLR2, TLR3, MALT1, PNP, TGFB1, CD83, IRAK3, CD86, EREG, RIPK2, IL1B, ADAM17, CLEC7A, VSIG4, THBS1	610	238	13528	18.636.175.781.788.100	0.9999999999999992	0.16786442776979071	1.852.585.156.673.760
Annotation Cluster 3	Enrichment Score: 5.662824159939649
Category	Term	Count	%	PValue	Genes	List Total	Pop Hits	Pop Total	Fold Enrichment	Bonferroni	Benjamini	FDR
GOTERM_BP_FAT	GO:0006928~cell motion	51	6.296.296.296.296.290	1,80E+08	NRP2, MTSS1, TLN1, NRP1, PTGS2, PDGFB, TGFB1, IL10, CD97, CD44, CTGF, CXCR4, ANK3, IL1B, SEMA3B, ICAM1, SATB2, EGR2, ARID5B, KIF5C, MMP14, PLAUR, TNS3, HIF1A, SDCBP, ADAM17, VCAN, ZFAND5, CCL3, TNF, CCL2, ENPP2, CXCL3, VIM, FPR3, CCL5, CCL4, KAL1, THBS1, FN1, B4GALT1, KLF7, NR4A2, ANXA1, ITGA4, LYVE1, ITGA5, CXCL16, HBEGF, PLAU, FEZ1	610	475	13528	23.811.147.540.983.600	5,49E+10	9,16E+09	3,24E+10
GOTERM_BP_FAT	GO:0016477~cell migration	32	3.950.617.283.950.610	2,55E+10	NRP2, ZFAND5, TNF, NRP1, CCL2, PDGFB, CXCL3, CCL5, IL10, TGFB1, CD44, CXCR4, CTGF, IL1B, THBS1, FN1, B4GALT1, ICAM1, SATB2, ARID5B, NR4A2, ITGA4, MMP14, TNS3, HIF1A, ITGA5, CXCL16, ADAM17, SDCBP, HBEGF, VCAN, PLAU	610	276	13528	25.712.520.788.785.900	0.007784564025856366	5,58E+11	0.004610165855090109
GOTERM_BP_FAT	GO:0048870~cell motility	32	3.950.617.283.950.610	2,21E+10	NRP2, ZFAND5, TNF, NRP1, CCL2, PDGFB, CXCL3, CCL5, IL10, TGFB1, CD44, CXCR4, CTGF, IL1B, THBS1, FN1, B4GALT1, ICAM1, SATB2, ARID5B, NR4A2, ITGA4, MMP14, TNS3, HIF1A, ITGA5, CXCL16, ADAM17, SDCBP, HBEGF, VCAN, PLAU	610	307	13528	23.116.142.468.094.100	0.06523699335156208	0.002591338618448513	0.03978970963679496
GOTERM_BP_FAT	GO:0051674~localization of cell	32	3.950.617.283.950.610	2,21E+10	NRP2, ZFAND5, TNF, NRP1, CCL2, PDGFB, CXCL3, CCL5, IL10, TGFB1, CD44, CXCR4, CTGF, IL1B, THBS1, FN1, B4GALT1, ICAM1, SATB2, ARID5B, NR4A2, ITGA4, MMP14, TNS3, HIF1A, ITGA5, CXCL16, ADAM17, SDCBP, HBEGF, VCAN, PLAU	610	307	13528	23.116.142.468.094.100	0.06523699335156208	0.002591338618448513	0.03978970963679496
Annotation Cluster 4	Enrichment Score: 5.197084864002142
Category	Term	Count	%	PValue	Genes	List Total	Pop Hits	Pop Total	Fold Enrichment	Bonferroni	Benjamini	FDR
GOTERM_CC_FAT	GO:0044459~plasma membrane part	158	1.950.617.283.950.610	1,06E+06	ENAH, ATP1B3, PTGS2, SGMS2, RP2, UTRN, TGFB3, TLR2, TLR3, LPAR1, ZNRF2, ATP2B1, DMXL2, CD44, ANK3, AIF1L, CLEC4A, STK39, MCOLN1, ADAM8, FRS2, PTPRJ, F11R, PLD2, C5AR1, MAGI2, MYO6, CLCA4, MPDZ, CA11, LIFR, GEM, CTNNA3, IGSF6, TNS3, PI4K2A, ST14, SDCBP, CLEC5A, ADD3, GBP2, FXYD1, KCNMB4, C3AR1, ARFGAP3, PANX1, HLA-DRB1, ENPP2, KEL, BMPR2, NEDD9, ABCA1, CD72, RAB40B, SLC29A1, SLC11A2, HLA-DRB5, HLA…	582	2203	12782	15.751.373.088.556.200	4,34E+09	2,17E+09	1,48E+10
GOTERM_CC_FAT	GO:0005887~integral to plasma membrane	85	10.493.827.160.493.800	2,50E+11	SGMS2, ATP1B3, TLR2, TLR3, LPAR1, SDC2, CD97, ATP2B1, KCNQ3, CD44, CXCR4, CLEC4A, MCOLN1, HHIP, ADAM8, FRS2, CSF2RA, PTPRJ, ICAM1, TM9SF2, C5AR1, LYN, MPP1, CLCA4, LIFR, MMP14, CD163, OSM, CD84, IGSF6, CD83, GRM3, EREG, ST14, PI4K2A, SIGLEC7, SDCBP, ADAM17, CLEC5A, FXYD1, C3AR1, KCNMB4, GPR183, TNF, HLA-DRB1, ENPP2, CCR1, KEL, BMPR2, ABCA1, CD72, SLC29A1, PRRG1, GPNMB, SNAP25, MRC1, PTPRD, OLR1, …	582	1188	12782	1.571.369.479.445.080	0.01020627712793687	0.0011392081978670587	0.03501906389743459
GOTERM_CC_FAT	GO:0031226~intrinsic to plasma membrane	86	10.617.283.950.617.200	3,25E+10	SGMS2, ATP1B3, TLR2, TLR3, LPAR1, SDC2, CD97, ATP2B1, KCNQ3, CD44, CXCR4, CLEC4A, MCOLN1, HHIP, ADAM8, FRS2, GPIHBP1, CSF2RA, PTPRJ, ICAM1, TM9SF2, C5AR1, LYN, MPP1, CLCA4, LIFR, MMP14, CD163, OSM, CD84, IGSF6, CD83, GRM3, EREG, ST14, PI4K2A, SIGLEC7, SDCBP, ADAM17, CLEC5A, FXYD1, C3AR1, KCNMB4, GPR183, TNF, HLA-DRB1, ENPP2, CCR1, KEL, BMPR2, ABCA1, CD72, SLC29A1, PRRG1, GPNMB, SNAP25, MRC1, PTPR…	582	1215	12782	15.545.260.418.876.300	0.013236300980795979	0.0012106013181956143	0.0454826267408337
UP_SEQ_FEATURE	topological domain:Extracellular	139	17.160.493.827.160.400	0.0018905079309087074	ATP1B3, TLR2, LPAR1, MOG, TNFSF18, ATP2B1, CDH20, CD44, S1PR5, CLEC4A, ELTD1, NALCN, ADAM8, PAG1, PTPRJ, TMEFF2, F11R, C5AR1, ATRNL1, LIFR, IGSF6, NCAM2, CD163L1, ATP9A, ST14, VSIG4, CLEC5A, FXYD1, FGFR2, KCNMB4, C3AR1, PANX1, HLA-DRB1, KEL, PAQR6, BMPR2, ABCA1, CD72, SLC11A2, SLC29A1, BAI3, HLA-DRB5, HLA-DPB1, PLXND1, IL1RAPL1, ADAM28, MRC1, HAVCR2, CACNA2D1, NIPA1, CD300C, ITGA4, ANKH, ABCG1, A…	769	2719	19113	12.705.978.398.889.200	0.9868517720054476	0.3820045930265248	3.250.719.267.512.080
Annotation Cluster 5	Enrichment Score: 4.710569986460054
Category	Term	Count	%	PValue	Genes	List Total	Pop Hits	Pop Total	Fold Enrichment	Bonferroni	Benjamini	FDR
GOTERM_CC_FAT	GO:0000267~cell fraction	82	10.123.456.790.123.400	4,49E+09	NRP2, COPA, KYNU, CYP2J2, PTGS2, ALG2, UTRN, HEXB, PDE3B, CNP, FOXO3, RAB1A, SLC1A3, ANK3, SLC24A2, HMOX1, SERPINE1, SYNJ2, RAPGEF4, STK39, KDELR1, FRS2, STX4, MAGI2, LYN, MPP1, CRYAB, MPDZ, KIF5A, FBP1, MAN1A1, TPPP, PI4K2A, MDM2, CTSB, EMP1, PPFIA2, SNX9, CCL3, GNAI3, CXCL2, AKAP13, PPT1, ABCA1, LMAN1, CCL5, PEX5L, APLP1, SLC29A1, VRK2, FOLR2, SNAP25, ACSL5, SOAT1, GNAO1, MOBP, OLR1, PLEK, MAP1…	582	1083	12782	166.288.120.373.279	0.0018399603731444891	4,60E+11	0.006287560073137133
GOTERM_CC_FAT	GO:0005626~insoluble fraction	66	8.148.148.148.148.140	1,49E+11	NRP2, COPA, CYP2J2, PTGS2, ALG2, UTRN, PDE3B, CNP, FOXO3, RAB1A, SLC1A3, ANK3, SLC24A2, HMOX1, SYNJ2, STK39, RAPGEF4, KDELR1, FRS2, STX4, MAGI2, LYN, MPP1, MPDZ, KIF5A, CRYAB, MAN1A1, PI4K2A, MDM2, EMP1, PPFIA2, SNX9, GNAI3, AKAP13, PPT1, ABCA1, LMAN1, PEX5L, APLP1, SLC29A1, VRK2, FOLR2, SNAP25, ACSL5, SOAT1, GNAO1, PLEK, OLR1, NCKAP1L, MAL, ATP1A1, CAMK2N1, S100A12, PPIF, NRAS, PPP1R9A, PLA2G4A,…	582	839	12782	17.276.581.104.161.800	0.006090989277333425	0.00101775091051437	0.020857201319335328
GOTERM_CC_FAT	GO:0005624~membrane fraction	61	7.530.864.197.530.860	1,10E+12	NRP2, COPA, CYP2J2, PTGS2, ALG2, UTRN, PDE3B, CNP, FOXO3, SLC1A3, ANK3, SLC24A2, HMOX1, STK39, RAPGEF4, KDELR1, FRS2, STX4, MAGI2, LYN, MPP1, MPDZ, KIF5A, MAN1A1, PI4K2A, EMP1, PPFIA2, SNX9, GNAI3, AKAP13, PPT1, ABCA1, LMAN1, PEX5L, APLP1, SLC29A1, VRK2, FOLR2, SNAP25, ACSL5, SOAT1, GNAO1, PLEK, OLR1, NCKAP1L, MAL, ATP1A1, CAMK2N1, PPIF, NRAS, PPP1R9A, SLC17A5, LYVE1, PLA2G4A, LRP1, VCP, SLC16A6,…	582	809	12782	16.559.878.344.568.600	0.04422446527853763	0.0025097447454733857	0.15431203408140526
Annotation Cluster 6	Enrichment Score: 4.50923109013983
Category	Term	Count	%	PValue	Genes	List Total	Pop Hits	Pop Total	Fold Enrichment	Bonferroni	Benjamini	FDR
SP_PIR_KEYWORDS	lysosome	21	25.925.925.925.925.900	2,04E+09	TM9SF1, CTSZ, HEXA, LGMN, HEXB, IFI30, CTSA, PPT1, CTSS, FUCA1, ZNRF2, DNASE2, SLC17A5, GLA, HPSE, GAA, MCOLN1, CTSC, CTSB, CLCN7, VPS39	769	149	19235	35.253.226.974.803.800	0.0010590370232496094	1,18E+11	0.0029553810567350958
GOTERM_CC_FAT	GO:0000323~lytic vacuole	25	30.864.197.530.864.100	3,23E+08	HEXA, LGMN, HEXB, USP4, IFI30, ABCA2, CTSA, PPT1, ZNRF2, SLC11A2, HPSE, MCOLN1, VPS39, TM9SF1, CTSZ, CTSS, FUCA1, DNASE2, SLC17A5, GLA, GAA, CTSC, CTSB, LRP2, CLCN7	582	211	12782	2.602.156.316.672.360	0.01314842917157466	0.0013226879784624668	0.04517874287915946
GOTERM_CC_FAT	GO:0005764~lysosome	25	30.864.197.530.864.100	3,23E+08	HEXA, LGMN, HEXB, USP4, IFI30, ABCA2, CTSA, PPT1, ZNRF2, SLC11A2, HPSE, MCOLN1, VPS39, TM9SF1, CTSZ, CTSS, FUCA1, DNASE2, SLC17A5, GLA, GAA, CTSC, CTSB, LRP2, CLCN7	582	211	12782	2.602.156.316.672.360	0.01314842917157466	0.0013226879784624668	0.04517874287915946
GOTERM_CC_FAT	GO:0005773~vacuole	27	33.333.333.333.333.300	8,21E+10	HEXA, LGMN, USP4, HEXB, IFI30, ABCA2, CTSA, PPT1, ZNRF2, SLC11A2, HPSE, MCOLN1, VPS39, TM9SF1, STX4, GABARAPL1, CTSZ, CTSS, FUCA1, DNASE2, SLC17A5, GLA, GAA, CTSC, CTSB, LRP2, CLCN7	582	252	12782	23.530.927.835.051.500	0.033111614099180064	0.002102300392654688	0.11489722238317013
KEGG_PATHWAY	hsa04142:Lysosome	18	22.222.222.222.222.200	1,63E+12	CTSZ, LAPTM4A, HEXA, LGMN, HEXB, ABCA2, CTSA, PPT1, CTSS, CLTC, FUCA1, SLC11A2, DNASE2, SLC17A5, GLA, GAA, CTSC, CTSB	277	117	5085	282.421.549.569.564	0.02443494992604267	0.012293034309285966	0.1946095929621361
Annotation Cluster 7	Enrichment Score: 4.502860035547672
Category	Term	Count	%	PValue	Genes	List Total	Pop Hits	Pop Total	Fold Enrichment	Bonferroni	Benjamini	FDR
GOTERM_CC_FAT	GO:0016023~cytoplasmic membrane-bounded vesicle	48	59.259.259.259.259.200	2,20E+10	TF, MTSS1, COPA, A2M, GNAI3, GANAB, ATP1B3, PDGFB, F13A1, HEXB, TGFB3, CNP, PPT1, ABCA2, ABCA1, ATP6V1B2, CLTC, TGFB1, DAB2, DMXL2, CD93, TMEM33, NECAP1, IL1B, THBS1, SEC24C, GPNMB, FN1, MT3, STX4, MYO6, SLC3A2, ATP1A1, MMP14, FURIN, ANXA2, PLA2G4A, SLC17A5, PLEKHF2, LRP1, TFRC, PI4K2A, MDM2, SDCBP, ABCC4, CTSB, LRP2, TREML1	582	550	12782	19.167.010.309.278.300	0.00896534300163887	0.001285711837627601	0.03074268094263033
GOTERM_CC_FAT	GO:0031988~membrane-bounded vesicle	49	6.049.382.716.049.380	2,39E+11	MTSS1, COPA, A2M, PDGFB, ATP1B3, F13A1, HEXB, TGFB3, CNP, CLTC, TGFB1, DAB2, DMXL2, CD93, NECAP1, IL1B, SEC24C, MT3, STX4, MYO6, SLC3A2, MMP14, PI4K2A, MDM2, SDCBP, CTSB, IBSP, TF, GANAB, GNAI3, ABCA2, PPT1, ABCA1, ATP6V1B2, TMEM33, THBS1, GPNMB, FN1, ATP1A1, FURIN, ANXA2, SLC17A5, PLA2G4A, LRP1, PLEKHF2, TFRC, ABCC4, TREML1, LRP2	582	568	12782	18.946.263.491.602.500	0.009740110557052595	0.0012227338155369472	0.03341200038159409
GOTERM_CC_FAT	GO:0031410~cytoplasmic vesicle	53	65.432.098.765.432.100	3,45E+10	MTSS1, COPA, A2M, ATP1B3, PDGFB, F13A1, HEXB, TGFB3, CNP, CLTC, TGFB1, BTK, DAB2, DMXL2, CD93, NECAP1, IL1B, SEC24C, MT3, TM9SF1, STX4, MYO6, SLC3A2, MMP14, PI4K2A, SDCBP, MDM2, CTSB, TF, GNAI3, GANAB, ABCA2, PPT1, ABCA1, ATP6V1B2, SLC11A2, TMEM33, THBS1, GPNMB, MYOF, FN1, ATP1A1, FURIN, ANXA2, SLC17A5, PLA2G4A, PLEKHF2, LRP1, TFRC, ABCC4, LRP2, TREML1, ATP8A1	582	642	12782	1.813.078.759.460.870	0.01406156489225896	0.00117941772021124	0.048337882829962986
GOTERM_CC_FAT	GO:0031982~vesicle	54	6.666.666.666.666.660	5,38E+10	MTSS1, COPA, A2M, ATP1B3, PDGFB, F13A1, HEXB, TGFB3, CNP, CLTC, TGFB1, BTK, DAB2, DMXL2, CD93, NECAP1, IL1B, SEC24C, MT3, TM9SF1, STX4, MYO6, SLC3A2, MMP14, PI4K2A, SDCBP, MDM2, CTSB, IBSP, TF, GNAI3, GANAB, ABCA2, PPT1, ABCA1, ATP6V1B2, SLC11A2, TMEM33, THBS1, GPNMB, MYOF, FN1, ATP1A1, FURIN, ANXA2, SLC17A5, PLA2G4A, PLEKHF2, LRP1, TFRC, ABCC4, LRP2, TREML1, ATP8A1	582	670	12782	17.700.877.058.008.900	0.021808780801031324	0.0014689272290845379	0.07525489019154508
Annotation Cluster 8	Enrichment Score: 4.465937879095647
Category	Term	Count	%	PValue	Genes	List Total	Pop Hits	Pop Total	Fold Enrichment	Bonferroni	Benjamini	FDR
GOTERM_BP_FAT	GO:0007155~cell adhesion	58	7.160.493.827.160.490	9,83E+09	NRP2, MTSS1, NRP1, FERMT3, EDIL3, CD97, CDH20, CD44, CD93, CTGF, TGFBI, CLEC4A, ADAM8, ICAM1, F11R, CNTNAP4, PCDH9, CTNNA3, CD84, NCAM2, SIGLEC7, ADAM17, VCAN, IBSP, PPFIA2, LIMS1, TNF, CCL2, CCR1, CTNND2, NEDD9, CCL5, CD72, CCL4, APLP1, EZR, KAL1, THBS1, GPNMB, FN1, B4GALT1, MAG, PLEK, OLR1, CD99, ITGA4, EMILIN2, RAPH1, ITGA9, LYVE1, CASS4, ITGA5, STAB1, PKP4, CD58, CLEC7A, ABL2, FEZ1	610	700	13528	18.375.269.320.843.000	0.029607810040010896	0.001430165368505154	0.01772858828729129
GOTERM_BP_FAT	GO:0022610~biological adhesion	58	7.160.493.827.160.490	9,93E+09	NRP2, MTSS1, NRP1, FERMT3, EDIL3, CD97, CDH20, CD44, CD93, CTGF, TGFBI, CLEC4A, ADAM8, ICAM1, F11R, CNTNAP4, PCDH9, CTNNA3, CD84, NCAM2, SIGLEC7, ADAM17, VCAN, IBSP, PPFIA2, LIMS1, TNF, CCL2, CCR1, CTNND2, NEDD9, CCL5, CD72, CCL4, APLP1, EZR, KAL1, THBS1, GPNMB, FN1, B4GALT1, MAG, PLEK, OLR1, CD99, ITGA4, EMILIN2, RAPH1, ITGA9, LYVE1, CASS4, ITGA5, STAB1, PKP4, CD58, CLEC7A, ABL2, FEZ1	610	701	13528	1.834.905.638.315.280	0.02991093866621186	0.0013793839510863881	0.01791286330381503
SP_PIR_KEYWORDS	cell adhesion	33	4.074.074.074.074.070	4,10E+12	IBSP, FERMT3, CTNND2, NEDD9, EDIL3, MOG, APLP1, CD97, CDH20, CD44, CD93, CTGF, KAL1, TGFBI, THBS1, FN1, MAG, ICAM1, OLR1, CNTNAP4, CD99, PCDH9, ITGA4, EMILIN2, CTNNA3, CD84, ITGA9, NCAM2, CASS4, ITGA5, SIGLEC7, PKP4, ABL2	769	422	19235	19.559.931.960.630.800	0.19180526477532867	0.010089340528472879	0.5922045840811796
Annotation Cluster 9	Enrichment Score: 4.450857634017456
Category	Term	Count	%	PValue	Genes	List Total	Pop Hits	Pop Total	Fold Enrichment	Bonferroni	Benjamini	FDR
SP_PIR_KEYWORDS	inflammatory response	22	27.160.493.827.160.400	1,56E+04	CCL3, CCL2, OLR1, NFKBID, CXCL3, ATRN, CXCL2, TLR2, TLR3, CCL8, CCL5, CCL4, CD180, CCL18, S100A12, CD163, CXCL10, CCL20, STAB1, IL1B, CLEC7A, IL1A	769	77	19235	7.146.572.543.191.520	8,12E+04	4,06E+05	2,27E+07
GOTERM_BP_FAT	GO:0042330~taxis	26	32.098.765.432.098.700	4,91E+08	NRP2, C3AR1, CCL3, CCL2, PDGFB, CXCL5, ENPP2, CXCL3, CCR1, CXCL2, CCL8, FPR3, CCL5, CCL4, IL10, CXCL10, CCL20, CXCR4, KAL1, IL1B, C5AR1, CCL18, PLAUR, CXCL16, PLAU, CMTM5	610	160	13528	36.037.704.918.032.700	1,50E+12	2,14E+11	8,85E+10
GOTERM_BP_FAT	GO:0006935~chemotaxis	26	32.098.765.432.098.700	4,91E+08	NRP2, C3AR1, CCL3, CCL2, PDGFB, CXCL5, ENPP2, CXCL3, CCR1, CXCL2, CCL8, FPR3, CCL5, CCL4, IL10, CXCL10, CCL20, CXCR4, KAL1, IL1B, C5AR1, CCL18, PLAUR, CXCL16, PLAU, CMTM5	610	160	13528	36.037.704.918.032.700	1,50E+12	2,14E+11	8,85E+10
GOTERM_BP_FAT	GO:0007626~locomotory behavior	35	4.320.987.654.320.980	7,76E+06	NRP2, C3AR1, CCL3, CCL2, CXCL5, PDGFB, ENPP2, CXCL3, CCR1, HEXA, HEXB, CXCL2, CCL8, CNP, FPR3, CCL5, CCL4, IL10, CXCL10, CCL20, CXCR4, KAL1, IL1B, GNAO1, C5AR1, MYO6, NR4A2, ANKH, CCL18, PLAUR, CXCL16, HIPK2, GAA, PLAU, CMTM5	610	274	13528	28.328.347.493.119.500	2,37E+11	2,97E+10	1,40E+11
GOTERM_BP_FAT	GO:0007610~behavior	49	6.049.382.716.049.380	8,38E+07	NRP2, PDGFB, PTGS2, IL18, HEXA, HEXB, CNP, IL10, CXCL10, SLC1A3, CXCR4, SLC24A2, IL1B, C5AR1, EGR2, MYO6, FOSB, PLAUR, OSM, HIPK2, GAA, C3AR1, CCL3, CCL2, CXCL5, ENPP2, CCR1, CXCL3, CXCL2, CTNND2, CCL8, FPR3, CCL5, CCL4, PLCL1, CCL20, KAL1, SNAP25, IL1RAPL1, GNAO1, NR4A2, NR4A3, ANKH, CCL18, NRAS, ITGA5, CXCL16, PLAU, CMTM5	610	469	13528	231.700.513.824.321	2,56E+12	2,85E+10	1,51E+12
SP_PIR_KEYWORDS	chemotaxis	16	19.753.086.419.753.000	1,26E+09	C3AR1, CCL3, CCL2, C5AR1, ENPP2, CXCL3, CXCL2, CCL8, FPR3, CCL5, CCL4, CCL18, CXCL10, CCL20, CXCL16, CMTM5	769	72	19235	5.558.445.311.371.180	6,55E+10	1,64E+11	1,83E+11
SP_PIR_KEYWORDS	cytokine	23	28.395.061.728.395.000	3,44E+10	CCL3, TNF, CCL2, CXCL5, IL18, CXCL3, CXCL2, CCL8, CCL5, CCL4, TNFSF18, IL10, CCL18, CXCL10, TNFSF8, OSM, CCL20, CXCL16, GRN, IL1B, AREG, IL1A, CMTM5	769	181	19235	31.784.480.095.409.800	0.0017828013394675102	1,62E+12	0.004976892428498747
GOTERM_MF_FAT	GO:0008009~chemokine activity	12	14.814.814.814.814.800	5,18E+09	CCL3, CCL2, CXCL5, CCL20, CXCL3, CXCL16, CXCL2, CCL8, CCL5, CCL4, CCL18, CXCL10	595	46	12983	5.692.217.756.667.880	0.004378485358904616	0.0021916443318910073	0.008011789667150548
INTERPRO	IPR001811:Small chemokine, interleukin-8-like	11	13.580.246.913.580.200	7,53E+09	CCL3, CCL2, CXCL5, CCL20, CXCL3, CXCL2, CCL8, CCL5, CCL4, CCL18, CXCL10	726	41	16659	6.156.319.290.465.630	0.00877500770340578	0.00877500770340578	0.01213942491006259
KEGG_PATHWAY	hsa04060:Cytokine-cytokine receptor interaction	33	4.074.074.074.074.070	9,57E+09	CCL3, TNF, CCL2, CXCL5, PDGFB, CXCL3, CCR1, IL18, CXCL2, TGFB3, BMPR2, CCL8, CCL5, CCL4, TNFSF18, TGFB1, IL10, CXCL10, TNFRSF11A, CCL20, CXCR4, IL10RA, IL1B, PLEKHO2, CSF2RA, IL1A, LIFR, CCL18, TNFSF8, OSM, INHBA, CXCL16, IL3RA	277	262	5085	23.121.916.939.950.900	0.0014535389287767542	0.0014535389287767542	0.011453350022239128
GOTERM_MF_FAT	GO:0042379~chemokine receptor binding	12	14.814.814.814.814.800	9,99E+09	CCL3, CCL2, CXCL5, CCL20, CXCL3, CXCL16, CXCL2, CCL8, CCL5, CCL4, CCL18, CXCL10	595	49	12983	5.343.714.628.708.620	0.00842185181647237	0.0028152018631903974	0.015441156178686022
SMART	SM00199:SCY	11	13.580.246.913.580.200	2,49E+11	CCL3, CCL2, CXCL5, CCL20, CXCL3, CXCL2, CCL8, CCL5, CCL4, CCL18, CXCL10	456	41	9079	5.341.730.851.519.040	0.006290001291807568	0.006290001291807568	0.03245521778197924
GOTERM_MF_FAT	GO:0005125~cytokine activity	24	29.629.629.629.629.600	2,92E+11	CCL3, TNF, CCL2, CXCL5, IL18, CXCL3, CXCL2, CCL8, CCL5, CCL4, TNFSF18, IL10, CCL18, CXCL10, TNFSF8, OSM, INHBA, CCL20, CXCL16, GRN, IL1B, AREG, IL1A, CMTM5	595	195	12983	26.855.591.467.356.100	0.024467289354965893	0.004942065071206314	0.04521954047448373
INTERPRO	IPR000827:Small chemokine, C-C group, conserved site	7	0.8641975308641975	5,79E+11	CCL3, CCL2, CCL20, CCL8, CCL5, CCL4, CCL18	726	25	16659	6.424.958.677.685.950	0.4922786644666819	0.10682292218275191	0.9292973477342148
PIR_SUPERFAMILY	PIRSF001950:small inducible chemokine, C/CC types	7	0.8641975308641975	6,84E+11	CCL3, CCL2, CCL20, CCL8, CCL5, CCL4, CCL18	366	23	7396	6.150.154.430.981.230	0.24713830890731925	0.24713830890731925	0.9546180388471104
INTERPRO	IPR002473:Small chemokine, C-X-C/Interleukin 8	5	0.6172839506172839	0.002510209089051382	CXCL5, CCL20, CXCL3, CXCL2, CCL18	726	14	16659	8.195.100.354.191.260	0.9471679353256308	0.2787269065400322	39.695.392.951.094.000
KEGG_PATHWAY	hsa04062:Chemokine signaling pathway	21	25.925.925.925.925.900	0.002557210999503302	CCL3, GNAI3, CCL2, LYN, CXCL5, CCR1, CXCL3, CXCL2, CCL8, NFKB1, FOXO3, CCL5, CCL4, CCL18, CXCL10, NRAS, CCL20, CXCR4, CXCL16, PIK3R5, GNB4	277	187	5085	20.615.262.842.912.000	0.3223971365337386	0.0748864404757259	3.018.166.131.483.200
INTERPRO	IPR018048:Small chemokine, C-X-C, conserved site	5	0.6172839506172839	0.005379038743839023	CXCL5, CXCL3, CXCL16, CXCL2, CXCL10	726	17	16659	6.748.906.174.039.860	0.998182807767708	0.38456146951874237	83.250.664.889.161
BBID	33.GProt-coupled_Rec_T_Cell_med_Inflamm	4	0.49382716049382713	0.011074824611590902	CCL3, CCL2, CCL5, CXCL10	41	5	358	69.853.658.536.585.300	0.5804847288631934	0.5804847288631934	11.112.695.063.736.800
BBID	34.Chemokines_in_EAE	4	0.49382716049382713	0.011074824611590902	CCL3, CCL2, CCL5, CXCL10	41	5	358	69.853.658.536.585.300	0.5804847288631934	0.5804847288631934	11.112.695.063.736.800
PIR_SUPERFAMILY	PIRSF500568:growth regulated protein, alpha/beta/gamma types	3	0.3703703703703704	0.013638519252551376	CXCL5, CXCL3, CXCL2	366	4	7396	15.155.737.704.918.000	0.996650475776689	0.8503783725499698	1.751.600.764.973.250
INTERPRO	IPR001089:Small chemokine, C-X-C	4	0.49382716049382713	0.016929451049411487	CXCL5, CXCL3, CXCL2, CXCL10	726	13	16659	7.060.394.151.303.240	0.9999999978909729	0.5804476280142855	2.405.543.617.451.310
PIR_SUPERFAMILY	PIRSF002522:CXC chemokine	4	0.49382716049382713	0.028915049602873017	CXCL5, CXCL3, CXCL2, CXCL10	366	14	7396	5.773.614.363.778.290	0.999994850704751	0.9523638177110747	3.373.090.914.456.490
BBID	109.Chemokine_families	7	0.8641975308641975	0.0467389372344735	CCL3, CCL2, CCL20, CCL8, CCL5, CCL4, CXCL10	41	25	358	2.444.878.048.780.480	0.9760930256745259	0.7119232524920166	3.972.918.690.057.310
Annotation Cluster 10	Enrichment Score: 4.369306463373171
Category	Term	Count	%	PValue	Genes	List Total	Pop Hits	Pop Total	Fold Enrichment	Bonferroni	Benjamini	FDR
SP_PIR_KEYWORDS	glycoprotein	231	2.851.851.851.851.850	5,31E+08	SCPEP1, A2M, HM13, PTGS2, ATP1B3, LPAR1, MOG, CDH20, TRAK2, APOD, CD44, CTGF, CH25H, S1PR5, SERPINE1, CLEC4A, ADAM8, PTPRJ, TMEFF2, F11R, C5AR1, ATRNL1, CLCA4, CRYAB, OLFML2B, LIFR, PLAUR, CD163L1, ST14, EIF2AK3, CLEC5A, IBSP, KCNMB4, HLA-DRB1, ENPP2, KEL, IFI30, PPT1, CD72, SLC11A2, SLC29A1, KAL1, HLA-DRB5, BAI3, FGL2, HLA-DPB1, IL1RAPL1, PLTP, NOTCH2NL, CD300C, EMILIN2, SERPINI1, ABCG2, SFRP1, …	769	4318	19235	13.381.204.032.353.700	2,76E+12	4,60E+10	7,69E+11
UP_SEQ_FEATURE	disulfide bond	161	19.876.543.209.876.500	2,17E+10	A2M, PDGFB, ATP1B3, PTGS2, MMP8, TGFB3, TLR2, TLR3, EDIL3, MOG, MMP2, IL10, TGFB1, CXCL10, CD44, APOD, CTGF, TGFBI, CLEC4A, ELTD1, ADAM8, TMEFF2, F11R, C5AR1, ATRNL1, FUT11, OLFML2B, LIFR, PLAUR, IGSF6, NCAM2, CD163L1, ST14, VSIG4, CLEC5A, FGFR2, C3AR1, CCL3, CCL2, HLA-DRB1, ENPP2, KEL, BMPR2, IFI30, CCL8, CTSA, PPT1, ABCA1, LMAN1, CCL5, CD72, CCL4, BAI3, HLA-DRB5, FGL2, HLA-DPB1, IL1RAPL1, PLTP,…	769	2819	19113	14.194.932.122.772.600	0.004957959811244139	0.004957959811244139	0.003792052116324829
SP_PIR_KEYWORDS	disulfide bond	165	2.037.037.037.037.030	2,17E+10	A2M, PDGFB, ATP1B3, PTGS2, MMP8, TGFB3, TLR2, TLR3, EDIL3, MOG, MMP2, SLC7A5, IL10, TGFB1, CXCL10, CD44, APOD, CTGF, TGFBI, CLEC4A, ELTD1, ADAM8, TMEFF2, F11R, C5AR1, ATRNL1, FUT11, OLFML2B, LIFR, PLAUR, IGSF6, NCAM2, CD163L1, ST14, VSIG4, CLEC5A, FGFR2, C3AR1, CCL3, CCL2, HLA-DRB1, ENPP2, KEL, BMPR2, CCL8, IFI30, CTSA, PPT1, ABCA1, LMAN1, CCL5, CD72, CCL4, FOLR2, BAI3, HLA-DRB5, FGL2, HLA-DPB1, …	769	2924	19235	14.114.725.183.628.900	0.0011267894194920691	1,13E+12	0.0031445566092247468
GOTERM_CC_FAT	GO:0005615~extracellular space	58	7.160.493.827.160.490	6,39E+09	COPA, A2M, IL18, MMP8, TGFB3, CNP, TNFSF18, MMP2, TGFB1, IL10, CXCL10, CD97, APOD, SMPDL3A, HMOX1, TGFBI, IL1B, FGF1, ANGPT2, GPIHBP1, IL1A, ICAM1, OSM, INHBA, EREG, GRN, PLA2G7, IBSP, TWSG1, TF, CCL3, TNF, CCL2, CXCL5, CXCL3, CXCL2, CD109, CCL8, CCL5, CCL4, CCL20, KAL1, FGL2, NENF, THBS1, FN1, LPL, ATRN, FURIN, CCL18, TNFSF8, SULF2, SFRP1, CXCL16, HBEGF, AREG, LRP2, CMTM5	582	685	12782	18.595.730.804.926.300	0.002617918748925474	5,24E+10	0.00894938736707429
UP_SEQ_FEATURE	glycosylation site:N-linked (GlcNAc...)	212	26.172.839.506.172.800	5,01E+10	SCPEP1, A2M, HM13, PTGS2, ATP1B3, LPAR1, MOG, CDH20, APOD, CD44, CTGF, CH25H, S1PR5, SERPINE1, CLEC4A, ADAM8, PTPRJ, TMEFF2, F11R, C5AR1, ATRNL1, CLCA4, OLFML2B, LIFR, PLAUR, CD163L1, ST14, EIF2AK3, CLEC5A, IBSP, KCNMB4, HLA-DRB1, ENPP2, KEL, IFI30, PPT1, CD72, SLC11A2, SLC29A1, KAL1, HLA-DRB5, BAI3, FGL2, HLA-DPB1, IL1RAPL1, PLTP, NOTCH2NL, CD300C, EMILIN2, SERPINI1, ABCG2, SFRP1, CD58, AREG, CL…	769	4129	19113	1.276.125.826.365.000	0.10834168239951669	0.03750276985993628	0.08745187790463183
SP_PIR_KEYWORDS	signal	171	2.111.111.111.111.110	7,76E+10	SCPEP1, A2M, PDGFB, PTGS2, CNDP1, LGMN, MMP8, TGFB3, TLR2, TLR3, EDIL3, MOG, MMP2, TGFB1, IL10, CXCL10, CDH20, CD44, APOD, CTGF, TGFBI, SERPINE1, ELTD1, ADAM8, PTPRJ, TMEFF2, F11R, CLCA4, ATRNL1, OLFML2B, CA11, LIFR, PLAUR, IGSF6, NCAM2, CD163L1, VSIG4, EIF2AK3, FXYD1, IBSP, FGFR2, TWSG1, CCL3, CCL2, HLA-DRB1, ENPP2, BMPR2, CCL8, IFI30, CTSA, PPT1, LMAN1, CCL5, CCL4, FOLR2, KAL1, BAI3, HLA-DRB5, …	769	3250	19235	13.160.688.206.461.900	0.03945972434566425	0.0026803591180848407	0.1122281502653033
GOTERM_CC_FAT	GO:0044421~extracellular region part	70	8.641.975.308.641.970	8,71E+10	COPA, A2M, IL18, MMP8, TGFB3, CNP, MMP2, TNFSF18, IL10, TGFB1, CXCL10, CD97, SLC1A3, APOD, CD44, CTGF, SMPDL3A, HMOX1, TGFBI, IL1B, FGF1, ANGPT2, GPIHBP1, IL1A, ICAM1, STX4, MMP19, MMP14, OSM, INHBA, EREG, GRN, PLA2G7, VCAN, IBSP, TF, TWSG1, CCL3, CCL2, TNF, CXCL5, SPOCK3, CXCL3, CXCL2, CD109, CCL8, CCL5, CCL4, APLP1, CCL20, KAL1, FGL2, NENF, THBS1, FN1, LPL, LGALS3, ATRN, EMILIN2, FURIN, CCL18, …	582	960	12782	1.601.410.366.552.110	0.03509688577549419	0.0020994156348193016	0.12190633131158313
UP_SEQ_FEATURE	signal peptide	171	2.111.111.111.111.110	1,10E+12	SCPEP1, A2M, PDGFB, PTGS2, CNDP1, LGMN, MMP8, TGFB3, TLR2, TLR3, EDIL3, MOG, MMP2, TGFB1, IL10, CXCL10, CDH20, CD44, APOD, CTGF, TGFBI, SERPINE1, ELTD1, ADAM8, PTPRJ, TMEFF2, F11R, CLCA4, ATRNL1, OLFML2B, CA11, LIFR, PLAUR, IGSF6, NCAM2, CD163L1, VSIG4, EIF2AK3, FXYD1, IBSP, FGFR2, TWSG1, CCL3, CCL2, HLA-DRB1, ENPP2, BMPR2, CCL8, IFI30, CTSA, PPT1, LMAN1, CCL5, CCL4, FOLR2, KAL1, BAI3, HLA-DRB5, …	769	3250	19113	13.077.215.164.549.300	0.2224279647019276	0.06095769480209856	0.19176013420754145
GOTERM_CC_FAT	GO:0005576~extracellular region	118	145.679.012.345.679	0.002206479909935672	SCPEP1, A2M, CNDP1, PDGFB, F13A1, IL18, MMP8, TGFB3, CNP, EDIL3, MMP2, TNFSF18, IL10, TGFB1, CXCL10, CD44, APOD, CTGF, SERPINE1, TGFBI, IL1B, IL1A, TMEFF2, CLCA4, OLFML2B, CA11, LIFR, PLAUR, CD163L1, ST14, FGFR2, IBSP, TWSG1, CCL3, CCL2, ENPP2, IFI30, CCL8, PPT1, CCL5, CCL4, FOLR2, KAL1, FGL2, PLTP, FN1, B4GALT1, ADAM28, LPL, LGALS3, NOTCH2NL, EMILIN2, SERPINI1, FURIN, SFRP1, CXCL16, AREG, PLAU, …	582	2010	12782	12.893.231.437.315.100	0.5957235234229771	0.031827366677459	30.447.652.944.431.600
SP_PIR_KEYWORDS	Secreted	86	10.617.283.950.617.200	0.015407454899290013	SCPEP1, COPA, A2M, NRP1, CNDP1, PDGFB, F13A1, IL18, MMP8, TGFB3, EDIL3, MMP2, IL10, TGFB1, CXCL10, CD97, APOD, CTGF, HPSE, SMPDL3A, SERPINE1, TGFBI, IL1B, SEMA3B, HHIP, ANGPT2, IL1A, CSF2RA, TMEFF2, CLCA4, OLFML2B, MMP19, CA11, LIFR, PLAUR, CD163, OSM, INHBA, CD163L1, EREG, GRN, PLA2G7, VCAN, TREM1, TREM2, FGFR2, IBSP, TF, TWSG1, GALNT1, CCL3, CCL2, TNF, CXCL5, SPOCK3, ENPP2, CXCL3, CXCL2, CCL8, …	769	1689	19235	12.736.046.983.425.900	0.9996836659789828	0.16070194773951807	201.302.571.004.521
Annotation Cluster 11	Enrichment Score: 4.066181389337001
Category	Term	Count	%	PValue	Genes	List Total	Pop Hits	Pop Total	Fold Enrichment	Bonferroni	Benjamini	FDR
GOTERM_BP_FAT	GO:0042981~regulation of apoptosis	63	7.777.777.777.777.770	2,05E+11	MEF2C, PTGS2, TLR2, TGFB3, NFKB1, FOXO3, TNFSF18, TGFB1, IL10, BTK, CASP3, CD44, BOK, HMOX1, CHST11, IL1B, IL1A, SOCS3, CRYAB, NLRP3, DAPK1, SERPINB9, INHBA, BTG2, RASGRF2, RIPK1, HIPK2, RIPK2, ADAM17, KCNH8, CTSB, TNFAIP3, EIF2AK3, TNF, CCL2, MCL1, STK17B, AKAP13, PPT1, STK17A, SLC11A2, PLEKHG2, THBS1, RASA1, FGD4, B4GALT1, HERPUD1, TP53BP2, ANXA1, NR4A2, NR4A1, MAL, MALT1, ANXA5, FURIN, TNFSF8,…	610	804	13528	17.377.538.536.824.000	0.06080078191291238	0.0025059613209469367	0.03699773287721975
GOTERM_BP_FAT	GO:0043067~regulation of programmed cell death	63	7.777.777.777.777.770	2,77E+10	MEF2C, PTGS2, TLR2, TGFB3, NFKB1, FOXO3, TNFSF18, TGFB1, IL10, BTK, CASP3, CD44, BOK, HMOX1, CHST11, IL1B, IL1A, SOCS3, CRYAB, NLRP3, DAPK1, SERPINB9, INHBA, BTG2, RASGRF2, RIPK1, HIPK2, RIPK2, ADAM17, KCNH8, CTSB, TNFAIP3, EIF2AK3, TNF, CCL2, MCL1, STK17B, AKAP13, PPT1, STK17A, SLC11A2, PLEKHG2, THBS1, RASA1, FGD4, B4GALT1, HERPUD1, TP53BP2, ANXA1, NR4A2, NR4A1, MAL, MALT1, ANXA5, FURIN, TNFSF8,…	610	812	13528	1.720.633.126.059.920	0.08131067482277143	0.0031360822353690976	0.0500173658901204
GOTERM_BP_FAT	GO:0010941~regulation of cell death	63	7.777.777.777.777.770	3,07E+11	MEF2C, PTGS2, TLR2, TGFB3, NFKB1, FOXO3, TNFSF18, TGFB1, IL10, BTK, CASP3, CD44, BOK, HMOX1, CHST11, IL1B, IL1A, SOCS3, CRYAB, NLRP3, DAPK1, SERPINB9, INHBA, BTG2, RASGRF2, RIPK1, HIPK2, RIPK2, ADAM17, KCNH8, CTSB, TNFAIP3, EIF2AK3, TNF, CCL2, MCL1, STK17B, AKAP13, PPT1, STK17A, SLC11A2, PLEKHG2, THBS1, RASA1, FGD4, B4GALT1, HERPUD1, TP53BP2, ANXA1, NR4A2, NR4A1, MAL, MALT1, ANXA5, FURIN, TNFSF8,…	610	815	13528	17.142.995.071.909.800	0.08954575665543474	0.003229657383034934	0.055326462201110704
GOTERM_BP_FAT	GO:0043066~negative regulation of apoptosis	33	4.074.074.074.074.070	1,40E+11	MEF2C, TNF, CCL2, MCL1, TGFB3, NFKB1, PPT1, TNFSF18, IL10, CASP3, HMOX1, CHST11, IL1B, THBS1, IL1A, RASA1, CRYAB, SOCS3, NR4A2, ANXA1, MALT1, ANXA5, FURIN, DAPK1, SERPINB9, NRAS, BTG2, SFRP1, HIPK2, ADAM17, RIPK2, KCNH8, TNFAIP3	610	354	13528	20.673.520.422.339.500	0.34829354853039773	0.00869991533538661	0.2522639274145422
GOTERM_BP_FAT	GO:0043069~negative regulation of programmed cell death	33	4.074.074.074.074.070	1,82E+12	MEF2C, TNF, CCL2, MCL1, TGFB3, NFKB1, PPT1, TNFSF18, IL10, CASP3, HMOX1, CHST11, IL1B, THBS1, IL1A, RASA1, CRYAB, SOCS3, NR4A2, ANXA1, MALT1, ANXA5, FURIN, DAPK1, SERPINB9, NRAS, BTG2, SFRP1, HIPK2, ADAM17, RIPK2, KCNH8, TNFAIP3	610	359	13528	2.038.558.838.303.110	0.4265405824877766	0.010437003604876538	0.32750068842788416
GOTERM_BP_FAT	GO:0060548~negative regulation of cell death	33	4.074.074.074.074.070	1,92E+12	MEF2C, TNF, CCL2, MCL1, TGFB3, NFKB1, PPT1, TNFSF18, IL10, CASP3, HMOX1, CHST11, IL1B, THBS1, IL1A, RASA1, CRYAB, SOCS3, NR4A2, ANXA1, MALT1, ANXA5, FURIN, DAPK1, SERPINB9, NRAS, BTG2, SFRP1, HIPK2, ADAM17, RIPK2, KCNH8, TNFAIP3	610	360	13528	2.032.896.174.863.380	0.44492610294814394	0.01084179989096834	0.34665911920165327
GOTERM_BP_FAT	GO:0006916~anti-apoptosis	22	27.160.493.827.160.400	4,03E+11	MEF2C, TNF, CCL2, MCL1, SOCS3, CRYAB, ANXA1, MALT1, NFKB1, ANXA5, TNFSF18, IL10, DAPK1, SERPINB9, SFRP1, HMOX1, RIPK2, IL1B, ADAM17, TNFAIP3, THBS1, IL1A	610	206	13528	23.684.227.279.961.800	0.7088276523098356	0.01970393322019237	0.7252297057192991
Annotation Cluster 12	Enrichment Score: 3.8854556402127227
Category	Term	Count	%	PValue	Genes	List Total	Pop Hits	Pop Total	Fold Enrichment	Bonferroni	Benjamini	FDR
GOTERM_BP_FAT	GO:0016192~vesicle-mediated transport	52	6.419.753.086.419.750	2,81E+09	COPA, CLTC, RAB1A, DAB2, CD93, GBF1, NECAP1, DNAJC6, RAPGEF4, SEC24C, KDELR1, SH3GL3, PLD2, STX4, MYO6, LYN, FLNA, KIF1C, PI4K2A, EXOC6B, CCL3, ARFGAP3, GNAI3, CCL8, PPT1, ABCA1, CCL5, LMAN1, PEX5L, FTH1, APLP1, DOCK1, DOPEY2, STX11, THBS1, SNAP25, EHD4, MRC1, DNM3, PLEK, SCRN1, NRAS, LRP1, TFRC, VCP, STAB1, CXCL16, HGS, SH3D19, CLEC7A, LRP2, MERTK	610	576	13528	2.002.094.717.668.480	0.00854476945968008	5,72E+11	0.005062299443991947
GOTERM_BP_FAT	GO:0016044~membrane organization	35	4.320.987.654.320.980	1,12E+12	COPA, GNAI3, PPT1, ABCA1, CLTC, FTH1, APLP1, DAB2, DOCK1, GBF1, CD93, NECAP1, DNAJC6, THBS1, SEC24C, STX11, EHD4, SH3GL3, MRC1, PLD2, DNM3, STX4, MYO6, MAL, PPIF, PLSCR1, NRAS, LRP1, TFRC, STAB1, CXCL16, SH3D19, CLEC7A, LRP2, MERTK	610	381	13528	20.372.617.357.256.500	0.2899667161709738	0.00775259764798808	0.20181182189840108
GOTERM_BP_FAT	GO:0006897~endocytosis	22	27.160.493.827.160.400	9,56E+11	SH3GL3, MRC1, DNM3, PLD2, MYO6, PPT1, ABCA1, APLP1, NRAS, DAB2, LRP1, DOCK1, CD93, TFRC, STAB1, CXCL16, NECAP1, CLEC7A, LRP2, MERTK, THBS1, EHD4	610	220	13528	2.217.704.918.032.780	0.9464315217315107	0.03548825087002794	17.117.673.747.229.900
GOTERM_BP_FAT	GO:0010324~membrane invagination	22	27.160.493.827.160.400	9,56E+11	SH3GL3, MRC1, DNM3, PLD2, MYO6, PPT1, ABCA1, APLP1, NRAS, DAB2, LRP1, DOCK1, CD93, TFRC, STAB1, CXCL16, NECAP1, CLEC7A, LRP2, MERTK, THBS1, EHD4	610	220	13528	2.217.704.918.032.780	0.9464315217315107	0.03548825087002794	17.117.673.747.229.900
Annotation Cluster 13	Enrichment Score: 3.6400522363917713
Category	Term	Count	%	PValue	Genes	List Total	Pop Hits	Pop Total	Fold Enrichment	Bonferroni	Benjamini	FDR
GOTERM_BP_FAT	GO:0010033~response to organic substance	64	7.901.234.567.901.230	2,82E+08	KYNU, A2M, PTGS2, PDGFB, PPARG, TLR2, TGFB3, TLR3, PDE3B, RHOQ, FOXO4, TGFB1, IL10, CASP3, CD44, HMOX1, IL1B, AKIRIN2, IRAK2, IRS2, EGR2, LYN, SOCS3, CRYAB, LIFR, FBP1, MMP14, CD83, BTG2, RIPK1, RIPK2, ADAM17, CTSC, GNB4, NFE2L2, EIF2AK3, TF, TNF, CCL2, PANX1, MCL1, ABCA2, CCL5, EDEM1, TRIB1, IRAK3, THBS1, HERPUD1, GNAO1, MAP1B, NR4A2, CRIPAK, MALT1, NR4A3, ANXA5, ABCG1, PTPN11, P2RX4, PLA2G4A, T…	610	721	13528	19.685.591.505.422.700	8,63E+11	7,85E+10	5,09E+11
GOTERM_BP_FAT	GO:0009719~response to endogenous stimulus	36	4.444.444.444.444.440	1,69E+11	A2M, TNF, CCL2, PTGS2, PDGFB, PPARG, TGFB3, PDE3B, RHOQ, ABCA2, FOXO4, CCL5, TGFB1, IL10, HMOX1, IL1B, THBS1, IRS2, GNAO1, EGR2, LYN, CRYAB, SOCS3, MAP1B, NR4A2, FBP1, CRIPAK, NR4A3, MMP14, ABCG1, PTPN11, PLA2G4A, BTG2, DUSP1, ADAM17, GNB4	610	405	13528	19.712.932.604.735.800	0.4029972634569051	0.010063405591331565	0.3038402853055011
GOTERM_BP_FAT	GO:0009725~response to hormone stimulus	33	4.074.074.074.074.070	2,70E+11	A2M, TNF, CCL2, PTGS2, PDGFB, PPARG, TGFB3, RHOQ, PDE3B, ABCA2, FOXO4, CCL5, IL10, TGFB1, HMOX1, IL1B, THBS1, IRS2, EGR2, LYN, CRYAB, SOCS3, MAP1B, FBP1, CRIPAK, NR4A3, MMP14, ABCG1, PTPN11, PLA2G4A, BTG2, DUSP1, GNB4	610	367	13528	1.994.121.588.421.850	0.562385013229014	0.014393925006535024	0.48633637125461426
GOTERM_BP_FAT	GO:0048545~response to steroid hormone stimulus	21	25.925.925.925.925.900	4,16E+11	A2M, TNF, CCL2, PDGFB, PTGS2, CRYAB, SOCS3, PPARG, MAP1B, TGFB3, ABCA2, CRIPAK, MMP14, CCL5, IL10, TGFB1, PLA2G4A, DUSP1, HMOX1, IL1B, THBS1	610	192	13528	24.256.147.540.983.600	0.7196222617976462	0.01998206364208388	0.7473515403745634
GOTERM_BP_FAT	GO:0043627~response to estrogen stimulus	13	16.049.382.716.049.300	0.002648379528566146	PDGFB, PTGS2, SOCS3, CRYAB, MAP1B, PPARG, TGFB3, CRIPAK, MMP14, TGFB1, DUSP1, HMOX1, IL1B	610	105	13528	27.457.298.985.167.800	0.9997001234710126	0.06754299812889053	4.672.846.732.689.600
GOTERM_BP_FAT	GO:0032355~response to estradiol stimulus	8	0.9876543209876543	0.010206695992040157	PTGS2, DUSP1, PDGFB, SOCS3, CRYAB, MAP1B, IL1B, TGFB1	610	54	13528	3.285.488.767.455.980	0.9999999999999766	0.15602827892180005	16.900.731.478.079.200
Annotation Cluster 14	Enrichment Score: 3.618333916094455
Category	Term	Count	%	PValue	Genes	List Total	Pop Hits	Pop Total	Fold Enrichment	Bonferroni	Benjamini	FDR
GOTERM_MF_FAT	GO:0008092~cytoskeletal protein binding	46	5.679.012.345.679.010	1,29E+11	TPPP3, MTSS1, TLN1, ENAH, WASF3, UTRN, IQGAP2, ANLN, MTSS1L, KLHL4, DAAM2, MYOT, KLHL2, SDC2, EZR, CXCR4, DYNLL2, MAPT, AIF1L, SKA2, SNAP25, FGD4, B4GALT1, FMNL3, STX4, GABARAPL1, PHACTR3, MYO6, KIF5B, CRYAB, MAP1A, MAP1B, MYO1D, ERMN, FLNA, ANXA2, FMN1, PPP1R9A, CFL2, LIMCH1, TPPP, SPTBN1, SDCBP, SYNM, ADD3, FEZ1	595	504	12983	19.915.232.759.770.500	0.010880782603128636	0.0027313658266444607	0.019973804351058888
GOTERM_MF_FAT	GO:0003779~actin binding	30	37.037.037.037.037.000	4,83E+12	MTSS1, TLN1, ENAH, WASF3, UTRN, IQGAP2, ANLN, MTSS1L, KLHL4, DAAM2, KLHL2, MYOT, EZR, CXCR4, AIF1L, FGD4, FMNL3, PHACTR3, MYO6, MAP1A, ERMN, MYO1D, MAP1B, FLNA, FMN1, PPP1R9A, CFL2, LIMCH1, SPTBN1, ADD3	595	326	12983	20.079.909.264.319.200	0.33561202400267187	0.03350009946390897	0.7437993228456286
SP_PIR_KEYWORDS	actin-binding	21	25.925.925.925.925.900	0.00223992577463966	MTSS1, ENAH, PHACTR3, MYO6, WASF3, ERMN, MYO1D, UTRN, ANLN, MTSS1L, KLHL4, FLNA, MYOT, KLHL2, FMN1, PPP1R9A, CFL2, AIF1L, SPTBN1, ADD3, FGD4	769	247	19235	21.266.116.677.108.300	0.6877107400477842	0.03684676279005583	3.194.013.156.935.890
Annotation Cluster 15	Enrichment Score: 3.6044474600390943
Category	Term	Count	%	PValue	Genes	List Total	Pop Hits	Pop Total	Fold Enrichment	Bonferroni	Benjamini	FDR
GOTERM_BP_FAT	GO:0001944~vasculature development	26	32.098.765.432.098.700	1,70E+12	NRP2, ZFAND5, NRP1, IL18, MMP2, CD44, CTGF, CXCR4, HMOX1, HEY2, IL1B, PLXND1, THBS1, FGF1, ANGPT2, RASA1, PTPRJ, B4GALT1, MMP19, ITGA4, MMP14, ANXA2, HIF1A, EREG, ZMIZ1, PLAU	610	251	13528	2.297.224.217.882.560	0.40580798245775584	0.009960690234269154	0.30661574039410056
GOTERM_BP_FAT	GO:0048514~blood vessel morphogenesis	23	28.395.061.728.395.000	2,15E+11	B4GALT1, PTPRJ, NRP2, NRP1, IL18, MMP19, ITGA4, MMP14, ANXA2, HIF1A, EREG, CXCR4, CTGF, HMOX1, ZMIZ1, HEY2, IL1B, PLXND1, FGF1, THBS1, ANGPT2, PLAU, RASA1	610	211	13528	2.417.403.465.154.220	0.4820844775505494	0.01168023472883184	0.38738443273014234
GOTERM_BP_FAT	GO:0001568~blood vessel development	25	30.864.197.530.864.100	2,92E+11	NRP2, NRP1, IL18, MMP2, CD44, CTGF, CXCR4, HMOX1, HEY2, IL1B, PLXND1, THBS1, FGF1, ANGPT2, RASA1, PTPRJ, B4GALT1, MMP19, ITGA4, MMP14, ANXA2, HIF1A, EREG, ZMIZ1, PLAU	610	245	13528	2.262.964.202.074.270	0.5908674853723666	0.015033582050537064	0.5258375903301138
GOTERM_BP_FAT	GO:0001525~angiogenesis	18	22.222.222.222.222.200	3,57E+10	B4GALT1, NRP2, NRP1, IL18, MMP19, MMP14, ANXA2, HIF1A, EREG, CXCR4, CTGF, HMOX1, IL1B, PLXND1, FGF1, THBS1, ANGPT2, PLAU	610	148	13528	269.720.868.409.393	0.6650267803332183	0.017769806444648206	0.6431261198967753
Annotation Cluster 16	Enrichment Score: 3.375126298187571
Category	Term	Count	%	PValue	Genes	List Total	Pop Hits	Pop Total	Fold Enrichment	Bonferroni	Benjamini	FDR
GOTERM_MF_FAT	GO:0030246~carbohydrate binding	41	5.061.728.395.061.720	1,14E+09	FGFR2, GALNT1, CCL2, SPOCK3, ENPP2, HEXB, TLR2, HK2, CCL8, GPCPD1, CD72, LMAN1, APLP1, GALM, CD44, CD93, CTGF, CLEC4A, FGF1, THBS1, GPNMB, FN1, MRC1, LPL, MAG, ATRNL1, LGALS3, OLR1, ATRN, FBP1, NLRP3, FUCA1, AIM1, LYVE1, STAB1, SIGLEC7, GAA, HBEGF, VCAN, CLEC7A, CLEC5A	595	354	12983	25.271.946.066.562.200	9,69E+10	9,69E+10	1,77E+12
GOTERM_MF_FAT	GO:0030247~polysaccharide binding	20	24.691.358.024.691.300	7,74E+10	FGFR2, LPL, CCL2, SPOCK3, ENPP2, TLR2, CCL8, NLRP3, APLP1, LYVE1, CD44, CTGF, STAB1, HBEGF, VCAN, CLEC7A, GPNMB, THBS1, FGF1, FN1	595	154	12983	2.833.788.060.678.810	0.06346976082929534	0.009323898656504737	0.11965716574021679
GOTERM_MF_FAT	GO:0001871~pattern binding	20	24.691.358.024.691.300	7,74E+10	FGFR2, LPL, CCL2, SPOCK3, ENPP2, TLR2, CCL8, NLRP3, APLP1, LYVE1, CD44, CTGF, STAB1, HBEGF, VCAN, CLEC7A, GPNMB, THBS1, FGF1, FN1	595	154	12983	2.833.788.060.678.810	0.06346976082929534	0.009323898656504737	0.11965716574021679
GOTERM_MF_FAT	GO:0005539~glycosaminoglycan binding	18	22.222.222.222.222.200	2,21E+12	FGFR2, LPL, CCL2, SPOCK3, TLR2, CCL8, NLRP3, APLP1, LYVE1, CD44, CTGF, STAB1, HBEGF, VCAN, GPNMB, THBS1, FGF1, FN1	595	140	12983	2.805.450.180.072.020	0.1707112475145358	0.020583743223706708	0.3411960149487525
UP_SEQ_FEATURE	region of interest:Heparin-binding	6	0.7407407407407408	9,69E+10	FGFR2, LPL, CTGF, FGF1, THBS1, APLP1	769	20	19113	745.630.689.206.762	0.8912413283099986	0.30910722811076485	16.784.711.080.622.400
SP_PIR_KEYWORDS	heparin-binding	9	11.111.111.111.111.100	0.004209526129499599	FGFR2, LPL, CTGF, CCL8, HBEGF, FGF1, THBS1, APLP1, FN1	769	65	19235	34.633.390.017.005.100	0.8880110838276408	0.06612936379429368	5.923.825.457.521.930
GOTERM_MF_FAT	GO:0008201~heparin binding	11	13.580.246.913.580.200	0.01934428955310713	FGFR2, LPL, CCL2, CTGF, CCL8, HBEGF, GPNMB, FGF1, THBS1, APLP1, FN1	595	103	12983	2.330.309.211.063.060	0.9999999347579369	0.40371485485060843	2.607.311.363.225.580
SP_PIR_KEYWORDS	heparin binding	4	0.49382716049382713	0.08350980369356688	FGFR2, HBEGF, FGF1, FN1	769	26	19235	38.481.544.463.339.000	1.0	0.43205764740446284	717.013.600.674.792
Annotation Cluster 17	Enrichment Score: 3.319910027278409
Category	Term	Count	%	PValue	Genes	List Total	Pop Hits	Pop Total	Fold Enrichment	Bonferroni	Benjamini	FDR
INTERPRO	IPR011993:Pleckstrin homology-type	31	38.271.604.938.271.600	2,44E+11	TLN1, ENAH, FERMT3, AKAP13, ANLN, BTK, PLCL1, DAB2, PLEKHG2, PLEKHB1, EZR, GAB3, PLEKHO2, RANBP2, SPRED1, DOCK11, FRS2, RASA1, FGD4, DNM3, IRS2, PLEK, PTPN13, RAPH1, ARHGAP25, TNS3, KIF1A, ADAP2, PLEKHF2, RASGRF2, SPTBN1	726	303	16659	23.476.393.093.854.800	0.02815702341258508	0.014179034211883379	0.039332631462529744
INTERPRO	IPR001849:Pleckstrin homology	26	32.098.765.432.098.700	4,72E+11	FERMT3, AKAP13, ANLN, BTK, PLCL1, PLEKHG2, PLEKHB1, GAB3, PLEKHO2, AGAP1, DOCK11, RASA1, FGD4, PLD2, DNM3, IRS2, PLEK, RAPH1, ARHGAP25, KIF1A, TEX2, PLEKHF2, ADAP2, RASGRF2, CDC42BPA, SPTBN1	726	277	16659	21.538.025.479.607.300	0.42446120018274724	0.12899900384907415	0.7580625894724302
UP_SEQ_FEATURE	domain:PH	21	25.925.925.925.925.900	0.001487410545616547	DNM3, PLD2, IRS2, FERMT3, AKAP13, ANLN, RAPH1, ARHGAP25, BTK, PLCL1, KIF1A, PLEKHG2, PLEKHF2, PLEKHB1, GAB3, CDC42BPA, SPTBN1, PLEKHO2, AGAP1, DOCK11, RASA1	769	237	19113	22.022.847.360.537.200	0.9668667289263551	0.34681975818204813	25.660.663.109.365.300
SMART	SM00233:PH	26	32.098.765.432.098.700	0.0030643809407112964	FERMT3, AKAP13, ANLN, BTK, PLCL1, PLEKHG2, PLEKHB1, GAB3, PLEKHO2, AGAP1, DOCK11, RASA1, FGD4, PLD2, DNM3, IRS2, PLEK, RAPH1, ARHGAP25, KIF1A, TEX2, PLEKHF2, ADAP2, RASGRF2, CDC42BPA, SPTBN1	456	277	9079	18.688.168.978.402.600	0.5399769581703546	0.22804284814266096	3.915.788.828.851.690
Annotation Cluster 18	Enrichment Score: 2.8985878739607798
Category	Term	Count	%	PValue	Genes	List Total	Pop Hits	Pop Total	Fold Enrichment	Bonferroni	Benjamini	FDR
GOTERM_BP_FAT	GO:0033273~response to vitamin	13	16.049.382.716.049.300	3,29E+09	KYNU, CCL2, PTGS2, MAP1B, PPARG, TGFB1, PLA2G4A, CD44, TFRC, DUSP1, IL1B, LRP2, KLF4	610	66	13528	4.368.206.656.731.240	0.09568757994253096	0.0032392706212580613	0.0593172213810389
GOTERM_BP_FAT	GO:0048545~response to steroid hormone stimulus	21	25.925.925.925.925.900	4,16E+11	A2M, TNF, CCL2, PDGFB, PTGS2, CRYAB, SOCS3, PPARG, MAP1B, TGFB3, ABCA2, CRIPAK, MMP14, CCL5, IL10, TGFB1, PLA2G4A, DUSP1, HMOX1, IL1B, THBS1	610	192	13528	24.256.147.540.983.600	0.7196222617976462	0.01998206364208388	0.7473515403745634
GOTERM_BP_FAT	GO:0007584~response to nutrient	16	19.753.086.419.753.000	0.0015924959025928095	A2M, KYNU, CCL2, PTGS2, MAP1B, PPARG, TGFB1, TULP4, PLA2G4A, TFRC, CD44, DUSP1, HMOX1, IL1B, LRP2, KLF4	610	140	13528	25.345.199.063.231.800	0.9923674094302327	0.04951668043501223	2.835.109.569.357.380
GOTERM_BP_FAT	GO:0009991~response to extracellular stimulus	21	25.925.925.925.925.900	0.00224626912887713	A2M, KYNU, CCL2, PTGS2, LYN, SOCS3, MAP1B, PPARG, NR4A2, BMPR2, AXL, TGFB1, TULP4, PLA2G4A, DUSP1, TFRC, CD44, HMOX1, IL1B, LRP2, KLF4	610	220	13528	2.116.900.149.031.290	0.9989708955058734	0.061160461411731704	3.976.889.640.007.700
GOTERM_BP_FAT	GO:0031667~response to nutrient levels	18	22.222.222.222.222.200	0.00775632781258112	A2M, KYNU, CCL2, PTGS2, SOCS3, MAP1B, PPARG, BMPR2, TGFB1, TULP4, PLA2G4A, DUSP1, TFRC, CD44, HMOX1, IL1B, LRP2, KLF4	610	197	13528	2.026.329.366.730.460	0.9999999999547627	0.13218816112573628	13.108.909.881.036.000
GOTERM_BP_FAT	GO:0033189~response to vitamin A	7	0.8641975308641975	0.010706883266156013	DUSP1, CD44, TFRC, PPARG, MAP1B, LRP2, KLF4	610	42	13528	3.696.174.863.387.970	0.999999999999995	0.1622515434484424	17.655.287.840.989.800
Annotation Cluster 19	Enrichment Score: 2.835077597693261
Category	Term	Count	%	PValue	Genes	List Total	Pop Hits	Pop Total	Fold Enrichment	Bonferroni	Benjamini	FDR
SP_PIR_KEYWORDS	glycoprotein	231	2.851.851.851.851.850	5,31E+08	SCPEP1, A2M, HM13, PTGS2, ATP1B3, LPAR1, MOG, CDH20, TRAK2, APOD, CD44, CTGF, CH25H, S1PR5, SERPINE1, CLEC4A, ADAM8, PTPRJ, TMEFF2, F11R, C5AR1, ATRNL1, CLCA4, CRYAB, OLFML2B, LIFR, PLAUR, CD163L1, ST14, EIF2AK3, CLEC5A, IBSP, KCNMB4, HLA-DRB1, ENPP2, KEL, IFI30, PPT1, CD72, SLC11A2, SLC29A1, KAL1, HLA-DRB5, BAI3, FGL2, HLA-DPB1, IL1RAPL1, PLTP, NOTCH2NL, CD300C, EMILIN2, SERPINI1, ABCG2, SFRP1, …	769	4318	19235	13.381.204.032.353.700	2,76E+12	4,60E+10	7,69E+11
SP_PIR_KEYWORDS	membrane	313	38.641.975.308.641.900	9,12E+08	HM13, ATP1B3, PTGS2, SGMS2, RP2, UTRN, LPAR1, MOG, ZNRF2, BTK, ATP2B1, CDH20, CD44, CH25H, S1PR5, CLEC4A, AIF1L, RAPGEF4, SCD5, ADAM8, SH3GL3, PTPRJ, TMEFF2, F11R, PLD2, C5AR1, MAGI2, CLCA4, ATRNL1, LIFR, GEM, PLAUR, CD163L1, ST14, SURF4, ASPHD1, VSIG4, ADD3, EIF2AK3, CLEC5A, KCNMB4, HLA-DRB1, KEL, AKAP13, CD72, PEX5L, RAB40B, TMCC2, SLC29A1, SLC11A2, VRK2, LPCAT1, EFR3A, BAI3, HLA-DRB5, HLA-DPB1…	769	6256	19235	12.514.498.435.208.300	4,73E+11	6,76E+10	0.0013207665428116577
UP_SEQ_FEATURE	glycosylation site:N-linked (GlcNAc...)	212	26.172.839.506.172.800	5,01E+10	SCPEP1, A2M, HM13, PTGS2, ATP1B3, LPAR1, MOG, CDH20, APOD, CD44, CTGF, CH25H, S1PR5, SERPINE1, CLEC4A, ADAM8, PTPRJ, TMEFF2, F11R, C5AR1, ATRNL1, CLCA4, OLFML2B, LIFR, PLAUR, CD163L1, ST14, EIF2AK3, CLEC5A, IBSP, KCNMB4, HLA-DRB1, ENPP2, KEL, IFI30, PPT1, CD72, SLC11A2, SLC29A1, KAL1, HLA-DRB5, BAI3, FGL2, HLA-DPB1, IL1RAPL1, PLTP, NOTCH2NL, CD300C, EMILIN2, SERPINI1, ABCG2, SFRP1, CD58, AREG, CL…	769	4129	19113	1.276.125.826.365.000	0.10834168239951669	0.03750276985993628	0.08745187790463183
UP_SEQ_FEATURE	topological domain:Extracellular	139	17.160.493.827.160.400	0.0018905079309087074	ATP1B3, TLR2, LPAR1, MOG, TNFSF18, ATP2B1, CDH20, CD44, S1PR5, CLEC4A, ELTD1, NALCN, ADAM8, PAG1, PTPRJ, TMEFF2, F11R, C5AR1, ATRNL1, LIFR, IGSF6, NCAM2, CD163L1, ATP9A, ST14, VSIG4, CLEC5A, FXYD1, FGFR2, KCNMB4, C3AR1, PANX1, HLA-DRB1, KEL, PAQR6, BMPR2, ABCA1, CD72, SLC11A2, SLC29A1, BAI3, HLA-DRB5, HLA-DPB1, PLXND1, IL1RAPL1, ADAM28, MRC1, HAVCR2, CACNA2D1, NIPA1, CD300C, ITGA4, ANKH, ABCG1, A…	769	2719	19113	12.705.978.398.889.200	0.9868517720054476	0.3820045930265248	3.250.719.267.512.080
UP_SEQ_FEATURE	topological domain:Cytoplasmic	163	20.123.456.790.123.400	0.007163020883022269	SLC44A1, HM13, ATP1B3, SGMS2, TLR2, TLR3, LPAR1, MOG, TNFSF18, ATP2B1, CDH20, CD44, S1PR5, CLEC4A, ELTD1, NALCN, ADAM8, PAG1, PTPRJ, TMEFF2, F11R, MS4A7, C5AR1, ATRNL1, FUT11, LIFR, IGSF6, NCAM2, CD163L1, ATP9A, ST14, ASPHD1, VSIG4, CLEC5A, EIF2AK3, FXYD1, FGFR2, KCNMB4, C3AR1, PANX1, HLA-DRB1, KEL, PAQR6, BMPR2, LMAN1, CD72, SLC29A1, SLC11A2, LPCAT1, BAI3, HLA-DRB5, HLA-DPB1, PLXND1, IL1RAPL1, S…	769	3374	19113	12.007.291.280.448.700	0.9999999286136911	0.5991530282296422	11.798.478.730.626.300
UP_SEQ_FEATURE	transmembrane region	224	2.765.432.098.765.430	0.017636124905054982	HM13, SGMS2, ATP1B3, LPAR1, MOG, ATP2B1, CDH20, CD44, CH25H, S1PR5, CLEC4A, SCD5, ADAM8, PTPRJ, TMEFF2, F11R, C5AR1, ATRNL1, CLCA4, LIFR, CD163L1, ST14, SURF4, ASPHD1, VSIG4, EIF2AK3, CLEC5A, KCNMB4, HLA-DRB1, KEL, CD72, TMCC2, SLC11A2, SLC29A1, VRK2, LPCAT1, HLA-DRB5, BAI3, HLA-DPB1, IL1RAPL1, LAPTM4A, SCD, NCKAP1L, CD300C, ABCG1, ABCG2, KCNJ9, CD58, CLEC7A, AREG, TREML1, SPNS1, CHRNE, CLCN7, NR…	769	4911	19113	11.336.542.074.412.100	1.0	0.7199510566436617	26.710.113.567.524.500
SP_PIR_KEYWORDS	transmembrane	225	2.777.777.777.777.770	0.018372544882396997	HM13, SGMS2, ATP1B3, LPAR1, MOG, ATP2B1, CDH20, CD44, CH25H, S1PR5, CLEC4A, SCD5, ADAM8, PTPRJ, TMEFF2, F11R, C5AR1, ATRNL1, CLCA4, LIFR, CD163L1, ST14, SURF4, ASPHD1, VSIG4, EIF2AK3, CLEC5A, KCNMB4, HLA-DRB1, KEL, CD72, TMCC2, SLC11A2, SLC29A1, VRK2, LPCAT1, HLA-DRB5, BAI3, HLA-DPB1, IL1RAPL1, LAPTM4A, SCD, NCKAP1L, CD300C, ABCG1, ABCG2, KCNJ9, CD58, CLEC7A, AREG, TREML1, SPNS1, CHRNE, CLCN7, NR…	769	4973	19235	11.316.963.357.658.000	0.999933879585477	0.17197052691835135	23.542.330.051.143.400
GOTERM_CC_FAT	GO:0031224~intrinsic to membrane	250	30.864.197.530.864.100	0.5272463601596191	HM13, ATP1B3, SGMS2, LPAR1, MOG, ATP2B1, CDH20, CD44, CH25H, S1PR5, CLEC4A, SCD5, ADAM8, PTPRJ, TMEFF2, F11R, C5AR1, CLCA4, ATRNL1, LIFR, PLAUR, CD163L1, ST14, SURF4, ASPHD1, VSIG4, EIF2AK3, CLEC5A, KCNMB4, HLA-DRB1, ENPP2, KEL, CD72, TMCC2, SLC11A2, SLC29A1, VRK2, LPCAT1, HLA-DRB5, BAI3, HLA-DPB1, IL1RAPL1, LAPTM4A, SCD, NCKAP1L, CD300C, ABCG1, ABCG2, PLA2G4A, KCNJ9, CD58, CLEC7A, AREG, TREML1, …	582	5485	12782	10.010.118.191.756.900	1.0	0.9126481247636306	9.999.721.077.876.150
GOTERM_CC_FAT	GO:0016021~integral to membrane	241	2.975.308.641.975.300	0.5427967816899415	HM13, ATP1B3, SGMS2, LPAR1, MOG, ATP2B1, CDH20, CD44, CH25H, S1PR5, CLEC4A, SCD5, ADAM8, PTPRJ, TMEFF2, F11R, C5AR1, CLCA4, ATRNL1, LIFR, PLAUR, CD163L1, ST14, SURF4, ASPHD1, VSIG4, EIF2AK3, CLEC5A, KCNMB4, HLA-DRB1, ENPP2, KEL, CD72, TMCC2, SLC11A2, SLC29A1, VRK2, LPCAT1, HLA-DRB5, BAI3, HLA-DPB1, IL1RAPL1, LAPTM4A, SCD, NCKAP1L, CD300C, ABCG1, ABCG2, PLA2G4A, KCNJ9, CD58, CLEC7A, AREG, TREML1, …	582	5297	12782	0.9992240955945367	1.0	0.9184756145618103	9.999.825.357.043.330
Annotation Cluster 20	Enrichment Score: 2.7736229684981346
Category	Term	Count	%	PValue	Genes	List Total	Pop Hits	Pop Total	Fold Enrichment	Bonferroni	Benjamini	FDR
GOTERM_MF_FAT	GO:0017124~SH3 domain binding	14	1.728.395.061.728.390	4,14E+12	MTSS1, ENAH, TP53BP2, MTSS1L, DOCK4, PLSCR1, DOCK1, MAPT, SH3BGRL2, DNAJC6, ADAM17, SYNJ2, LRP2, RAPGEF1	595	96	12983	31.821.078.431.372.500	0.2958788686424264	0.03447229988092415	0.6384780940525081
SP_PIR_KEYWORDS	sh3-binding	10	12.345.679.012.345.600	6,63E+11	PLSCR1, ENAH, DOCK1, TP53BP2, SH3BGRL2, ADAM17, DNAJC6, LRP2, RAPGEF1, DOCK4	769	61	19235	41.004.924.428.148.100	0.2912758677148728	0.01485760378840384	0.9556924810584899
GOTERM_MF_FAT	GO:0019904~protein domain specific binding	29	3.580.246.913.580.240	0.0013021982641898246	MTSS1, TLN1, ENAH, RHOQ, MTSS1L, LPAR1, DOCK1, MAPT, IL1B, DNAJC6, SYNJ2, ETV6, RAPGEF1, PAG1, IRS2, TP53BP2, DOCK4, PTPN11, PLSCR1, TJP1, CHMP1B, VCP, RIPK1, SH3BGRL2, ADAM17, RIPK2, HGS, LRP2, GRASP	595	331	12983	19.117.367.793.038.600	0.668351860007805	0.06285981137774455	19.950.115.048.769.800
UP_SEQ_FEATURE	short sequence motif:SH3-binding	7	0.8641975308641975	0.02249712835269437	TP53BP2, SH3BGRL2, ADAM17, DNAJC6, LRP2, RAPGEF1, DOCK4	769	55	19113	3.163.281.711.786.260	1.0	0.7742020778487395	32.792.090.562.101.300
Annotation Cluster 21	Enrichment Score: 2.5908162256921523
Category	Term	Count	%	PValue	Genes	List Total	Pop Hits	Pop Total	Fold Enrichment	Bonferroni	Benjamini	FDR
GOTERM_BP_FAT	GO:0032940~secretion by cell	21	25.925.925.925.925.900	0.0010788002909753933	STX4, CCL3, ARFGAP3, MYO6, LYN, PLEK, SCRN1, CCL8, ABCA1, NLRP3, CCL5, FURIN, PEX5L, CXCL10, PI4K2A, RAPGEF4, LRP2, SNAP25, EIF2AK3, LCP2, EXOC6B	610	207	13528	22.498.455.690.187.600	0.9631843193093262	0.039000222394554696	19.289.832.691.915.500
GOTERM_BP_FAT	GO:0046903~secretion	27	33.333.333.333.333.300	0.001080104379612056	COPA, ARFGAP3, CCL3, CCL8, ABCA1, CCL5, PEX5L, CXCL10, DAB2, HMOX1, RAPGEF4, SNAP25, STX4, MYO6, PLEK, LYN, ANXA1, SCRN1, NLRP3, FURIN, ANXA2, PI4K2A, LRP2, EIF2AK3, IFT88, EXOC6B, LCP2	610	300	13528	1.995.934.426.229.500	0.9633310502098198	0.03859070826353539	19.312.936.712.549.500
GOTERM_BP_FAT	GO:0006887~exocytosis	12	14.814.814.814.814.800	0.014492541108866337	STX4, CCL3, PLEK, LYN, PI4K2A, SCRN1, CCL8, RAPGEF4, CCL5, SNAP25, PEX5L, EXOC6B	610	115	13528	23.141.268.709.907.300	1.0	0.19746961005620534	23.159.853.375.570.100
Annotation Cluster 22	Enrichment Score: 2.580225953353127
Category	Term	Count	%	PValue	Genes	List Total	Pop Hits	Pop Total	Fold Enrichment	Bonferroni	Benjamini	FDR
GOTERM_BP_FAT	GO:0001503~ossification	14	1.728.395.061.728.390	0.0019767314899829906	IBSP, TWSG1, SATB2, PTGS2, MMP8, TGFB3, MMP14, MMP2, TGFB1, TNFRSF11A, CTGF, SP3, GPNMB, EIF2AK3	610	115	13528	26.998.146.828.225.200	0.9976487448495492	0.0570717693001801	3.507.700.571.588.560
GOTERM_BP_FAT	GO:0001501~skeletal system development	27	33.333.333.333.333.300	0.002563517517029066	IBSP, ZFAND5, TWSG1, PTGS2, HEXA, HEXB, MMP8, TGFB3, MMP2, TGFB1, TNFRSF11A, CTGF, CHST11, GPNMB, PAPSS2, SATB2, LGALS3, ARID5B, MMP14, ANKH, ANXA2, INHBA, RPS6KA3, CSRNP1, SP3, ETS2, EIF2AK3	610	319	13528	18.770.543.193.380.900	0.9996109756389151	0.06655761783263725	4.526.368.712.541.710
GOTERM_BP_FAT	GO:0060348~bone development	14	1.728.395.061.728.390	0.003585404586944854	IBSP, TWSG1, SATB2, PTGS2, MMP8, TGFB3, MMP14, MMP2, TGFB1, TNFRSF11A, CTGF, SP3, GPNMB, EIF2AK3	610	123	13528	25.242.169.798.747.100	0.999983087569448	0.08545532148834234	627.617.100.632.365
Annotation Cluster 23	Enrichment Score: 2.5112879578232374
Category	Term	Count	%	PValue	Genes	List Total	Pop Hits	Pop Total	Fold Enrichment	Bonferroni	Benjamini	FDR
GOTERM_BP_FAT	GO:0007243~protein kinase cascade	38	4.691.358.024.691.350	4,55E+09	TNF, CCL2, STK17B, TGFB3, TLR2, TLR3, PINK1, LPAR1, STK17A, IL10, BTK, TRIB1, CXCR4, MAP3K2, HMOX1, IL1B, SPRED1, THBS1, SIK1, FGF1, FRS2, FGD4, ZFP36, IRAK2, C5AR1, PLEK, SOCS3, CRYAB, SOCS6, MALT1, DAPK1, PTPN11, OSM, MAP4K4, RPS6KA3, RIPK1, JAK1, DUSP6	610	370	13528	227.764.288.879.043	0.013814227315072536	8,69E+11	0.008205825389873134
GOTERM_BP_FAT	GO:0043405~regulation of MAP kinase activity	20	24.691.358.024.691.300	1,81E+11	TNF, C5AR1, PDGFB, TGFB3, LPAR1, TGFB1, TRIB1, PTPN11, IRAK3, SPRY2, SPRY1, CXCR4, MAP3K2, RIPK1, IL1B, SPRED1, THBS1, FRS2, DUSP6, FGD4	610	141	13528	3.145.680.734.798.270	0.053926559789495676	0.0023071295005416825	0.03269716005407375
GOTERM_BP_FAT	GO:0043406~positive regulation of MAP kinase activity	14	1.728.395.061.728.390	6,44E+11	C5AR1, TNF, PDGFB, TGFB3, LPAR1, TGFB1, PTPN11, CXCR4, MAP3K2, RIPK1, IL1B, THBS1, FRS2, FGD4	610	102	13528	30.439.087.110.253.900	0.8607339884491088	0.02738384060570931	11.562.226.980.548.800
GOTERM_BP_FAT	GO:0045859~regulation of protein kinase activity	30	37.037.037.037.037.000	9,30E+11	TNF, PDGFB, TGFB3, TLR3, LPAR1, TGFB1, TRIB1, IRAK3, SPRY2, CASP3, SPRY1, CXCR4, MAP3K2, IL1B, SPRED1, THBS1, FRS2, FGD4, C5AR1, MALT1, CRIPAK, RB1, PTPN11, SPDYA, LRP1, EREG, RIPK1, CKS2, ADAM17, DUSP6	610	345	13528	1.928.439.059.158.940	0.9419316727528995	0.0353857747237748	1.664.987.708.494.920
GOTERM_BP_FAT	GO:0000187~activation of MAPK activity	12	14.814.814.814.814.800	0.0010755360034507757	C5AR1, TNF, CXCR4, MAP3K2, RIPK1, TGFB3, IL1B, LPAR1, THBS1, FRS2, FGD4, PTPN11	610	82	13528	32.454.218.312.674.900	0.9628144560115179	0.0393492231703646	1.923.199.835.159.080
GOTERM_BP_FAT	GO:0042325~regulation of phosphorylation	37	4.567.901.234.567.900	0.0011263803664814998	TNF, PDGFB, TGFB3, BMPR2, TLR3, LPAR1, TGFB1, TRIB1, SPRY2, IRAK3, SPRY1, CASP3, CXCR4, MAP3K2, IL1B, RAPGEF4, SPRED1, THBS1, FRS2, PPP1R14A, FGD4, C5AR1, LYN, SOCS3, MALT1, CRIPAK, RB1, PTPN11, OSM, SPDYA, INHBA, LRP1, EREG, RIPK1, CKS2, ADAM17, DUSP6	610	466	13528	17.608.386.688.243.100	0.9681761581432405	0.039294788517640455	2.013.245.725.721.090
GOTERM_BP_FAT	GO:0051174~regulation of phosphorus metabolic process	38	4.691.358.024.691.350	0.0012049841350964272	TNF, PDGFB, TGFB3, BMPR2, TLR3, LPAR1, TGFB1, TRIB1, SPRY2, IRAK3, SPRY1, CASP3, CXCR4, MAP3K2, IL1B, RAPGEF4, SPRED1, THBS1, FRS2, PPP1R14A, FGD4, C5AR1, LYN, PLEK, SOCS3, MALT1, CRIPAK, RB1, PTPN11, OSM, SPDYA, INHBA, LRP1, EREG, RIPK1, CKS2, ADAM17, DUSP6	610	485	13528	17.375.832.347.473.300	0.9749847357056316	0.04150784130738683	215.230.014.132.084
GOTERM_BP_FAT	GO:0019220~regulation of phosphate metabolic process	38	4.691.358.024.691.350	0.0012049841350964272	TNF, PDGFB, TGFB3, BMPR2, TLR3, LPAR1, TGFB1, TRIB1, SPRY2, IRAK3, SPRY1, CASP3, CXCR4, MAP3K2, IL1B, RAPGEF4, SPRED1, THBS1, FRS2, PPP1R14A, FGD4, C5AR1, LYN, PLEK, SOCS3, MALT1, CRIPAK, RB1, PTPN11, OSM, SPDYA, INHBA, LRP1, EREG, RIPK1, CKS2, ADAM17, DUSP6	610	485	13528	17.375.832.347.473.300	0.9749847357056316	0.04150784130738683	215.230.014.132.084
GOTERM_BP_FAT	GO:0051338~regulation of transferase activity	31	38.271.604.938.271.600	0.0014734446572688459	TNF, PDGFB, PPARG, TGFB3, TLR3, LPAR1, TGFB1, TRIB1, IRAK3, SPRY2, CASP3, SPRY1, CXCR4, MAP3K2, IL1B, SPRED1, THBS1, FRS2, FGD4, C5AR1, MALT1, CRIPAK, RB1, PTPN11, SPDYA, LRP1, EREG, RIPK1, CKS2, ADAM17, DUSP6	610	372	13528	1.848.087.431.693.980	0.9890080388335919	0.04734359364645013	2.625.817.519.866.250
GOTERM_BP_FAT	GO:0043549~regulation of kinase activity	30	37.037.037.037.037.000	0.0015544254550941018	TNF, PDGFB, TGFB3, TLR3, LPAR1, TGFB1, TRIB1, IRAK3, SPRY2, CASP3, SPRY1, CXCR4, MAP3K2, IL1B, SPRED1, THBS1, FRS2, FGD4, C5AR1, MALT1, CRIPAK, RB1, PTPN11, SPDYA, LRP1, EREG, RIPK1, CKS2, ADAM17, DUSP6	610	357	13528	18.636.175.781.788.100	0.9914231360398849	0.04936427038740987	2.768.227.993.949.340
GOTERM_BP_FAT	GO:0045860~positive regulation of protein kinase activity	20	24.691.358.024.691.300	0.005789458646399572	TNF, C5AR1, PDGFB, TGFB3, TLR3, MALT1, LPAR1, TGFB1, PTPN11, SPDYA, LRP1, EREG, CXCR4, MAP3K2, RIPK1, IL1B, ADAM17, THBS1, FRS2, FGD4	610	223	13528	19.889.730.206.572.000	0.9999999806663407	0.11308806240926572	9.947.642.997.680.390
GOTERM_BP_FAT	GO:0033674~positive regulation of kinase activity	20	24.691.358.024.691.300	0.00835348111575003	TNF, C5AR1, PDGFB, TGFB3, TLR3, MALT1, LPAR1, TGFB1, PTPN11, SPDYA, LRP1, EREG, CXCR4, MAP3K2, RIPK1, IL1B, ADAM17, THBS1, FRS2, FGD4	610	231	13528	1.920.090.838.123.620	0.9999999999928265	0.13785112979790748	14.047.751.717.578.700
GOTERM_BP_FAT	GO:0051347~positive regulation of transferase activity	20	24.691.358.024.691.300	0.01226270269386416	TNF, C5AR1, PDGFB, TGFB3, TLR3, MALT1, LPAR1, TGFB1, PTPN11, SPDYA, LRP1, EREG, CXCR4, MAP3K2, RIPK1, IL1B, ADAM17, THBS1, FRS2, FGD4	610	240	13528	18.480.874.316.939.800	1.0	0.17597665738142965	19.961.156.782.344.000
GOTERM_BP_FAT	GO:0000165~MAPKKK cascade	16	19.753.086.419.753.000	0.01918741133832365	TNF, C5AR1, CRYAB, TGFB3, LPAR1, TRIB1, PTPN11, CXCR4, MAP3K2, RIPK1, IL1B, SPRED1, THBS1, FRS2, FGD4, DUSP6	610	184	13528	1.928.439.059.158.940	1.0	0.23429483584649757	29.504.189.154.211.000
GOTERM_BP_FAT	GO:0001932~regulation of protein amino acid phosphorylation	14	1.728.395.061.728.390	0.04886864414358571	TNF, PDGFB, LYN, SOCS3, TGFB3, BMPR2, TGFB1, OSM, MAP3K2, RIPK1, IL1B, ADAM17, RAPGEF4, FGD4	610	173	13528	17.946.745.001.421.300	1.0	0.39498950418787593	5.951.140.796.985.200
GOTERM_BP_FAT	GO:0044093~positive regulation of molecular function	36	4.444.444.444.444.440	0.053586582616749825	TNF, PDGFB, TLR2, TGFB3, TLR3, LPAR1, TGFB1, IL10, SLC11A2, IRAK3, CXCR4, MAP3K2, IL1B, THBS1, FRS2, FGD4, IRAK2, ICAM1, GNAO1, C5AR1, PLEK, NR4A2, MALT1, NLRP3, PTPN11, SPDYA, LRP1, HIF1A, VCP, EREG, RIPK1, HIPK2, RIPK2, ADAM17, ABL2, EIF2AK3	610	586	13528	13.624.125.776.310.600	1.0	0.41523805286242343	6.298.644.481.241.700
GOTERM_BP_FAT	GO:0043085~positive regulation of catalytic activity	29	3.580.246.913.580.240	0.1847338111916627	TNF, PDGFB, TGFB3, TLR3, LPAR1, TGFB1, SLC11A2, CXCR4, MAP3K2, IL1B, THBS1, FRS2, FGD4, C5AR1, GNAO1, PLEK, NR4A2, MALT1, NLRP3, PTPN11, SPDYA, HIF1A, LRP1, VCP, EREG, RIPK1, ADAM17, ABL2, EIF2AK3	610	520	13528	1.236.796.973.518.280	1.0	0.7308661000830643	9.749.199.503.110.760
GOTERM_BP_FAT	GO:0031399~regulation of protein modification process	14	1.728.395.061.728.390	0.5720216205167138	TNF, PDGFB, LYN, SOCS3, TGFB3, BMPR2, TGFB1, OSM, MAP3K2, RIPK1, IL1B, ADAM17, RAPGEF4, FGD4	610	295	13528	1.052.470.130.591.830	1.0	0.983125468413962	9.999.997.767.884.370
Annotation Cluster 24	Enrichment Score: 2.420838357911446
Category	Term	Count	%	PValue	Genes	List Total	Pop Hits	Pop Total	Fold Enrichment	Bonferroni	Benjamini	FDR
GOTERM_BP_FAT	GO:0007010~cytoskeleton organization	35	4.320.987.654.320.980	0.001304138120114534	TPPP3, MTSS1, CCL3, TLN1, PDGFB, WASF3, RHOQ, NEDD9, CNP, ANLN, DAAM2, EZR, ANK3, MAPT, PPP4C, NEFM, FGD4, PLD2, FMNL3, PLEK, CRYAB, MAP1B, ERMN, FLNA, FMN1, NRAS, PPP1R9A, LIMCH1, TPPP, CDC42BPA, CKS2, SDCBP, SYNM, MAP7, ABL2	610	436	13528	17.802.677.094.299.800	0.9815365487772015	0.04338582961271664	2.327.443.167.456.050
GOTERM_BP_FAT	GO:0030029~actin filament-based process	21	25.925.925.925.925.900	0.006286595134295955	MTSS1, FMNL3, TLN1, MYO6, WASF3, PDGFB, PLEK, ERMN, NEDD9, RHOQ, DAAM2, FLNA, FMN1, NRAS, PPP1R9A, EZR, LIMCH1, CDC42BPA, SDCBP, ABL2, FGD4	610	241	13528	19.324.399.700.700.600	0.9999999958134835	0.11774029016915699	10.756.773.113.617.200
GOTERM_BP_FAT	GO:0030036~actin cytoskeleton organization	20	24.691.358.024.691.300	0.006664166584632465	MTSS1, FMNL3, TLN1, PDGFB, PLEK, WASF3, ERMN, NEDD9, RHOQ, DAAM2, FLNA, FMN1, NRAS, PPP1R9A, EZR, LIMCH1, CDC42BPA, SDCBP, ABL2, FGD4	610	226	13528	19.625.707.239.228.200	0.9999999986908865	0.1200031693322432	11.366.707.730.122.900
Annotation Cluster 25	Enrichment Score: 2.417341417339796
Category	Term	Count	%	PValue	Genes	List Total	Pop Hits	Pop Total	Fold Enrichment	Bonferroni	Benjamini	FDR
UP_SEQ_FEATURE	domain:C2 tensin-type	4	0.49382716049382713	0.003109815726915799	TNS3, DNAJC6, TENC1, TPTE	769	8	19113	12.427.178.153.446.000	0.9991988477919304	0.42213787089455934	5.294.185.641.508.560
INTERPRO	IPR014019:Phosphatase tensin type	4	0.49382716049382713	0.003900204454459998	TNS3, DNAJC6, TENC1, TPTE	726	8	16659	11.473.140.495.867.700	0.9896644017387586	0.3168312877095736	6.103.548.334.817.130
INTERPRO	IPR014020:Tensin phosphatase, C2 domain	4	0.49382716049382713	0.003900204454459998	TNS3, DNAJC6, TENC1, TPTE	726	8	16659	11.473.140.495.867.700	0.9896644017387586	0.3168312877095736	6.103.548.334.817.130
UP_SEQ_FEATURE	domain:Phosphatase tensin-type	4	0.49382716049382713	0.004526108150687644	TNS3, DNAJC6, TENC1, TPTE	769	9	19113	1.104.638.058.084.090	0.9999690698269276	0.523695753399591	7.616.692.542.546.340
Annotation Cluster 26	Enrichment Score: 2.416187430610176
Category	Term	Count	%	PValue	Genes	List Total	Pop Hits	Pop Total	Fold Enrichment	Bonferroni	Benjamini	FDR
GOTERM_BP_FAT	GO:0042060~wound healing	25	30.864.197.530.864.100	5,14E+09	PDGFB, F13A1, PABPC4, TGFB3, LMAN1, TGFB1, CD44, HMOX1, SERPINE1, IL1B, PAPSS2, FN1, B4GALT1, KLF6, PLEK, ANXA5, PLAUR, PLSCR1, HIF1A, EREG, ITGA5, ADAM17, HBEGF, TREML1, PLAU	610	191	13528	29.027.551.283.151.600	0.015591718103909358	8,27E+11	0.009269965259317559
GOTERM_BP_FAT	GO:0050817~coagulation	11	13.580.246.913.580.200	0.016440699373152543	PLSCR1, PLEK, F13A1, PABPC4, SERPINE1, LMAN1, ANXA5, TREML1, PAPSS2, PLAU, PLAUR	610	102	13528	23.916.425.586.628.000	1.0	0.2145328909445272	25.855.277.171.141.300
GOTERM_BP_FAT	GO:0007596~blood coagulation	11	13.580.246.913.580.200	0.016440699373152543	PLSCR1, PLEK, F13A1, PABPC4, SERPINE1, LMAN1, ANXA5, TREML1, PAPSS2, PLAU, PLAUR	610	102	13528	23.916.425.586.628.000	1.0	0.2145328909445272	25.855.277.171.141.300
GOTERM_BP_FAT	GO:0007599~hemostasis	11	13.580.246.913.580.200	0.02358135343414049	PLSCR1, PLEK, F13A1, PABPC4, SERPINE1, LMAN1, ANXA5, TREML1, PAPSS2, PLAU, PLAUR	610	108	13528	2.258.773.527.625.980	1.0	0.26132886958273116	3.499.082.975.295.660
GOTERM_BP_FAT	GO:0050878~regulation of body fluid levels	13	16.049.382.716.049.300	0.025347332369718284	COPA, PLEK, F13A1, PABPC4, LMAN1, ANXA5, ANXA2, PLAUR, PLSCR1, SERPINE1, TREML1, PAPSS2, PLAU	610	141	13528	20.446.924.776.188.800	1.0	0.27331087868563086	3.708.021.519.332.370
Annotation Cluster 27	Enrichment Score: 2.3821993421510115
Category	Term	Count	%	PValue	Genes	List Total	Pop Hits	Pop Total	Fold Enrichment	Bonferroni	Benjamini	FDR
GOTERM_MF_FAT	GO:0051020~GTPase binding	16	19.753.086.419.753.000	1,27E+12	STX4, FMNL3, ABCA1, DOCK8, PEX5L, DAAM2, FLNA, ANXA2, DOCK4, DMXL2, RANBP2, SYTL3, DOCK11, RASA1, GRASP, FGD4	595	109	12983	320.296.045.023.514	0.10203909958684554	0.013363498936837415	0.1963234449498641
GOTERM_MF_FAT	GO:0031267~small GTPase binding	13	16.049.382.716.049.300	0.002173376523872163	FMNL3, STX4, ABCA1, PEX5L, DAAM2, FLNA, ANXA2, DOCK4, DMXL2, RANBP2, SYTL3, GRASP, FGD4	595	101	12983	28.085.364.839.004.900	0.8416350736861711	0.09243698411142165	33.088.353.446.781.100
GOTERM_MF_FAT	GO:0017016~Ras GTPase binding	10	12.345.679.012.345.600	0.023144978357197466	STX4, FMNL3, DMXL2, SYTL3, RANBP2, DAAM2, PEX5L, FLNA, DOCK4, ANXA2	595	91	12983	239.782.066.672.823	0.999999997567202	0.4419794694925897	3.038.204.647.486.810
GOTERM_MF_FAT	GO:0017137~Rab GTPase binding	5	0.6172839506172839	0.04630134189541861	STX4, DMXL2, SYTL3, PEX5L, ANXA2	595	30	12983	36.366.946.778.711.400	1.0	0.5902938379391507	51.961.345.928.684.800
Annotation Cluster 28	Enrichment Score: 2.3816411504389463
Category	Term	Count	%	PValue	Genes	List Total	Pop Hits	Pop Total	Fold Enrichment	Bonferroni	Benjamini	FDR
GOTERM_CC_FAT	GO:0016323~basolateral plasma membrane	24	29.629.629.629.629.600	4,99E+11	B4GALT1, TF, STX4, ENAH, TLN1, LIMS1, SLC16A10, CA11, ANXA1, NEDD9, ATP1A1, TENC1, TNS3, TJP1, SLC1A3, CASS4, CD44, ITGA5, ANK3, AIF1L, SDCBP, ADAM17, STK39, MAP7	582	203	12782	2.596.516.174.902.230	0.020255612676075785	0.0014606158751363507	0.06984208439868578
GOTERM_CC_FAT	GO:0070161~anchoring junction	19	2.345.679.012.345.670	8,36E+11	B4GALT1, ENAH, TLN1, LIMS1, CTNND2, NEDD9, TENC1, CTNNA3, FMN1, TNS3, TJP1, CASS4, CD44, ITGA5, PKP4, AIF1L, SDCBP, ADAM17, SYNM	582	172	12782	2.426.056.900.823.140	0.29021205955997575	0.014793357848023492	11.635.244.127.188.100
GOTERM_CC_FAT	GO:0005912~adherens junction	17	20.987.654.320.987.600	0.0018373223801489433	ENAH, TLN1, LIMS1, CTNND2, NEDD9, TENC1, CTNNA3, FMN1, TNS3, TJP1, CASS4, CD44, ITGA5, AIF1L, SDCBP, ADAM17, SYNM	582	155	12782	24.087.573.439.751.600	0.5295168126414993	0.027539423628394233	2.541.429.054.710.160
GOTERM_CC_FAT	GO:0005925~focal adhesion	12	14.814.814.814.814.800	0.00653942040662771	TNS3, TLN1, ENAH, LIMS1, CASS4, CD44, ITGA5, AIF1L, ADAM17, SDCBP, NEDD9, TENC1	582	102	12782	25.837.881.544.370.300	0.9321168475507862	0.0739770043943927	8.774.940.811.114.670
GOTERM_CC_FAT	GO:0005924~cell-substrate adherens junction	12	14.814.814.814.814.800	0.008678670277578356	TNS3, TLN1, ENAH, LIMS1, CASS4, CD44, ITGA5, AIF1L, ADAM17, SDCBP, NEDD9, TENC1	582	106	12782	2.486.286.714.646.950	0.9719505202552843	0.0920707201515415	11.486.558.089.670.700
GOTERM_CC_FAT	GO:0030055~cell-substrate junction	12	14.814.814.814.814.800	0.012857502220952118	TNS3, TLN1, ENAH, LIMS1, CASS4, CD44, ITGA5, AIF1L, ADAM17, SDCBP, NEDD9, TENC1	582	112	12782	23.530.927.835.051.500	0.9950370694760413	0.12422316234152886	16.568.863.268.759.500
GOTERM_CC_FAT	GO:0030054~cell junction	35	4.320.987.654.320.980	0.01984061474796746	TLN1, LIMS1, ENAH, PANX1, UTRN, CTNND2, NEDD9, TENC1, ZNRF2, DMXL2, CD44, AIF1L, SNAP25, B4GALT1, PTPRJ, F11R, MAGI2, MPDZ, CAMK2N1, CTNNA3, FMN1, TNS3, P2RX4, PPP1R9A, TJP1, CASS4, ITGA5, PKP4, CDC42BPA, ADAM17, SDCBP, SYNM, CHRNE, ADD3, GRASP	582	518	12782	14.839.323.859.942.400	0.9997298231563915	0.16357475327351634	24.461.258.649.241.600
SP_PIR_KEYWORDS	cell junction	23	28.395.061.728.395.000	0.0797504262986511	F11R, ENAH, LIMS1, MAGI2, PANX1, UTRN, CTNND2, NEDD9, TENC1, CAMK2N1, ZNRF2, FMN1, TNS3, PPP1R9A, TJP1, DMXL2, CASS4, PKP4, SDCBP, SYNM, SNAP25, CHRNE, GRASP	769	399	19235	14.418.523.552.053.000	1.0	0.4247805251027845	6.997.376.600.889.230
Annotation Cluster 29	Enrichment Score: 2.3581683634808015
Category	Term	Count	%	PValue	Genes	List Total	Pop Hits	Pop Total	Fold Enrichment	Bonferroni	Benjamini	FDR
GOTERM_MF_FAT	GO:0005529~sugar binding	21	25.925.925.925.925.900	6,20E+11	MRC1, MAG, GALNT1, OLR1, LGALS3, ATRNL1, ATRN, HEXB, HK2, FBP1, CD72, LMAN1, FUCA1, AIM1, CD93, SIGLEC7, CLEC4A, GAA, VCAN, CLEC7A, CLEC5A	595	195	12983	23.498.642.533.936.600	0.4085796296035361	0.039596885161996886	0.9544161977142251
INTERPRO	IPR016186:C-type lectin-like	13	16.049.382.716.049.300	8,39E+11	MRC1, ATRNL1, OLR1, ATRN, CD72, LYVE1, CD93, CD44, STAB1, CLEC4A, VCAN, CLEC7A, CLEC5A	726	95	16659	31.400.173.988.690.700	0.6254871029275753	0.13090613827470954	13.436.891.035.800.800
SP_PIR_KEYWORDS	Lectin	16	19.753.086.419.753.000	0.0017918049308349652	MRC1, MAG, GALNT1, LGALS3, ATRNL1, OLR1, ATRN, CD72, LMAN1, AIM1, CD93, SIGLEC7, CLEC4A, VCAN, CLEC7A, CLEC5A	769	159	19235	25.170.318.391.114.800	0.6057542752695684	0.03158628647820105	25.627.186.416.180.200
INTERPRO	IPR018378:C-type lectin, conserved site	11	13.580.246.913.580.200	0.002891730726404965	MRC1, ATRNL1, OLR1, CD93, ATRN, CDC42BPA, CLEC4A, VCAN, CLEC7A, CD72, CLEC5A	726	82	16659	30.781.596.452.328.100	0.9662314787134304	0.2873911619395355	4.559.760.886.759.510
INTERPRO	IPR001304:C-type lectin	10	12.345.679.012.345.600	0.009169683149527794	MRC1, ATRNL1, OLR1, CD93, ATRN, CLEC4A, VCAN, CLEC7A, CD72, CLEC5A	726	82	16659	2.798.326.950.211.650	0.9999791471654905	0.49014366649281016	13.796.375.937.405.200
UP_SEQ_FEATURE	domain:C-type lectin	9	11.111.111.111.111.100	0.013882973129478842	ATRNL1, OLR1, CD93, ATRN, CLEC4A, VCAN, CLEC7A, CD72, CLEC5A	769	79	19113	28.315.089.463.547.900	0.9999999999999873	0.694319220849606	2.166.318.501.307.400
INTERPRO	IPR002353:Type II antifreeze protein	5	0.6172839506172839	0.018881081603927048	MRC1, OLR1, CLEC4A, VCAN, CLEC7A	726	24	16659	478.047.520.661.157	0.9999999997937801	0.6051515471619473	26.449.059.170.800.800
SMART	SM00034:CLECT	10	12.345.679.012.345.600	0.021047979314343983	MRC1, ATRNL1, OLR1, CD93, ATRN, CLEC4A, VCAN, CLEC7A, CD72, CLEC5A	456	82	9079	24.280.594.779.632.000	0.9954012901156809	0.5922074048809353	24.184.741.580.571.600
Annotation Cluster 30	Enrichment Score: 2.3292411761551386
Category	Term	Count	%	PValue	Genes	List Total	Pop Hits	Pop Total	Fold Enrichment	Bonferroni	Benjamini	FDR
SP_PIR_KEYWORDS	sh3 domain	19	2.345.679.012.345.670	0.0019631412441323596	SH3GL3, SNX9, SH3PXD2A, MPP1, LYN, TP53BP2, NEDD9, DOCK4, BTK, TJP1, DOCK1, CASS4, UBASH3B, SH3D19, SH3TC2, ABL2, RASA1, SRGAP1, SRGAP2	769	210	19235	22.630.813.053.439.800	0.6393587960181755	0.033424361961316595	28.045.414.652.431.000
UP_SEQ_FEATURE	domain:SH3	17	20.987.654.320.987.600	0.002126410793693665	SH3GL3, SNX9, MPP1, LYN, TP53BP2, NEDD9, BTK, DOCK4, TJP1, DOCK1, CASS4, UBASH3B, SH3TC2, ABL2, RASA1, SRGAP1, SRGAP2	769	177	19113	23.871.415.661.986.700	0.9923460747025735	0.38568881618845685	36.492.891.514.429.600
INTERPRO	IPR001452:Src homology-3 domain	19	2.345.679.012.345.670	0.005582716759595437	SH3GL3, SNX9, SH3PXD2A, MPP1, LYN, TP53BP2, NEDD9, DOCK4, BTK, TJP1, DOCK1, CASS4, UBASH3B, SH3D19, SH3TC2, ABL2, RASA1, SRGAP1, SRGAP2	726	213	16659	20.468.513.560.703.000	0.998569997786962	0.3538166244984373	8.627.141.973.064.240
SMART	SM00326:SH3	19	2.345.679.012.345.670	0.02068192626995604	SH3GL3, SNX9, SH3PXD2A, MPP1, LYN, TP53BP2, NEDD9, DOCK4, BTK, TJP1, DOCK1, CASS4, UBASH3B, SH3D19, SH3TC2, ABL2, RASA1, SRGAP1, SRGAP2	456	213	9079	17.760.172.143.974.900	0.9949450865247145	0.6526696409825765	23.814.938.579.613.000
Annotation Cluster 31	Enrichment Score: 2.3055488222268385
Category	Term	Count	%	PValue	Genes	List Total	Pop Hits	Pop Total	Fold Enrichment	Bonferroni	Benjamini	FDR
GOTERM_BP_FAT	GO:0051092~positive regulation of NF-kappaB transcription factor activity	11	13.580.246.913.580.200	1,00E+11	IRAK2, ICAM1, IRAK3, TNF, RIPK1, TLR2, TLR3, IL1B, RIPK2, MALT1, TGFB1	610	41	13528	5.949.940.023.990.400	0.03024223565279638	0.0013342814950997317	0.01811432763600962
GOTERM_BP_FAT	GO:0032642~regulation of chemokine production	7	0.8641975308641975	2,87E+10	HIF1A, TNF, HMOX1, ADAM17, TLR3, IL1B, RIPK2	610	15	13528	10.349.289.617.486.300	0.0840006636556222	0.0031286540590217404	0.05174636087765805
GOTERM_BP_FAT	GO:0051099~positive regulation of binding	14	1.728.395.061.728.390	4,08E+11	IRAK2, ICAM1, TNF, TLR2, TLR3, MALT1, TGFB1, IL10, IRAK3, RIPK1, HIPK2, RIPK2, IL1B, EIF2AK3	610	78	13528	3.980.496.006.725.510	0.11727293953451667	0.003772841576767605	0.07355964779137691
GOTERM_BP_FAT	GO:0051090~regulation of transcription factor activity	16	19.753.086.419.753.000	5,50E+10	IRAK2, ICAM1, TNF, TLR2, TLR3, MALT1, NLRP3, FLNA, TGFB1, IL10, TRIB1, IRAK3, HMOX1, RIPK1, RIPK2, IL1B	610	103	13528	34.449.785.134.489.800	0.15481609096817284	0.0046613528896760625	0.09917668023100568
GOTERM_BP_FAT	GO:0043388~positive regulation of DNA binding	13	16.049.382.716.049.300	6,03E+11	IRAK2, ICAM1, TNF, TLR2, TLR3, MALT1, TGFB1, IL10, IRAK3, RIPK1, HIPK2, RIPK2, IL1B	610	70	13528	4.118.594.847.775.170	0.1684165720902261	0.004841495969907239	0.10873685064053396
GOTERM_BP_FAT	GO:0051091~positive regulation of transcription factor activity	12	14.814.814.814.814.800	6,44E+10	IRAK2, ICAM1, IRAK3, TNF, RIPK1, TLR2, TLR3, IL1B, RIPK2, MALT1, IL10, TGFB1	610	60	13528	4.435.409.836.065.570	0.17885826617286837	0.0049143734785608295	0.11618269200762699
GOTERM_BP_FAT	GO:0051101~regulation of DNA binding	17	20.987.654.320.987.600	1,03E+12	IRAK2, ICAM1, TNF, TLR2, TLR3, MALT1, NLRP3, FLNA, TGFB1, IL10, TRIB1, IRAK3, HMOX1, RIPK1, HIPK2, RIPK2, IL1B	610	121	13528	31.157.837.691.369.700	0.2701903090157298	0.007298156219435636	0.18563684083590104
GOTERM_BP_FAT	GO:0032675~regulation of interleukin-6 production	9	11.111.111.111.111.100	1,59E+11	IRAK3, TNF, EREG, TLR2, TLR3, IL1B, RIPK2, AKIRIN2, IL10	610	36	13528	5.544.262.295.081.960	0.3854465542388894	0.009689934670895406	0.28679817403413077
GOTERM_BP_FAT	GO:0010647~positive regulation of cell communication	30	37.037.037.037.037.000	4,33E+12	TWSG1, TNF, CCL2, PTGS2, TGFB3, PINK1, TLR3, LPAR1, TGFB1, SLC1A3, REL, HMOX1, SLC24A2, IL1B, NENF, THBS1, LYN, MALT1, FURIN, FLNA, PTPN11, OSM, P2RX4, NRAS, HIF1A, EREG, RIPK1, HIPK2, ADAM17, RIPK2	610	329	13528	20.222.233.295.131.700	0.7343543734869741	0.020499348438230425	0.7789494616649906
GOTERM_BP_FAT	GO:0051098~regulation of binding	18	22.222.222.222.222.200	5,28E+11	IRAK2, ICAM1, TNF, TLR2, TLR3, MALT1, NLRP3, FLNA, TGFB1, IL10, TRIB1, IRAK3, HMOX1, RIPK1, HIPK2, RIPK2, IL1B, EIF2AK3	610	153	13528	2.609.064.609.450.330	0.8009656646144465	0.024162064947284012	0.9477819061187165
GOTERM_BP_FAT	GO:0002221~pattern recognition receptor signaling pathway	6	0.7407407407407408	7,16E+11	IRAK2, IRAK3, TLR2, TLR3, RIPK2, CLEC7A	610	17	13528	7.827.193.828.351.010	0.8883319051473013	0.029584034628047262	1.284.920.075.727.650
GOTERM_BP_FAT	GO:0002218~activation of innate immune response	6	0.7407407407407408	0.0012491573439676468	IRAK2, IRAK3, TLR2, TLR3, RIPK2, CLEC7A	610	19	13528	7.003.278.688.524.590	0.9781501435510155	0.04205159430872929	2.230.363.160.991.310
GOTERM_BP_FAT	GO:0002758~innate immune response-activating signal transduction	6	0.7407407407407408	0.0012491573439676468	IRAK2, IRAK3, TLR2, TLR3, RIPK2, CLEC7A	610	19	13528	7.003.278.688.524.590	0.9781501435510155	0.04205159430872929	2.230.363.160.991.310
GOTERM_BP_FAT	GO:0032755~positive regulation of interleukin-6 production	6	0.7407407407407408	0.0012491573439676468	TNF, TLR2, TLR3, IL1B, RIPK2, AKIRIN2	610	19	13528	7.003.278.688.524.590	0.9781501435510155	0.04205159430872929	2.230.363.160.991.310
GOTERM_BP_FAT	GO:0070304~positive regulation of stress-activated protein kinase signaling pathway	6	0.7407407407407408	0.0020288299053848203	TNF, LYN, HIPK2, TLR3, IL1B, RIPK2	610	21	13528	6.336.299.765.807.960	0.9979957690569998	0.05798636266855861	3.598.557.725.916.510
GOTERM_BP_FAT	GO:0002757~immune response-activating signal transduction	9	11.111.111.111.111.100	0.002101523643779726	IRAK2, C3AR1, IRAK3, LYN, TLR2, TLR3, RIPK2, MALT1, CLEC7A	610	52	13528	38.383.354.350.567.400	0.9983961129524516	0.05890446070405919	37.251.971.071.680.400
GOTERM_BP_FAT	GO:0045080~positive regulation of chemokine biosynthetic process	4	0.49382716049382713	0.002773311720742948	TNF, HMOX1, TLR3, IL1B	610	7	13528	12.672.599.531.615.900	0.999795582508369	0.06946394783313115	4.888.102.566.310.390
GOTERM_BP_FAT	GO:0002224~toll-like receptor signaling pathway	5	0.6172839506172839	0.002835964252341539	IRAK2, IRAK3, TLR2, TLR3, RIPK2	610	14	13528	7.920.374.707.259.950	0.9998313254187718	0.0704033824951007	4.995.878.769.712.410
GOTERM_BP_FAT	GO:0002764~immune response-regulating signal transduction	9	11.111.111.111.111.100	0.0033896196894316155	IRAK2, C3AR1, IRAK3, LYN, TLR2, TLR3, RIPK2, MALT1, CLEC7A	610	56	13528	35.641.686.182.669.700	0.9999691526486044	0.082257574184885	5.943.287.391.863.100
GOTERM_BP_FAT	GO:0009967~positive regulation of signal transduction	25	30.864.197.530.864.100	0.0037720433637712094	TWSG1, TNF, TGFB3, TLR3, LPAR1, TGFB1, REL, HMOX1, IL1B, THBS1, NENF, LYN, MALT1, FURIN, FLNA, PTPN11, OSM, P2RX4, NRAS, HIF1A, EREG, RIPK1, HIPK2, ADAM17, RIPK2	610	295	13528	18.794.109.474.854.100	0.9999904645843922	0.08833618599216264	6.592.467.575.940.800
GOTERM_BP_FAT	GO:0048584~positive regulation of response to stimulus	21	25.925.925.925.925.900	0.0050025897713131835	IRAK2, C3AR1, TNF, LYN, PDGFB, TLR2, TLR3, MALT1, CCL5, TGFB1, OSM, IRAK3, PLA2G4A, EREG, HIPK2, RIPK2, IL1B, ADAM17, CLEC7A, VSIG4, THBS1	610	236	13528	19.733.814.948.596.800	0.9999997825566258	0.107420293211414	8.652.770.650.026.540
GOTERM_BP_FAT	GO:0031349~positive regulation of defense response	10	12.345.679.012.345.600	0.005310161816795443	OSM, IRAK2, IRAK3, PLA2G4A, EREG, TLR2, TLR3, RIPK2, CLEC7A, CCL5	610	73	13528	30.379.519.425.106.600	0.9999999155466774	0.11132369715695212	916.099.132.308.682
GOTERM_BP_FAT	GO:0043410~positive regulation of MAPKKK cascade	8	0.9876543209876543	0.005346878799778232	OSM, TNF, HIPK2, TLR3, IL1B, RIPK2, LPAR1, NENF	610	48	13528	3.696.174.863.387.970	0.9999999245643448	0.11129106946779288	922.148.234.269.633
GOTERM_BP_FAT	GO:0046330~positive regulation of JNK cascade	5	0.6172839506172839	0.006055989065492186	TNF, HIPK2, TLR3, IL1B, RIPK2	610	17	13528	6.522.661.523.625.840	0.9999999914863278	0.1150705183588776	10.382.300.657.303.800
GOTERM_BP_FAT	GO:0045073~regulation of chemokine biosynthetic process	4	0.49382716049382713	0.008592053847698455	TNF, HMOX1, TLR3, IL1B	610	10	13528	8.870.819.672.131.140	0.9999999999965639	0.1385460285996334	14.420.149.186.974.900
GOTERM_BP_FAT	GO:0043122~regulation of I-kappaB kinase/NF-kappaB cascade	12	14.814.814.814.814.800	0.008690544782233332	TNF, REL, HMOX1, RIPK1, OTUD7B, TLR3, IL1B, RIPK2, MALT1, LPAR1, TNFAIP3, FLNA	610	107	13528	2.487.145.702.466.670	0.9999999999974644	0.1392947628729857	14.573.442.618.780.500
GOTERM_BP_FAT	GO:0045088~regulation of innate immune response	8	0.9876543209876543	0.010206695992040157	IRAK2, IRAK3, A2M, EREG, TLR2, TLR3, RIPK2, CLEC7A	610	54	13528	3.285.488.767.455.980	0.9999999999999766	0.15602827892180005	16.900.731.478.079.200
GOTERM_BP_FAT	GO:0002684~positive regulation of immune system process	20	24.691.358.024.691.300	0.011289378012198616	IRAK2, C3AR1, ICAM1, LYN, IL18, TLR2, TLR3, MALT1, PNP, TGFB1, CD83, IRAK3, CD86, EREG, RIPK2, IL1B, ADAM17, CLEC7A, VSIG4, THBS1	610	238	13528	18.636.175.781.788.100	0.9999999999999992	0.16786442776979071	1.852.585.156.673.760
GOTERM_BP_FAT	GO:0032680~regulation of tumor necrosis factor production	6	0.7407407407407408	0.011697420658355955	IRAK3, TLR2, TLR3, RIPK2, CLEC7A, IL10	610	31	13528	4.292.332.099.418.290	0.9999999999999998	0.1701364383655266	1.913.050.303.996.970
GOTERM_BP_FAT	GO:0070302~regulation of stress-activated protein kinase signaling pathway	9	11.111.111.111.111.100	0.01200433533685019	TNF, LYN, MAP3K2, RIPK1, HIPK2, TLR3, IL1B, RIPK2, FGD4	610	69	13528	28.926.585.887.384.100	0.9999999999999999	0.173396505159634	1.958.250.386.160.380
GOTERM_BP_FAT	GO:0045089~positive regulation of innate immune response	7	0.8641975308641975	0.01644531218951508	IRAK2, IRAK3, EREG, TLR2, TLR3, RIPK2, CLEC7A	610	46	13528	3.374.768.353.528.150	1.0	0.21368692246647125	25.861.552.035.472.300
GOTERM_BP_FAT	GO:0010627~regulation of protein kinase cascade	20	24.691.358.024.691.300	0.0174043787050003	TNF, LYN, TLR3, MALT1, LPAR1, FLNA, TGFB1, OSM, REL, MAP3K2, HMOX1, RIPK1, HIPK2, OTUD7B, RIPK2, IL1B, HGS, NENF, TNFAIP3, FGD4	610	249	13528	17.812.890.907.893.800	1.0	0.2228747434261582	27.155.342.915.592.700
GOTERM_BP_FAT	GO:0010740~positive regulation of protein kinase cascade	15	18.518.518.518.518.500	0.018662035622732612	TNF, LYN, TLR3, MALT1, LPAR1, FLNA, TGFB1, OSM, REL, HMOX1, RIPK1, HIPK2, RIPK2, IL1B, NENF	610	167	13528	19.919.505.251.791.400	1.0	0.2304419989616352	28.819.636.344.531.700
GOTERM_BP_FAT	GO:0009620~response to fungus	5	0.6172839506172839	0.02108836416619264	TLR2, MALT1, CLEC7A, TGFB1, S100A12	610	24	13528	4.620.218.579.234.970	1.0	0.24499516291011592	3.192.949.036.270.730
GOTERM_BP_FAT	GO:0043408~regulation of MAPKKK cascade	11	13.580.246.913.580.200	0.02495990124095248	OSM, TNF, MAP3K2, RIPK1, HIPK2, TLR3, IL1B, RIPK2, LPAR1, NENF, FGD4	610	109	13528	22.380.508.347.119.800	1.0	0.27064699201923903	3.662.733.879.503.140
GOTERM_BP_FAT	GO:0002253~activation of immune response	10	12.345.679.012.345.600	0.025485662717873156	IRAK2, C3AR1, IRAK3, LYN, TLR2, TLR3, RIPK2, MALT1, CLEC7A, VSIG4	610	94	13528	23.592.605.510.987.000	1.0	0.2736489357275166	3.724.117.053.833.340
GOTERM_BP_FAT	GO:0046328~regulation of JNK cascade	8	0.9876543209876543	0.026347303263956946	TNF, MAP3K2, RIPK1, HIPK2, TLR3, IL1B, RIPK2, FGD4	610	65	13528	27.294.829.760.403.500	1.0	0.2787061762253471	38.235.016.306.031.500
GOTERM_BP_FAT	GO:0002755~MyD88-dependent toll-like receptor signaling pathway	3	0.3703703703703704	0.026897879024979286	IRAK2, IRAK3, TLR2	610	6	13528	11.088.524.590.163.900	1.0	0.28178186682833317	38.862.264.471.632.300
GOTERM_BP_FAT	GO:0032760~positive regulation of tumor necrosis factor production	4	0.49382716049382713	0.027560545412627327	TLR2, TLR3, RIPK2, CLEC7A	610	15	13528	5.913.879.781.420.760	1.0	0.28674068818563725	3.960.923.411.810.540
GOTERM_BP_FAT	GO:0002429~immune response-activating cell surface receptor signaling pathway	6	0.7407407407407408	0.029578556312849016	C3AR1, LYN, TLR2, RIPK2, MALT1, CLEC7A	610	39	13528	34.118.537.200.504.400	1.0	0.3014672307873303	41.831.230.896.263.000
GOTERM_BP_FAT	GO:0043123~positive regulation of I-kappaB kinase/NF-kappaB cascade	10	12.345.679.012.345.600	0.030462350464471058	TNF, REL, HMOX1, RIPK1, TLR3, IL1B, RIPK2, MALT1, LPAR1, FLNA	610	97	13528	22.862.937.299.307.000	1.0	0.3070483830143572	4.277.984.322.604.570
GOTERM_BP_FAT	GO:0002768~immune response-regulating cell surface receptor signaling pathway	6	0.7407407407407408	0.039191828006992516	C3AR1, LYN, TLR2, RIPK2, MALT1, CLEC7A	610	42	13528	31.681.498.829.039.800	1.0	0.34892085124704053	51.396.743.750.347.600
GOTERM_BP_FAT	GO:0050778~positive regulation of immune response	12	14.814.814.814.814.800	0.06284679908151154	IRAK2, C3AR1, IRAK3, LYN, EREG, TLR2, TLR3, IL1B, RIPK2, MALT1, CLEC7A, VSIG4	610	145	13528	18.353.420.011.305.800	1.0	0.4491328715063856	6.900.440.689.237.300
GOTERM_BP_FAT	GO:0007249~I-kappaB kinase/NF-kappaB cascade	7	0.8641975308641975	0.06338306490942261	IRAK2, RIPK1, TLR2, TLR3, MALT1, IL10, BTK	610	63	13528	24.641.165.755.919.800	1.0	0.4490708352156111	6.932.292.092.089.440
GOTERM_BP_FAT	GO:0043330~response to exogenous dsRNA	3	0.3703703703703704	0.08503230787989022	IRAK3, TLR3, RIPK2	610	11	13528	6.048.286.140.089.410	1.0	0.5146989659797077	7.988.423.588.094.550
GOTERM_BP_FAT	GO:0080135~regulation of cellular response to stress	9	11.111.111.111.111.100	0.09263968464591432	TNF, LYN, MAP3K2, RIPK1, HIPK2, TLR3, IL1B, RIPK2, FGD4	610	103	13528	19.378.004.138.150.500	1.0	0.5390353972703656	8.269.773.736.701.870
GOTERM_BP_FAT	GO:0070555~response to interleukin-1	3	0.3703703703703704	0.176699277540546	IRAK2, IRAK3, RIPK2	610	17	13528	39.135.969.141.755.000	1.0	0.7178944851366721	9.700.644.958.504.690
GOTERM_BP_FAT	GO:0042742~defense response to bacterium	8	0.9876543209876543	0.24003888874295226	TNF, CCL20, STAB1, TLR2, TLR3, RIPK2, IL10, S100A12	610	112	13528	15.840.749.414.519.900	1.0	0.8097478205283688	992.940.297.732.659
GOTERM_BP_FAT	GO:0043331~response to dsRNA	3	0.3703703703703704	0.31131282665578797	IRAK3, TLR3, RIPK2	610	25	13528	26.612.459.016.393.400	1.0	0.8791004750775988	9.988.060.686.922.810
GOTERM_BP_FAT	GO:0050851~antigen receptor-mediated signaling pathway	3	0.3703703703703704	0.4412775103644067	LYN, RIPK2, MALT1	610	33	13528	20.160.953.800.298.000	1.0	0.9498477052142724	9.999.725.870.666.680
Annotation Cluster 32	Enrichment Score: 2.2869421111769905
Category	Term	Count	%	PValue	Genes	List Total	Pop Hits	Pop Total	Fold Enrichment	Bonferroni	Benjamini	FDR
GOTERM_BP_FAT	GO:0030162~regulation of proteolysis	10	12.345.679.012.345.600	5,37E+11	A2M, TNF, MDM2, IL1B, SH3D19, THBS1, FURIN, IFT88, IL10, PLAUR	610	53	13528	4.184.348.901.948.650	0.8067709096186239	0.024236955613083477	0.9650771658860302
GOTERM_BP_FAT	GO:0009894~regulation of catabolic process	13	16.049.382.716.049.300	0.0012222107071581266	IRS2, TNF, PDE3B, FURIN, FLNA, IL10, SPDYA, IRAK3, HIF1A, IL1B, HGS, MDM2, SH3D19	610	96	13528	3.003.142.076.502.730	0.9762703315912962	0.041620743031104857	21.827.499.885.744.200
GOTERM_BP_FAT	GO:0051043~regulation of membrane protein ectodomain proteolysis	5	0.6172839506172839	0.0020997976103601015	TNF, IL1B, SH3D19, FURIN, IL10	610	13	13528	8.529.634.300.126.100	0.9983876042141586	0.05940104492399534	37.221.920.155.380.300
GOTERM_BP_FAT	GO:0042176~regulation of protein catabolic process	9	11.111.111.111.111.100	0.002101523643779726	IRAK3, TNF, HGS, MDM2, IL1B, SH3D19, FURIN, FLNA, IL10	610	52	13528	38.383.354.350.567.400	0.9983961129524516	0.05890446070405919	37.251.971.071.680.400
GOTERM_BP_FAT	GO:0045862~positive regulation of proteolysis	6	0.7407407407407408	0.004565224270545567	TNF, MDM2, IL1B, SH3D19, FURIN, IFT88	610	25	13528	5.322.491.803.278.680	0.9999991659688788	0.10207541316229429	7.925.457.247.208.510
GOTERM_BP_FAT	GO:0031331~positive regulation of cellular catabolic process	7	0.8641975308641975	0.004989072612872523	IRS2, HIF1A, TNF, MDM2, IL1B, SH3D19, FURIN	610	36	13528	4.312.204.007.285.970	0.9999997733300339	0.10790031112217124	8.630.373.902.398.260
GOTERM_BP_FAT	GO:0009895~negative regulation of catabolic process	7	0.8641975308641975	0.005732974209513081	IRAK3, TNF, PDE3B, IL1B, FURIN, FLNA, IL10	610	37	13528	4.195.657.953.035.000	0.9999999769967686	0.11349031358705342	9.855.272.843.929.170
GOTERM_BP_FAT	GO:0031329~regulation of cellular catabolic process	9	11.111.111.111.111.100	0.005776479543971247	SPDYA, IRS2, HIF1A, TNF, MDM2, IL1B, SH3D19, FURIN, IL10	610	61	13528	32.720.236.495.565.700	0.9999999798786469	0.11357105996156569	9.926.425.921.282.210
GOTERM_BP_FAT	GO:0051044~positive regulation of membrane protein ectodomain proteolysis	4	0.49382716049382713	0.006220585534817871	TNF, IL1B, SH3D19, FURIN	610	9	13528	9.856.466.302.367.940	0.9999999948702186	0.1172908273183868	106.497.338.909.318
GOTERM_BP_FAT	GO:0009896~positive regulation of catabolic process	7	0.8641975308641975	0.02193877502134488	IRS2, HIF1A, TNF, MDM2, IL1B, SH3D19, FURIN	610	49	13528	3.168.149.882.903.980	1.0	0.24897769749968868	3.298.876.268.207.420
GOTERM_BP_FAT	GO:0045732~positive regulation of protein catabolic process	5	0.6172839506172839	0.03134057091129939	TNF, MDM2, IL1B, SH3D19, FURIN	610	27	13528	41.068.609.593.199.700	1.0	0.3124602782252959	4.370.798.481.165.810
GOTERM_BP_FAT	GO:0042177~negative regulation of protein catabolic process	4	0.49382716049382713	0.038546728119463844	IRAK3, FURIN, FLNA, IL10	610	17	13528	5.218.129.218.900.670	1.0	0.34616597250859105	5.080.447.543.947.550
Annotation Cluster 33	Enrichment Score: 2.2058286945385164
Category	Term	Count	%	PValue	Genes	List Total	Pop Hits	Pop Total	Fold Enrichment	Bonferroni	Benjamini	FDR
GOTERM_BP_FAT	GO:0042981~regulation of apoptosis	63	7.777.777.777.777.770	2,05E+11	MEF2C, PTGS2, TLR2, TGFB3, NFKB1, FOXO3, TNFSF18, TGFB1, IL10, BTK, CASP3, CD44, BOK, HMOX1, CHST11, IL1B, IL1A, SOCS3, CRYAB, NLRP3, DAPK1, SERPINB9, INHBA, BTG2, RASGRF2, RIPK1, HIPK2, RIPK2, ADAM17, KCNH8, CTSB, TNFAIP3, EIF2AK3, TNF, CCL2, MCL1, STK17B, AKAP13, PPT1, STK17A, SLC11A2, PLEKHG2, THBS1, RASA1, FGD4, B4GALT1, HERPUD1, TP53BP2, ANXA1, NR4A2, NR4A1, MAL, MALT1, ANXA5, FURIN, TNFSF8,…	610	804	13528	17.377.538.536.824.000	0.06080078191291238	0.0025059613209469367	0.03699773287721975
GOTERM_BP_FAT	GO:0043067~regulation of programmed cell death	63	7.777.777.777.777.770	2,77E+10	MEF2C, PTGS2, TLR2, TGFB3, NFKB1, FOXO3, TNFSF18, TGFB1, IL10, BTK, CASP3, CD44, BOK, HMOX1, CHST11, IL1B, IL1A, SOCS3, CRYAB, NLRP3, DAPK1, SERPINB9, INHBA, BTG2, RASGRF2, RIPK1, HIPK2, RIPK2, ADAM17, KCNH8, CTSB, TNFAIP3, EIF2AK3, TNF, CCL2, MCL1, STK17B, AKAP13, PPT1, STK17A, SLC11A2, PLEKHG2, THBS1, RASA1, FGD4, B4GALT1, HERPUD1, TP53BP2, ANXA1, NR4A2, NR4A1, MAL, MALT1, ANXA5, FURIN, TNFSF8,…	610	812	13528	1.720.633.126.059.920	0.08131067482277143	0.0031360822353690976	0.0500173658901204
GOTERM_BP_FAT	GO:0010941~regulation of cell death	63	7.777.777.777.777.770	3,07E+11	MEF2C, PTGS2, TLR2, TGFB3, NFKB1, FOXO3, TNFSF18, TGFB1, IL10, BTK, CASP3, CD44, BOK, HMOX1, CHST11, IL1B, IL1A, SOCS3, CRYAB, NLRP3, DAPK1, SERPINB9, INHBA, BTG2, RASGRF2, RIPK1, HIPK2, RIPK2, ADAM17, KCNH8, CTSB, TNFAIP3, EIF2AK3, TNF, CCL2, MCL1, STK17B, AKAP13, PPT1, STK17A, SLC11A2, PLEKHG2, THBS1, RASA1, FGD4, B4GALT1, HERPUD1, TP53BP2, ANXA1, NR4A2, NR4A1, MAL, MALT1, ANXA5, FURIN, TNFSF8,…	610	815	13528	17.142.995.071.909.800	0.08954575665543474	0.003229657383034934	0.055326462201110704
GOTERM_BP_FAT	GO:0043065~positive regulation of apoptosis	32	3.950.617.283.950.610	0.006754524677017936	TNF, PTGS2, TGFB3, TLR2, STK17B, AKAP13, STK17A, FOXO3, IL10, TGFB1, BTK, CASP3, PLEKHG2, CD44, BOK, HMOX1, IL1B, FGD4, B4GALT1, TP53BP2, NR4A1, MAL, NLRP3, DAPK1, TNFSF8, INHBA, PLA2G4A, DUSP1, RASGRF2, RIPK1, HIPK2, RIPK2	610	430	13528	16.503.850.552.802.100	0.9999999990088826	0.12082503825920965	11.512.088.513.326.000
GOTERM_BP_FAT	GO:0043068~positive regulation of programmed cell death	32	3.950.617.283.950.610	0.0073447273831433735	TNF, PTGS2, TGFB3, TLR2, STK17B, AKAP13, STK17A, FOXO3, IL10, TGFB1, BTK, CASP3, PLEKHG2, CD44, BOK, HMOX1, IL1B, FGD4, B4GALT1, TP53BP2, NR4A1, MAL, NLRP3, DAPK1, TNFSF8, INHBA, PLA2G4A, DUSP1, RASGRF2, RIPK1, HIPK2, RIPK2	610	433	13528	16.389.505.167.909.700	0.9999999998391319	0.12846796815300787	12.456.163.184.313.600
GOTERM_BP_FAT	GO:0010942~positive regulation of cell death	32	3.950.617.283.950.610	0.0077968307761164205	TNF, PTGS2, TGFB3, TLR2, STK17B, AKAP13, STK17A, FOXO3, IL10, TGFB1, BTK, CASP3, PLEKHG2, CD44, BOK, HMOX1, IL1B, FGD4, B4GALT1, TP53BP2, NR4A1, MAL, NLRP3, DAPK1, TNFSF8, INHBA, PLA2G4A, DUSP1, RASGRF2, RIPK1, HIPK2, RIPK2	610	435	13528	16.314.151.121.160.700	0.999999999960073	0.13210132045098666	131.728.934.500.975
GOTERM_BP_FAT	GO:0006917~induction of apoptosis	24	29.629.629.629.629.600	0.01839694557577122	TNF, TP53BP2, STK17B, TGFB3, TLR2, AKAP13, NR4A1, MAL, STK17A, FOXO3, NLRP3, TGFB1, BTK, TNFSF8, DAPK1, INHBA, CASP3, PLEKHG2, RASGRF2, BOK, HMOX1, RIPK1, HIPK2, FGD4	610	320	13528	16.632.786.885.245.900	1.0	0.2302987023213432	28.471.851.196.774.600
GOTERM_BP_FAT	GO:0012502~induction of programmed cell death	24	29.629.629.629.629.600	0.01903991614812895	TNF, TP53BP2, STK17B, TGFB3, TLR2, AKAP13, NR4A1, MAL, STK17A, FOXO3, NLRP3, TGFB1, BTK, TNFSF8, DAPK1, INHBA, CASP3, PLEKHG2, RASGRF2, BOK, HMOX1, RIPK1, HIPK2, FGD4	610	321	13528	16.580.971.349.777.800	1.0	0.23362577613345203	2.931.263.671.291.980
GOTERM_BP_FAT	GO:0016265~death	42	5.185.185.185.185.180	0.07480146875218363	MEF2C, TNF, MCL1, STK17B, AKAP13, PPT1, NFKB1, FOXO3, STK17A, TGFB1, APLP1, SLC11A2, PLEKHG2, CASP3, DOCK1, CXCR4, BOK, HMOX1, IL1B, THBS1, IL1A, FGD4, RNF144B, OLR1, KIF5A, TP53BP2, NR4A2, NIPA1, NLRP3, AHR, DAPK1, OSM, DNASE2, NRAS, RASGRF2, VCP, RIPK1, CSRNP1, HIPK2, RIPK2, TNFAIP3, EIF2AK3	610	724	13528	12.865.139.027.262.000	1.0	0.49019825508780823	7.541.428.699.017.290
GOTERM_BP_FAT	GO:0006915~apoptosis	36	4.444.444.444.444.440	0.07494511290948136	MEF2C, TNF, MCL1, STK17B, AKAP13, PPT1, NFKB1, FOXO3, STK17A, APLP1, SLC11A2, PLEKHG2, CASP3, DOCK1, CXCR4, BOK, IL1B, THBS1, IL1A, FGD4, RNF144B, TP53BP2, NLRP3, AHR, DAPK1, OSM, DNASE2, NRAS, RASGRF2, VCP, CSRNP1, RIPK1, HIPK2, RIPK2, TNFAIP3, EIF2AK3	610	602	13528	13.262.022.765.644.500	1.0	0.48991193209984285	7.548.307.885.709.760
GOTERM_BP_FAT	GO:0012501~programmed cell death	36	4.444.444.444.444.440	0.08517530292209943	MEF2C, TNF, MCL1, STK17B, AKAP13, PPT1, NFKB1, FOXO3, STK17A, APLP1, SLC11A2, PLEKHG2, CASP3, DOCK1, CXCR4, BOK, IL1B, THBS1, IL1A, FGD4, RNF144B, TP53BP2, NLRP3, AHR, DAPK1, OSM, DNASE2, NRAS, RASGRF2, VCP, CSRNP1, RIPK1, HIPK2, RIPK2, TNFAIP3, EIF2AK3	610	611	13528	13.066.673.821.469.700	1.0	0.5143836431835056	7.994.089.231.200.650
GOTERM_BP_FAT	GO:0008219~cell death	41	5.061.728.395.061.720	0.09890482734774217	MEF2C, TNF, MCL1, STK17B, AKAP13, PPT1, NFKB1, FOXO3, STK17A, TGFB1, APLP1, SLC11A2, PLEKHG2, CASP3, DOCK1, CXCR4, BOK, HMOX1, IL1B, THBS1, IL1A, FGD4, RNF144B, OLR1, KIF5A, TP53BP2, NIPA1, NLRP3, AHR, DAPK1, OSM, DNASE2, NRAS, RASGRF2, VCP, RIPK1, CSRNP1, HIPK2, RIPK2, TNFAIP3, EIF2AK3	610	719	13528	12.646.161.563.191.100	1.0	0.5554222420720046	8.473.133.734.469.270
SP_PIR_KEYWORDS	Apoptosis	20	24.691.358.024.691.300	0.18912532055444925	MEF2C, RNF144B, MCL1, TP53BP2, STK17B, NFKB1, STK17A, FOXO3, NLRP3, DAPK1, APLP1, DNASE2, CASP3, DOCK1, BOK, CSRNP1, RIPK1, HIPK2, RIPK2, TNFAIP3	769	381	19235	13.130.185.774.892.500	1.0	0.6417246795352427	9.519.136.300.924.570
Annotation Cluster 34	Enrichment Score: 2.1537270254715764
Category	Term	Count	%	PValue	Genes	List Total	Pop Hits	Pop Total	Fold Enrichment	Bonferroni	Benjamini	FDR
GOTERM_BP_FAT	GO:0009306~protein secretion	7	0.8641975308641975	0.0022812211881840074	ARFGAP3, PLEK, LYN, ABCA1, NLRP3, LCP2, CXCL10	610	31	13528	5.007.720.782.654.680	0.9990754719922422	0.06153635070665464	40.375.732.426.355.600
GOTERM_BP_FAT	GO:0050663~cytokine secretion	4	0.49382716049382713	0.002773311720742948	LYN, ABCA1, NLRP3, LCP2	610	7	13528	12.672.599.531.615.900	0.999795582508369	0.06946394783313115	4.888.102.566.310.390
GOTERM_BP_FAT	GO:0001816~cytokine production	6	0.7407407407407408	0.05465788716912067	LYN, REL, IL18, ABCA1, NLRP3, LCP2	610	46	13528	2.892.658.588.738.410	1.0	0.41765746612768717	63.735.276.072.392.200
Annotation Cluster 35	Enrichment Score: 2.1481593312283978
Category	Term	Count	%	PValue	Genes	List Total	Pop Hits	Pop Total	Fold Enrichment	Bonferroni	Benjamini	FDR
GOTERM_CC_FAT	GO:0032587~ruffle membrane	5	0.6172839506172839	0.001561297023032731	MYO6, PLEK, ITGA5, ADAM17, SYNJ2	582	12	12782	9.150.916.380.297.820	0.47304072902920746	0.024338613671903153	2.163.491.791.789.180
GOTERM_CC_FAT	GO:0001726~ruffle	10	12.345.679.012.345.600	0.0031589297119089745	MTSS1, TLN1, EZR, MYO6, PLEK, ITGA5, ADAM17, SYNJ2, RASA1, FGD4	582	67	12782	3.277.940.195.927.570	0.726707099067726	0.04231883739433817	4.332.278.516.125.450
GOTERM_CC_FAT	GO:0031256~leading edge membrane	5	0.6172839506172839	0.018792165292080075	MYO6, PLEK, ITGA5, ADAM17, SYNJ2	582	23	12782	4.774.391.154.937.990	0.999581193911417	0.15873344833438618	23.322.285.550.907.300
GOTERM_CC_FAT	GO:0031253~cell projection membrane	8	0.9876543209876543	0.027565149803482795	B4GALT1, PLD2, MYO6, PLEK, ITGA5, ADAM17, SYNJ2, LRP2	582	65	12782	2.703.039.915.411.040	0.999989460717656	0.2123948208492571	3.238.089.909.097.350
Annotation Cluster 36	Enrichment Score: 2.1015871272291617
Category	Term	Count	%	PValue	Genes	List Total	Pop Hits	Pop Total	Fold Enrichment	Bonferroni	Benjamini	FDR
GOTERM_BP_FAT	GO:0002237~response to molecule of bacterial origin	14	1.728.395.061.728.390	1,16E+12	CCL2, PTGS2, SOCS3, TLR2, MALT1, CCL5, IL10, TRIB1, IRAK3, PLA2G4A, RIPK2, IL1B, ADAM17, AKIRIN2	610	86	13528	36.102.173.084.254.600	0.2981458179053049	0.007666755311386164	0.20863276704286005
GOTERM_BP_FAT	GO:0032496~response to lipopolysaccharide	12	14.814.814.814.814.800	6,29E+10	IRAK3, PLA2G4A, CCL2, PTGS2, SOCS3, ADAM17, IL1B, RIPK2, CCL5, AKIRIN2, IL10, TRIB1	610	77	13528	3.456.163.508.622.520	0.8538942620836442	0.02710342317107528	1.128.261.998.047.250
GOTERM_BP_FAT	GO:0050900~leukocyte migration	10	12.345.679.012.345.600	9,30E+11	B4GALT1, ICAM1, TNF, CCL2, PDGFB, CXCL3, CXCL16, IL1B, CCL5, IL10	610	57	13528	38.907.103.825.136.600	0.9418478891015825	0.035813390085316255	1.664.151.310.024.980
GOTERM_BP_FAT	GO:0009617~response to bacterium	19	2.345.679.012.345.670	0.002769470339318921	TNF, CCL2, PTGS2, SOCS3, TLR2, TLR3, MALT1, CCL5, IL10, S100A12, TRIB1, IRAK3, PLA2G4A, CCL20, STAB1, RIPK2, IL1B, ADAM17, AKIRIN2	610	193	13528	2.183.232.820.861.290	0.9997931595191095	0.0699427008858241	4.881.490.784.996.900
GOTERM_BP_FAT	GO:0030595~leukocyte chemotaxis	7	0.8641975308641975	0.005732974209513081	CCL2, PDGFB, CXCL3, CXCL16, IL1B, CCL5, IL10	610	37	13528	4.195.657.953.035.000	0.9999999769967686	0.11349031358705342	9.855.272.843.929.170
GOTERM_BP_FAT	GO:0060326~cell chemotaxis	7	0.8641975308641975	0.007458560743258499	CCL2, PDGFB, CXCL3, CXCL16, IL1B, CCL5, IL10	610	39	13528	3.980.496.006.725.510	0.9999999998867303	0.1295939471718226	12.637.150.485.226.100
GOTERM_BP_FAT	GO:0051384~response to glucocorticoid stimulus	9	11.111.111.111.111.100	0.02374784334429801	A2M, PLA2G4A, TNF, CCL2, PTGS2, DUSP1, IL1B, CCL5, IL10	610	78	13528	25.588.902.900.378.300	1.0	0.2619962243530616	351.905.726.274.915
GOTERM_BP_FAT	GO:0048247~lymphocyte chemotaxis	3	0.3703703703703704	0.03654770594625823	CCL2, CXCL16, CCL5	610	7	13528	9.504.449.648.711.940	1.0	0.33811142502922564	4.892.557.338.436.560
GOTERM_BP_FAT	GO:0031960~response to corticosteroid stimulus	9	11.111.111.111.111.100	0.03722325987618678	A2M, PLA2G4A, TNF, CCL2, PTGS2, DUSP1, IL1B, CCL5, IL10	610	85	13528	2.348.158.148.505.300	1.0	0.3412475787527429	4.956.798.849.187.920
BIOCARTA	h_mspPathway:Msp/Ron Receptor Signaling Pathway	3	0.3703703703703704	0.15267667379823993	TNF, CCL2, IL1B	128	8	1437	42.099.609.375	0.9999999999999933	0.9985373615095975	8.739.906.010.099.430
GOTERM_BP_FAT	GO:0030593~neutrophil chemotaxis	3	0.3703703703703704	0.1931925098849654	CCL2, CXCL3, IL1B	610	18	13528	3.696.174.863.387.970	1.0	0.7454034711453416	979.222.666.149.258
Annotation Cluster 37	Enrichment Score: 2.073695136788517
Category	Term	Count	%	PValue	Genes	List Total	Pop Hits	Pop Total	Fold Enrichment	Bonferroni	Benjamini	FDR
GOTERM_BP_FAT	GO:0009408~response to heat	9	11.111.111.111.111.100	0.0033896196894316155	OSM, PLA2G4A, CCL2, LYN, SOCS3, CRYAB, IL1B, THBS1, MYOF	610	56	13528	35.641.686.182.669.700	0.9999691526486044	0.082257574184885	5.943.287.391.863.100
GOTERM_BP_FAT	GO:0009266~response to temperature stimulus	11	13.580.246.913.580.200	0.003997483089376804	OSM, PLA2G4A, CCL2, LYN, SOCS3, CRYAB, IL18, PPARG, IL1B, THBS1, MYOF	610	83	13528	29.391.269.998.024.800	0.9999952282970999	0.09266586645122565	6.973.175.619.723.670
GOTERM_BP_FAT	GO:0009628~response to abiotic stimulus	25	30.864.197.530.864.100	0.044358513157824866	TNF, CCL2, IL18, PPARG, HUS1, TLR3, KMO, TGFB1, CASP3, SLC1A3, PLEKHB1, IL1B, THBS1, MYOF, LYN, CRYAB, SOCS3, MAP1B, MMP14, OSM, NRAS, PLA2G4A, DUSP1, BTG2, LRP2	610	368	13528	15.065.930.149.679.200	1.0	0.37530343058368887	5.590.313.916.977.400
Annotation Cluster 38	Enrichment Score: 2.068640657753599
Category	Term	Count	%	PValue	Genes	List Total	Pop Hits	Pop Total	Fold Enrichment	Bonferroni	Benjamini	FDR
GOTERM_BP_FAT	GO:0044057~regulation of system process	29	3.580.246.913.580.240	3,47E+11	KCNMB4, TF, TNF, CCL2, CYP2J2, GNAI3, PTGS2, CTNND2, BMPR2, PINK1, IL10, SLC1A3, HMOX1, SLC24A2, IL1B, S100A1, GNAO1, EGR2, MYO6, MAP1B, ATP1A1, PTPN11, INHBA, P2RX4, NRAS, GRM3, GAA, HBEGF, EIF2AK3	610	309	13528	20.813.411.852.087.600	0.6546335032546036	0.017563090883162102	0.625214952780373
GOTERM_BP_FAT	GO:0031644~regulation of neurological system process	17	20.987.654.320.987.600	0.0014593463262629488	TF, KCNMB4, TNF, EGR2, CCL2, MYO6, GNAI3, PTGS2, MAP1B, CTNND2, PINK1, IL10, NRAS, GRM3, SLC1A3, SLC24A2, EIF2AK3	610	153	13528	2.464.116.575.591.980	0.9885228932836443	0.047398585713413044	2.601.004.478.028.010
GOTERM_BP_FAT	GO:0051969~regulation of transmission of nerve impulse	16	19.753.086.419.753.000	0.002578763764850861	TF, KCNMB4, TNF, EGR2, CCL2, MYO6, GNAI3, PTGS2, MAP1B, CTNND2, PINK1, NRAS, GRM3, SLC1A3, SLC24A2, EIF2AK3	610	147	13528	2.413.828.482.212.550	0.9996287471110387	0.0663780748775028	4.552.700.505.227.100
GOTERM_BP_FAT	GO:0031646~positive regulation of neurological system process	7	0.8641975308641975	0.007458560743258499	TF, SLC1A3, TNF, CCL2, PTGS2, SLC24A2, PINK1	610	39	13528	3.980.496.006.725.510	0.9999999998867303	0.1295939471718226	12.637.150.485.226.100
GOTERM_BP_FAT	GO:0050804~regulation of synaptic transmission	14	1.728.395.061.728.390	0.00832700666874922	KCNMB4, EGR2, CCL2, MYO6, GNAI3, TNF, PTGS2, MAP1B, CTNND2, PINK1, NRAS, GRM3, SLC1A3, SLC24A2	610	136	13528	22.829.315.332.690.400	0.9999999999922161	0.1381852022220037	14.006.332.498.487.100
GOTERM_BP_FAT	GO:0050806~positive regulation of synaptic transmission	6	0.7407407407407408	0.017158272150949342	SLC1A3, TNF, CCL2, PTGS2, SLC24A2, PINK1	610	34	13528	39.135.969.141.755.000	1.0	0.22098857062081856	26.825.392.079.144.100
GOTERM_BP_FAT	GO:0051971~positive regulation of transmission of nerve impulse	6	0.7407407407407408	0.024086344436665692	SLC1A3, TNF, CCL2, PTGS2, SLC24A2, PINK1	610	37	13528	35.962.782.454.585.700	1.0	0.26429181965759585	3.559.489.628.402.460
GOTERM_BP_FAT	GO:0048167~regulation of synaptic plasticity	7	0.8641975308641975	0.06741353286040944	NRAS, EGR2, MYO6, PTGS2, SLC24A2, MAP1B, CTNND2	610	64	13528	24.256.147.540.983.600	1.0	0.46434406645156057	7.161.975.730.333.550
GOTERM_BP_FAT	GO:0009612~response to mechanical stimulus	6	0.7407407407407408	0.10655882867051207	SLC1A3, TNF, CCL2, BTG2, MAP1B, MMP14	610	56	13528	2.376.112.412.177.980	1.0	0.5748298941096309	869.097.860.433.022
Annotation Cluster 39	Enrichment Score: 2.0576183075488665
Category	Term	Count	%	PValue	Genes	List Total	Pop Hits	Pop Total	Fold Enrichment	Bonferroni	Benjamini	FDR
GOTERM_BP_FAT	GO:0051090~regulation of transcription factor activity	16	19.753.086.419.753.000	5,50E+10	IRAK2, ICAM1, TNF, TLR2, TLR3, MALT1, NLRP3, FLNA, TGFB1, IL10, TRIB1, IRAK3, HMOX1, RIPK1, RIPK2, IL1B	610	103	13528	34.449.785.134.489.800	0.15481609096817284	0.0046613528896760625	0.09917668023100568
GOTERM_BP_FAT	GO:0051101~regulation of DNA binding	17	20.987.654.320.987.600	1,03E+12	IRAK2, ICAM1, TNF, TLR2, TLR3, MALT1, NLRP3, FLNA, TGFB1, IL10, TRIB1, IRAK3, HMOX1, RIPK1, HIPK2, RIPK2, IL1B	610	121	13528	31.157.837.691.369.700	0.2701903090157298	0.007298156219435636	0.18563684083590104
GOTERM_BP_FAT	GO:0043433~negative regulation of transcription factor activity	6	0.7407407407407408	0.050504346410582594	IRAK2, IRAK3, HMOX1, NLRP3, FLNA, TRIB1	610	45	13528	2.956.939.890.710.380	1.0	0.40433324407342286	6.074.968.738.931.860
GOTERM_BP_FAT	GO:0043392~negative regulation of DNA binding	6	0.7407407407407408	0.07828929177127639	IRAK2, IRAK3, HMOX1, NLRP3, FLNA, TRIB1	610	51	13528	2.609.064.609.450.330	1.0	0.49787150357927956	7.703.416.323.088.380
GOTERM_BP_FAT	GO:0051100~negative regulation of binding	6	0.7407407407407408	0.1256097681774923	IRAK2, IRAK3, HMOX1, NLRP3, FLNA, TRIB1	610	59	13528	22.552.931.369.824.900	1.0	0.6177208846229653	9.112.790.495.529.160
GOTERM_BP_FAT	GO:0032088~negative regulation of NF-kappaB transcription factor activity	3	0.3703703703703704	0.16044603643005867	IRAK2, IRAK3, NLRP3	610	16	13528	4.158.196.721.311.470	1.0	0.689030551658567	9.574.011.893.883.070
Annotation Cluster 40	Enrichment Score: 1.9879417975244473
Category	Term	Count	%	PValue	Genes	List Total	Pop Hits	Pop Total	Fold Enrichment	Bonferroni	Benjamini	FDR
GOTERM_MF_FAT	GO:0030695~GTPase regulator activity	35	4.320.987.654.320.980	4,53E+12	ARFGAP3, TBC1D9, RASGEF1B, AKAP13, IQGAP2, ARHGAP18, PEX5L, TAGAP, PLEKHG2, DMXL2, DOCK1, EVI5, GBF1, RAPGEF5, GPSM2, RAPGEF4, AGAP1, RAPGEF1, DOCK11, VPS39, RASA1, FGD4, STX4, DOCK8, DOCK4, ANXA2, ARHGAP25, MAP4K4, ADAP2, CHML, RASGRF2, CDC42BPA, SYTL3, SRGAP1, SRGAP2	595	404	12983	18.903.610.949.330.200	0.3187180186393478	0.034287394625807655	0.6982822198256411
GOTERM_MF_FAT	GO:0060589~nucleoside-triphosphatase regulator activity	35	4.320.987.654.320.980	6,72E+11	ARFGAP3, TBC1D9, RASGEF1B, AKAP13, IQGAP2, ARHGAP18, PEX5L, TAGAP, PLEKHG2, DMXL2, DOCK1, EVI5, GBF1, RAPGEF5, GPSM2, RAPGEF4, AGAP1, RAPGEF1, DOCK11, VPS39, RASA1, FGD4, STX4, DOCK8, DOCK4, ANXA2, ARHGAP25, MAP4K4, ADAP2, CHML, RASGRF2, CDC42BPA, SYTL3, SRGAP1, SRGAP2	595	413	12983	18.491.667.853.582.100	0.43400039398120605	0.03983911613706059	10.338.360.239.998.600
SP_PIR_KEYWORDS	guanine-nucleotide releasing factor	14	1.728.395.061.728.390	0.0010974719927780742	RASGEF1B, AKAP13, DOCK8, DOCK4, TAGAP, PLEKHG2, DOCK1, GBF1, RASGRF2, RAPGEF5, RAPGEF4, DOCK11, RAPGEF1, FGD4	769	121	19235	2.894.066.567.077.560	0.4344184281573923	0.022538163532284883	15.769.967.412.298.800
GOTERM_MF_FAT	GO:0005083~small GTPase regulator activity	22	27.160.493.827.160.400	0.014664941831414433	STX4, ARFGAP3, TBC1D9, IQGAP2, AKAP13, PEX5L, DOCK4, ANXA2, MAP4K4, PLEKHG2, ADAP2, DMXL2, GBF1, EVI5, RASGRF2, CDC42BPA, RAPGEF5, SYTL3, AGAP1, RASA1, VPS39, FGD4	595	274	12983	17.519.842.973.685.800	0.9999963221573273	0.3504588643989319	2.042.536.721.510.290
GOTERM_MF_FAT	GO:0005085~guanyl-nucleotide exchange factor activity	14	1.728.395.061.728.390	0.022183752862110318	RASGEF1B, AKAP13, DOCK8, DOCK4, TAGAP, PLEKHG2, DOCK1, GBF1, RASGRF2, RAPGEF5, RAPGEF4, DOCK11, RAPGEF1, FGD4	595	152	12983	2.009.752.321.981.420	0.9999999944038416	0.43774146004453884	29.315.047.972.840.500
GOTERM_BP_FAT	GO:0051056~regulation of small GTPase mediated signal transduction	18	22.222.222.222.222.200	0.0632866193433557	ARFGAP3, TBC1D9, RASGEF1B, IQGAP2, AKAP13, LPAR1, NRAS, PLEKHG2, ADAP2, GBF1, EVI5, RASGRF2, RAPGEF5, RAPGEF4, AGAP1, RAPGEF1, RASA1, FGD4	610	252	13528	15.840.749.414.519.900	1.0	0.44953304855795073	6.926.586.623.841.350
GOTERM_MF_FAT	GO:0005096~GTPase activator activity	15	18.518.518.518.518.500	0.13332837917841064	ARFGAP3, TBC1D9, IQGAP2, ARHGAP18, DOCK4, ARHGAP25, DOCK1, ADAP2, CHML, EVI5, GPSM2, AGAP1, RASA1, SRGAP1, SRGAP2	595	220	12983	1.487.738.731.856.370	1.0	0.7760462483115577	8.906.264.901.036.320
GOTERM_MF_FAT	GO:0008047~enzyme activator activity	21	25.925.925.925.925.900	0.13621232876318665	ARFGAP3, TBC1D9, IQGAP2, ARHGAP18, MALT1, MAL, CTSA, MMP14, DOCK4, ARHGAP25, ADAP2, DOCK1, CHML, EVI5, GPSM2, AGAP1, FRS2, RASA1, SRGAP1, SRGAP2, FN1	595	335	12983	13.678.314.310.798.900	1.0	0.775588587637343	8.961.216.123.961.580
Annotation Cluster 41	Enrichment Score: 1.8982558338737576
Category	Term	Count	%	PValue	Genes	List Total	Pop Hits	Pop Total	Fold Enrichment	Bonferroni	Benjamini	FDR
GOTERM_BP_FAT	GO:0030030~cell projection organization	32	3.950.617.283.950.610	6,06E+11	NRP2, MTSS1, NRP1, PDGFB, CNP, MTSS1L, LPAR1, SPAG16, EFHD1, CD44, CXCR4, ANK3, KAL1, SEMA3B, SNAP25, FGD4, DNM3, KLF7, GNAO1, EGR2, MYO6, PLEK, MAP1B, KIF5C, NR4A2, LIFR, PTPN11, NCAM2, SDCBP, VCAN, IFT88, FEZ1	610	368	13528	1.928.439.059.158.940	0.8434692788710003	0.02651888641377531	10.880.539.674.262.100
GOTERM_BP_FAT	GO:0000904~cell morphogenesis involved in differentiation	22	27.160.493.827.160.400	0.0034113075297260128	NRP2, KLF7, NRP1, EGR2, KIF5C, MAP1B, NR4A2, CNP, TGFB1, PTPN11, NCAM2, DAB2, SLC1A3, HIF1A, CXCR4, ANK3, KAL1, SEMA3B, VCAN, SNAP25, FN1, FEZ1	610	244	13528	19.995.700.080.623.400	0.9999711392822856	0.08211261179717866	598.021.710.940.404
GOTERM_BP_FAT	GO:0000902~cell morphogenesis	28	345.679.012.345.679	0.005717376244823748	NRP2, LIMS1, NRP1, CNP, CCL4, TGFB1, DAB2, EZR, SLC1A3, CXCR4, ANK3, KAL1, SEMA3B, SNAP25, FN1, KLF7, EGR2, KIF5C, MAP1B, NR4A2, LIFR, PTPN11, NCAM2, HIF1A, MAP7, VCAN, IFT88, FEZ1	610	356	13528	17.442.622.950.819.600	0.999999975865952	0.11393330063618279	9.829.749.408.392.700
GOTERM_BP_FAT	GO:0031175~neuron projection development	22	27.160.493.827.160.400	0.00591475256438184	NRP2, KLF7, NRP1, GNAO1, EGR2, MYO6, KIF5C, MAP1B, NR4A2, LIFR, CNP, PTPN11, EFHD1, NCAM2, CD44, CXCR4, ANK3, KAL1, SEMA3B, VCAN, SNAP25, FEZ1	610	256	13528	19.058.401.639.344.200	0.9999999868513733	0.11394801540733923	1.015.221.968.560.990
GOTERM_BP_FAT	GO:0048667~cell morphogenesis involved in neuron differentiation	18	22.222.222.222.222.200	0.013494970614338598	NRP2, KLF7, NRP1, EGR2, KIF5C, MAP1B, NR4A2, CNP, PTPN11, NCAM2, SLC1A3, CXCR4, ANK3, KAL1, SEMA3B, VCAN, SNAP25, FEZ1	610	209	13528	1.909.985.096.870.340	1.0	0.18763940276622626	2.174.406.424.556.460
GOTERM_BP_FAT	GO:0007409~axonogenesis	17	20.987.654.320.987.600	0.01375841569999488	NRP2, KLF7, NRP1, EGR2, KIF5C, MAP1B, NR4A2, CNP, PTPN11, NCAM2, CXCR4, ANK3, KAL1, SEMA3B, VCAN, SNAP25, FEZ1	610	193	13528	19.534.188.397.179.900	1.0	0.19009781800162573	22.120.330.910.914.400
GOTERM_BP_FAT	GO:0048812~neuron projection morphogenesis	18	22.222.222.222.222.200	0.016013278388295853	NRP2, KLF7, NRP1, EGR2, KIF5C, MAP1B, NR4A2, LIFR, CNP, PTPN11, NCAM2, CXCR4, ANK3, KAL1, SEMA3B, VCAN, SNAP25, FEZ1	610	213	13528	18.741.168.321.403.800	1.0	0.2122353009020177	2.527.166.995.230.880
GOTERM_BP_FAT	GO:0048666~neuron development	25	30.864.197.530.864.100	0.019205567776364535	NRP2, NRP1, PPT1, CNP, EFHD1, SLC1A3, CD44, DYNLL2, ANK3, CXCR4, KAL1, SEMA3B, SNAP25, KLF7, EGR2, MYO6, GNAO1, KIF5C, MAP1B, LIFR, NR4A2, PTPN11, NCAM2, VCAN, FEZ1	610	339	13528	16.354.756.032.690.100	1.0	0.23357229271636015	29.527.735.051.759.500
GOTERM_BP_FAT	GO:0032989~cellular component morphogenesis	28	345.679.012.345.679	0.021679218094375244	NRP2, LIMS1, NRP1, CNP, CCL4, TGFB1, DAB2, EZR, SLC1A3, CXCR4, ANK3, KAL1, SEMA3B, SNAP25, FN1, KLF7, EGR2, KIF5C, MAP1B, NR4A2, LIFR, PTPN11, NCAM2, HIF1A, MAP7, VCAN, IFT88, FEZ1	610	397	13528	15.641.243.754.387.400	1.0	0.2482133534075086	3.266.712.077.690.940
GOTERM_BP_FAT	GO:0048858~cell projection morphogenesis	19	2.345.679.012.345.670	0.028469467280816306	NRP2, KLF7, NRP1, EGR2, KIF5C, MAP1B, NR4A2, LIFR, CNP, PTPN11, NCAM2, CXCR4, ANK3, KAL1, SEMA3B, VCAN, SNAP25, IFT88, FEZ1	610	245	13528	1.719.852.793.576.440	1.0	0.29282542625551344	40.619.775.726.996.900
GOTERM_BP_FAT	GO:0030182~neuron differentiation	29	3.580.246.913.580.240	0.04003117428804758	NRP2, NRP1, AGTPBP1, PPT1, CNP, EFHD1, SLC1A3, CD44, CXCR4, DYNLL2, ANK3, NKX6-2, KAL1, SEMA3B, OLIG1, SNAP25, KLF7, EGR2, MYO6, GNAO1, KIF5C, MAP1B, NR4A2, LIFR, PTPN11, NCAM2, BTG2, VCAN, FEZ1	610	438	13528	14.683.434.388.801.500	1.0	0.354010089070692	52.157.271.803.158.000
GOTERM_BP_FAT	GO:0032990~cell part morphogenesis	19	2.345.679.012.345.670	0.041107788510799215	NRP2, KLF7, NRP1, EGR2, KIF5C, MAP1B, NR4A2, LIFR, CNP, PTPN11, NCAM2, CXCR4, ANK3, KAL1, SEMA3B, VCAN, SNAP25, IFT88, FEZ1	610	256	13528	1.645.952.868.852.450	1.0	0.35775204841988906	5.311.633.807.628.480
GOTERM_BP_FAT	GO:0007411~axon guidance	10	12.345.679.012.345.600	0.05184541276592501	NRP2, KLF7, NRP1, EGR2, CXCR4, ANK3, KAL1, KIF5C, SEMA3B, FEZ1	610	107	13528	2.072.621.418.722.230	1.0	0.4066486595435127	6.173.814.117.103.370
Annotation Cluster 42	Enrichment Score: 1.8868227416500924
Category	Term	Count	%	PValue	Genes	List Total	Pop Hits	Pop Total	Fold Enrichment	Bonferroni	Benjamini	FDR
SP_PIR_KEYWORDS	lipoprotein	40	4.938.271.604.938.270	0.006140724292948786	CPM, GNAI3, TNF, SGMS2, RP2, CD109, RHOQ, LPAR1, RAB1A, RAB40B, ZNRF2, FOLR2, APOD, CD177, S1PR5, IL1B, FRS2, SNAP25, RAB20, ARL5B, IL1A, PAG1, LPL, MAG, GNAO1, LYN, MPP1, MAL, RFTN2, PLAUR, NRAS, PLSCR1, RAB31, LRP1, TFRC, CD58, LRP2, ABL2, ARL4C, GBP2	769	642	19235	15.584.426.106.648.100	0.9591096631752193	0.08974030262129573	8.530.688.462.401.340
UP_SEQ_FEATURE	lipid moiety-binding region:S-palmitoyl cysteine	15	18.518.518.518.518.500	0.014699119914314229	MAG, GNAI3, GNAO1, SGMS2, LYN, RP2, RFTN2, LPAR1, RAB40B, PLSCR1, NRAS, TFRC, S1PR5, SNAP25, PAG1	769	181	19113	20.597.532.851.015.500	0.9999999999999981	0.7019732955723963	22.787.779.221.338.700
SP_PIR_KEYWORDS	palmitate	16	19.753.086.419.753.000	0.024211452435811888	MAG, GNAI3, GNAO1, SGMS2, MPP1, LYN, RP2, RFTN2, LPAR1, RAB40B, PLSCR1, NRAS, TFRC, S1PR5, SNAP25, PAG1	769	213	19235	1.878.911.091.167.720	0.9999970103733904	0.20001655608405855	29.868.318.723.751.500
Annotation Cluster 43	Enrichment Score: 1.8333561622474137
Category	Term	Count	%	PValue	Genes	List Total	Pop Hits	Pop Total	Fold Enrichment	Bonferroni	Benjamini	FDR
UP_SEQ_FEATURE	nucleotide phosphate-binding region:ATP	63	7.777.777.777.777.770	1,62E+12	CDK19, DYNC1LI2, PINK1, ATP10D, BTK, MAP3K8, DDX21, STK39, SIK1, MYO6, LYN, KIF5B, KIF5A, KIF5C, CDKL3, NLRP3, DAPK1, KIF1C, EIF4A3, MAP4K4, KIF1A, RIPK1, HIPK2, SNRNP200, BMP2K, RIPK2, EIF2AK3, NEK7, FGFR2, BTAF1, CHKA, STK17B, BMPR2, STK17A, IRAK3, VRK2, KIF6, MAP3K2, DDX3Y, DDX60L, CHD1, KIF21A, PAPSS2, EHD4, CSNK1A1, PDK4, MYO1D, AXL, AK5, ABCG1, RIMKLB, ABCG2, RPS6KA3, PLK3, VCP, CDC42BPA, J…	769	962	19113	16.276.761.406.800.400	0.31007684198915464	0.07154652816919449	0.28279040797137833
SP_PIR_KEYWORDS	nucleotide-binding	97	11.975.308.641.975.300	2,36E+12	SEPT4, DYNC1LI2, RAB1A, BTK, ATP2B1, MAP3K8, DDX21, STK39, RAPGEF4, TUBG2, RAB20, MX2, MYO6, KIF5B, KIF5A, EFTUD2, KIF5C, GEM, CDKL3, MAP4K4, ATP9A, PI4K2A, BMP2K, RIPK2, EIF2AK3, GBP2, SEPT8, NEK7, FGFR2, ABCA8, CHKA, GNAI3, BMPR2, STK17B, ABCA2, STK17A, ABCA1, RAB40B, IRAK3, VRK2, DDX3Y, DDX60L, MYO1D, AK5, ABCG1, ABCG2, RIMKLB, PLK3, VCP, CDC42BPA, GK, MERTK, CLCN7, ABL2, CDK19, APLF, PINK1, R…	769	1686	19235	14.390.636.882.642.400	0.11538050480954087	0.006787839797222972	0.34136469751450127
GOTERM_BP_FAT	GO:0006468~protein amino acid phosphorylation	50	6.172.839.506.172.830	4,74E+12	CDK19, TGFB3, PINK1, LPAR1, TGFB1, BTK, CXCR4, MAP3K8, IL1B, STK39, SIK1, FRS2, IRAK2, C5AR1, LYN, CDKL3, DAPK1, OSM, MAP4K4, RIPK1, HIPK2, BMP2K, RIPK2, EIF2AK3, NEK7, FGFR2, TNF, CCL2, HUS1, BMPR2, STK17B, STK17A, TRIB1, IRAK3, VRK2, MAP3K2, THBS1, FGD4, CSNK1A1, PTPRE, PDK4, AXL, PTPN11, RPS6KA3, PLK3, CDC42BPA, SPTBN1, JAK1, MERTK, ABL2	610	667	13528	16.624.474.647.921.900	0.7657275343787682	0.022079829774653503	0.8524854156703565
GOTERM_MF_FAT	GO:0004672~protein kinase activity	46	5.679.012.345.679.010	9,03E+11	NRP2, CDK19, FGFR2, NRP1, CCL2, LGMN, HUS1, POLR2I, STK17B, BMPR2, PINK1, AKAP13, STK17A, CCL4, BTK, TRIB1, IRAK3, VRK2, MAP3K2, MAP3K8, STK39, PPP4C, SIK1, CSNK1A1, IRAK2, LYN, CCNH, PDK4, AXL, CDKL3, DAPK1, MAP4K4, RPS6KA3, CASS4, PLK3, RIPK1, HIPK2, BMP2K, CDC42BPA, JAK1, RIPK2, KCNH8, MERTK, ABL2, EIF2AK3, NEK7	595	606	12983	16.563.163.879.413.100	0.5346670878418227	0.04668761403289767	13.870.867.506.568.900
SP_PIR_KEYWORDS	atp-binding	76	9.382.716.049.382.710	0.0013458181251288235	CDK19, DYNC1LI2, PINK1, PPIP5K1, ATP10D, BTK, ATP2B1, MAP3K8, DDX21, STK39, SIK1, MYO6, LYN, KIF5B, KIF5A, KIF5C, NLRP3, CDKL3, DAPK1, KIF1C, EIF4A3, MAP4K4, KIF1A, RIPK1, ATP9A, HIPK2, SNRNP200, PI4K2A, BMP2K, RIPK2, EIF2AK3, NEK7, ABCA8, FGFR2, BTAF1, CHKA, STK17B, HK2, BMPR2, ABCA2, ABCA1, STK17A, IRAK3, VRK2, KIF6, MAP3K2, DDX3Y, DDX60L, ETNK1, CHD1, KIF21A, PAPSS2, EHD4, ACSL5, CSNK1A1, PDK4…	769	1326	19235	1.433.626.166.281.250	0.5028930288422003	0.026524570601900832	19.306.271.233.143.300
SP_PIR_KEYWORDS	kinase	45	5.555.555.555.555.550	0.0014449389645328208	CDK19, FGFR2, CHKA, SGMS2, STK17B, BMPR2, HK2, PINK1, AKAP13, PPIP5K1, STK17A, BTK, IRAK3, VRK2, MAP3K2, MAP3K8, ETNK1, STK39, SIK1, PAPSS2, CSNK1A1, LYN, PDK4, AXL, AK5, CDKL3, PLAUR, DAPK1, MAP4K4, RPS6KA3, PLK3, RIPK1, HIPK2, PI4K2A, BMP2K, CDC42BPA, CKS2, JAK1, RIPK2, GK, MERTK, ABL2, EIF2AK3, PLAU, NEK7	769	688	19235	1.636.024.964.466.080	0.5278533496605954	0.02741229626798003	2.071.438.865.661.920
UP_SEQ_FEATURE	binding site:ATP	37	4.567.901.234.567.900	0.0022070209992092536	CDK19, FGFR2, CHKA, BMPR2, HK2, STK17B, PINK1, STK17A, BTK, IRAK3, VRK2, MAP3K2, MAP3K8, STK39, SIK1, EHD4, CSNK1A1, LYN, PDK4, AXL, CDKL3, DAPK1, EIF4A3, MAP4K4, RPS6KA3, PLK3, RIPK1, HIPK2, BMP2K, CDC42BPA, JAK1, RIPK2, GK, MERTK, ABL2, EIF2AK3, NEK7	769	542	19113	16.966.996.002.859.800	0.9936382645923536	0.36857022847657994	37.851.289.801.829.000
GOTERM_BP_FAT	GO:0006793~phosphorus metabolic process	62	7.654.320.987.654.320	0.005112467499203832	CDK19, TGFB3, PINK1, LPAR1, TGFB1, BTK, CXCR4, MAP3K8, IL1B, SYNJ2, STK39, SIK1, FRS2, PTPRJ, IRAK2, C5AR1, LYN, CDKL3, TPTE, DAPK1, OSM, SPDYA, MAP4K4, RIPK1, HIPK2, BMP2K, RIPK2, EIF2AK3, NEK7, FGFR2, TNF, CCL2, ENPP2, HUS1, STK17B, BMPR2, HK2, STK17A, ATP6V1B2, TRIB1, IRAK3, VRK2, MAP3K2, THBS1, FGD4, CSNK1A1, PTPRD, PTPRE, PDK4, AXL, PTPN13, PTPN11, RPS6KA3, PLK3, DUSP1, CDC42BPA, JAK1, SPTBN…	610	973	13528	141.313.160.244.638	0.9999998448931955	0.10889042706032814	8.834.636.113.904.110
GOTERM_BP_FAT	GO:0006796~phosphate metabolic process	62	7.654.320.987.654.320	0.005112467499203832	CDK19, TGFB3, PINK1, LPAR1, TGFB1, BTK, CXCR4, MAP3K8, IL1B, SYNJ2, STK39, SIK1, FRS2, PTPRJ, IRAK2, C5AR1, LYN, CDKL3, TPTE, DAPK1, OSM, SPDYA, MAP4K4, RIPK1, HIPK2, BMP2K, RIPK2, EIF2AK3, NEK7, FGFR2, TNF, CCL2, ENPP2, HUS1, STK17B, BMPR2, HK2, STK17A, ATP6V1B2, TRIB1, IRAK3, VRK2, MAP3K2, THBS1, FGD4, CSNK1A1, PTPRD, PTPRE, PDK4, AXL, PTPN13, PTPN11, RPS6KA3, PLK3, DUSP1, CDC42BPA, JAK1, SPTBN…	610	973	13528	141.313.160.244.638	0.9999998448931955	0.10889042706032814	8.834.636.113.904.110
GOTERM_BP_FAT	GO:0016310~phosphorylation	52	6.419.753.086.419.750	0.007335313948518954	CDK19, TGFB3, PINK1, LPAR1, TGFB1, BTK, CXCR4, MAP3K8, IL1B, STK39, SIK1, FRS2, IRAK2, C5AR1, LYN, CDKL3, DAPK1, OSM, MAP4K4, RIPK1, HIPK2, BMP2K, RIPK2, EIF2AK3, NEK7, FGFR2, TNF, CCL2, HUS1, BMPR2, HK2, STK17B, ATP6V1B2, STK17A, TRIB1, IRAK3, VRK2, MAP3K2, THBS1, FGD4, CSNK1A1, PTPRE, PDK4, AXL, PTPN11, RPS6KA3, PLK3, CDC42BPA, SPTBN1, JAK1, MERTK, ABL2	610	800	13528	14.415.081.967.213.100	0.999999999834397	0.12904787348448676	12.441.180.619.231.700
UP_SEQ_FEATURE	domain:Protein kinase	31	38.271.604.938.271.600	0.008554068472246965	CDK19, FGFR2, BMPR2, STK17B, PINK1, STK17A, TRIB1, BTK, IRAK3, VRK2, MAP3K2, MAP3K8, STK39, SIK1, IRAK2, CSNK1A1, LYN, AXL, CDKL3, DAPK1, MAP4K4, PLK3, RIPK1, HIPK2, BMP2K, CDC42BPA, RIPK2, MERTK, ABL2, EIF2AK3, NEK7	769	469	19113	1.642.825.256.958.750	0.9999999971171569	0.6079650287786098	1.393.194.037.913.170
INTERPRO	IPR000719:Protein kinase, core	33	4.074.074.074.074.070	0.010127382487156446	CDK19, FGFR2, BMPR2, STK17B, PINK1, STK17A, TRIB1, BTK, IRAK3, VRK2, MAP3K2, MAP3K8, STK39, SIK1, IRAK2, CSNK1A1, LYN, AXL, CDKL3, DAPK1, MAP4K4, RPS6KA3, PLK3, RIPK1, HIPK2, BMP2K, CDC42BPA, JAK1, RIPK2, MERTK, ABL2, EIF2AK3, NEK7	726	476	16659	15.908.135.981.665.300	0.9999932734324986	0.46570808118596807	15.129.394.011.308.900
INTERPRO	IPR017441:Protein kinase, ATP binding site	31	38.271.604.938.271.600	0.016003166289802525	CDK19, FGFR2, BMPR2, STK17B, PINK1, STK17A, BTK, IRAK3, VRK2, MAP3K2, MAP3K8, STK39, SIK1, IRAK2, CSNK1A1, LYN, AXL, CDKL3, DAPK1, MAP4K4, RPS6KA3, PLK3, HIPK2, BMP2K, CDC42BPA, JAK1, RIPK2, MERTK, ABL2, EIF2AK3, NEK7	726	455	16659	1.563.372.990.645.710	0.9999999936520992	0.5929487864002778	2.289.398.135.347.450
INTERPRO	IPR008271:Serine/threonine protein kinase, active site	25	30.864.197.530.864.100	0.021285424123880584	CDK19, BMPR2, STK17B, PINK1, STK17A, IRAK3, VRK2, MAP3K2, MAP3K8, STK39, SIK1, IRAK2, CSNK1A1, CDKL3, DAPK1, MAP4K4, RPS6KA3, PLK3, RIPK1, HIPK2, CDC42BPA, BMP2K, RIPK2, EIF2AK3, NEK7	726	354	16659	16.205.000.700.378.200	0.9999999999883161	0.6202283584902683	29.300.654.138.661.200
GOTERM_MF_FAT	GO:0004674~protein serine/threonine kinase activity	30	37.037.037.037.037.000	0.02382879178349058	CDK19, LGMN, HUS1, BMPR2, STK17B, AKAP13, PINK1, STK17A, IRAK3, VRK2, MAP3K2, MAP3K8, STK39, SIK1, PPP4C, IRAK2, CSNK1A1, CCNH, CDKL3, DAPK1, MAP4K4, RPS6KA3, PLK3, RIPK1, HIPK2, BMP2K, CDC42BPA, RIPK2, EIF2AK3, NEK7	595	430	12983	15.223.373.070.158.200	0.9999999986556354	0.44213507215740544	31.131.915.203.792.700
INTERPRO	IPR017442:Serine/threonine protein kinase-related	25	30.864.197.530.864.100	0.02498858072755467	CDK19, BMPR2, STK17B, PINK1, STK17A, TRIB1, IRAK3, MAP3K2, MAP3K8, STK39, SIK1, IRAK2, CSNK1A1, CDKL3, DAPK1, MAP4K4, RPS6KA3, PLK3, RIPK1, HIPK2, CDC42BPA, BMP2K, RIPK2, EIF2AK3, NEK7	726	359	16659	1.597.930.431.179.350	0.9999999999998616	0.6397546958400399	3.349.057.787.624.890
GOTERM_MF_FAT	GO:0032555~purine ribonucleotide binding	102	12.592.592.592.592.500	0.02562040573129818	SEPT4, DYNC1LI2, RP2, RAB1A, BTK, ATP2B1, MAP3K8, DDX21, STK39, RAPGEF4, TUBG2, RAB20, MX2, MYO6, KIF5B, KIF5A, EFTUD2, KIF5C, GEM, CDKL3, MAP4K4, ATP9A, PI4K2A, BMP2K, RIPK2, EIF2AK3, GBP2, SEPT8, NEK7, FGFR2, ABCA8, CHKA, GNAI3, BMPR2, STK17B, ABCA2, STK17A, ABCA1, RAB40B, IRAK3, VRK2, DDX3Y, DDX60L, MYO1D, AK5, DOCK8, ABCG1, ABCG2, RIMKLB, P2RX4, PLK3, VCP, CDC42BPA, GK, MERTK, CLCN7, ABL2, CD…	595	1836	12983	12.122.315.592.903.800	0.9999999997163592	0.44796486322636486	33.060.926.074.773.700
GOTERM_MF_FAT	GO:0032553~ribonucleotide binding	102	12.592.592.592.592.500	0.02562040573129818	SEPT4, DYNC1LI2, RP2, RAB1A, BTK, ATP2B1, MAP3K8, DDX21, STK39, RAPGEF4, TUBG2, RAB20, MX2, MYO6, KIF5B, KIF5A, EFTUD2, KIF5C, GEM, CDKL3, MAP4K4, ATP9A, PI4K2A, BMP2K, RIPK2, EIF2AK3, GBP2, SEPT8, NEK7, FGFR2, ABCA8, CHKA, GNAI3, BMPR2, STK17B, ABCA2, STK17A, ABCA1, RAB40B, IRAK3, VRK2, DDX3Y, DDX60L, MYO1D, AK5, DOCK8, ABCG1, ABCG2, RIMKLB, P2RX4, PLK3, VCP, CDC42BPA, GK, MERTK, CLCN7, ABL2, CD…	595	1836	12983	12.122.315.592.903.800	0.9999999997163592	0.44796486322636486	33.060.926.074.773.700
UP_SEQ_FEATURE	active site:Proton acceptor	38	4.691.358.024.691.350	0.025918829107226943	CDK19, FGFR2, CPT2, CNDP1, PTGS2, STK17B, BMPR2, PINK1, CNP, STK17A, BTK, GALM, VRK2, MAP3K2, MAP3K8, STK39, SIK1, CSNK1A1, LYN, RNASE6, AXL, QDPR, CDKL3, DAPK1, B3GAT1, MAP4K4, RPS6KA3, PLK3, RIPK1, HIPK2, BMP2K, CDC42BPA, JAK1, RIPK2, MERTK, ABL2, EIF2AK3, NEK7	769	658	19113	14.353.579.630.120.000	1.0	0.8117038141315586	3.678.437.935.945.070
SP_PIR_KEYWORDS	serine/threonine-protein kinase	24	29.629.629.629.629.600	0.03274054469875439	CSNK1A1, CDK19, BMPR2, STK17B, PINK1, STK17A, CDKL3, DAPK1, MAP4K4, IRAK3, RPS6KA3, VRK2, PLK3, MAP3K2, RIPK1, HIPK2, MAP3K8, BMP2K, CDC42BPA, RIPK2, STK39, SIK1, EIF2AK3, NEK7	769	381	19235	15.756.222.929.871.000	0.9999999686087514	0.23340446394360714	38.237.985.885.229.100
GOTERM_MF_FAT	GO:0017076~purine nucleotide binding	104	12.839.506.172.839.500	0.04243328744183528	SEPT4, DYNC1LI2, RP2, RAB1A, BTK, ATP2B1, MAP3K8, DDX21, STK39, RAPGEF4, TUBG2, RAB20, MX2, MYO6, KIF5B, KIF5A, EFTUD2, KIF5C, GEM, CDKL3, MAP4K4, ATP9A, PI4K2A, BMP2K, RIPK2, EIF2AK3, GBP2, SEPT8, NEK7, FGFR2, ABCA8, CHKA, GNAI3, BMPR2, STK17B, KMO, ABCA2, STK17A, ABCA1, RAB40B, IRAK3, VRK2, DDX3Y, DDX60L, MYO1D, AK5, DOCK8, ABCG1, ABCG2, RIMKLB, P2RX4, PLK3, VCP, CDC42BPA, GK, MERTK, CLCN7, ABL…	595	1918	12983	11.831.582.267.943.600	0.9999999999999999	0.5743291697507303	488.581.393.352.494
GOTERM_MF_FAT	GO:0032559~adenyl ribonucleotide binding	82	10.123.456.790.123.400	0.05998992767771296	CDK19, DYNC1LI2, RP2, PPIP5K1, PINK1, ATP10D, RAB1A, BTK, ATP2B1, MAP3K8, RAPGEF4, DDX21, STK39, SIK1, IRAK2, MYO6, LYN, KIF5B, KIF5A, KIF5C, NLRP3, CDKL3, DAPK1, KIF1C, EIF4A3, MAP4K4, KIF1A, RIPK1, ATP9A, HIPK2, SNRNP200, PI4K2A, BMP2K, RIPK2, EIF2AK3, NEK7, ABCA8, FGFR2, BTAF1, CHKA, STK17B, HK2, BMPR2, ABCA2, ABCA1, STK17A, TRIB1, IRAK3, VRK2, KIF6, MAP3K2, DDX3Y, DDX60L, ETNK1, CHD1, KIF21A,…	595	1497	12983	11.952.263.069.556.400	1.0	0.6420775882377392	6.158.592.411.093.010
GOTERM_MF_FAT	GO:0005524~ATP binding	81	10.0	0.06085546153296162	CDK19, DYNC1LI2, RP2, PPIP5K1, PINK1, ATP10D, RAB1A, BTK, ATP2B1, MAP3K8, DDX21, STK39, SIK1, IRAK2, MYO6, LYN, KIF5B, KIF5A, KIF5C, NLRP3, CDKL3, DAPK1, KIF1C, EIF4A3, MAP4K4, KIF1A, RIPK1, ATP9A, HIPK2, SNRNP200, PI4K2A, BMP2K, RIPK2, EIF2AK3, NEK7, ABCA8, FGFR2, BTAF1, CHKA, STK17B, HK2, BMPR2, ABCA2, ABCA1, STK17A, TRIB1, IRAK3, VRK2, KIF6, MAP3K2, DDX3Y, DDX60L, ETNK1, CHD1, KIF21A, PAPSS2, …	595	1477	12983	11.966.375.175.662.600	1.0	0.6403721201416253	621.293.070.476.169
GOTERM_MF_FAT	GO:0001882~nucleoside binding	86	10.617.283.950.617.200	0.08777971361518064	CDK19, DYNC1LI2, RP2, PPIP5K1, PINK1, ATP10D, PNP, RAB1A, BTK, ATP2B1, MAP3K8, RAPGEF4, DDX21, STK39, SIK1, IRAK2, MYO6, LYN, KIF5B, KIF5A, KIF5C, GEM, NLRP3, CDKL3, DAPK1, KIF1C, MAP4K4, EIF4A3, KIF1A, RIPK1, ATP9A, HIPK2, SNRNP200, PI4K2A, BMP2K, RIPK2, EIF2AK3, NEK7, ABCA8, FGFR2, BTAF1, CHKA, STK17B, HK2, BMPR2, KMO, ABCA2, ABCA1, STK17A, TRIB1, IRAK3, VRK2, KIF6, MAP3K2, DDX3Y, DDX60L, ETNK1…	595	1612	12983	1.164.103.259.169.670	1.0	0.7035545342371672	7.584.891.918.020.010
GOTERM_MF_FAT	GO:0030554~adenyl nucleotide binding	84	1.037.037.037.037.030	0.09576660557794534	CDK19, DYNC1LI2, RP2, PPIP5K1, PINK1, ATP10D, RAB1A, BTK, ATP2B1, MAP3K8, RAPGEF4, DDX21, STK39, SIK1, IRAK2, MYO6, LYN, KIF5B, KIF5A, KIF5C, NLRP3, CDKL3, DAPK1, KIF1C, MAP4K4, EIF4A3, KIF1A, RIPK1, ATP9A, HIPK2, SNRNP200, PI4K2A, BMP2K, RIPK2, EIF2AK3, NEK7, ABCA8, FGFR2, BTAF1, CHKA, STK17B, HK2, BMPR2, KMO, ABCA2, ABCA1, STK17A, TRIB1, IRAK3, VRK2, KIF6, MAP3K2, DDX3Y, DDX60L, ETNK1, CHD1, KI…	595	1577	12983	11.622.664.030.735.900	1.0	0.7199034577887049	7.891.991.561.238.990
GOTERM_MF_FAT	GO:0001883~purine nucleoside binding	85	10.493.827.160.493.800	0.09737379847432323	CDK19, DYNC1LI2, RP2, PPIP5K1, PINK1, ATP10D, RAB1A, BTK, ATP2B1, MAP3K8, RAPGEF4, DDX21, STK39, SIK1, IRAK2, MYO6, LYN, KIF5B, KIF5A, KIF5C, GEM, NLRP3, CDKL3, DAPK1, KIF1C, MAP4K4, EIF4A3, KIF1A, RIPK1, ATP9A, HIPK2, SNRNP200, PI4K2A, BMP2K, RIPK2, EIF2AK3, NEK7, ABCA8, FGFR2, BTAF1, CHKA, STK17B, HK2, BMPR2, KMO, ABCA2, ABCA1, STK17A, TRIB1, IRAK3, VRK2, KIF6, MAP3K2, DDX3Y, DDX60L, ETNK1, CHD…	595	1601	12983	11.584.723.833.318.400	1.0	0.7208664193879915	7.949.197.280.487.870
GOTERM_MF_FAT	GO:0000166~nucleotide binding	113	13.950.617.283.950.600	0.1652641923070121	SEPT4, DYNC1LI2, RP2, RAB1A, BTK, ATP2B1, MAP3K8, RAPGEF4, DDX21, STK39, TUBG2, RAB20, MX2, MYO6, KIF5B, KIF5A, EFTUD2, KIF5C, PTBP1, GEM, CDKL3, MAP4K4, ATP9A, PI4K2A, BMP2K, RIPK2, EIF2AK3, GBP2, SEPT8, NEK7, ABCA8, FGFR2, CHKA, GNAI3, PABPC4, STK17B, BMPR2, KMO, ABCA2, STK17A, ABCA1, RAB40B, IRAK3, VRK2, DDX3Y, DDX60L, SKIL, MYO1D, AK5, DOCK8, HNRNPA1, ABCG1, ABCG2, RIMKLB, P2RX4, PLK3, VCP, P…	595	2245	12983	10.982.979.918.025.100	1.0	0.8173207016452171	9.388.009.372.338.100
SP_PIR_KEYWORDS	transferase	63	7.777.777.777.777.770	0.1975191368188901	CDK19, CPT2, SGMS2, ALG2, F13A1, PINK1, PPIP5K1, PNP, BTK, MAP3K8, CHST11, STK39, PTDSS1, SIK1, ZCCHC6, LYN, FUT11, CDKL3, DAPK1, MAP4K4, PARP12, PARP14, RIPK1, HIPK2, PI4K2A, BMP2K, RIPK2, CHSY1, EIF2AK3, NEK7, FGFR2, BCAT1, CHKA, GALNT1, STK17B, BMPR2, HK2, STK17A, IRAK3, VRK2, LPCAT1, MAP3K2, ETNK1, UGT8, PAPSS2, CSNK1A1, SOAT1, KAT2A, B4GALT1, PDK4, AXL, AK5, B3GAT1, RPS6KA3, PLK3, PARP8, CDC…	769	1394	19235	11.304.298.750.170.200	1.0	0.6492733079705024	9.586.377.136.003.490
INTERPRO	IPR002290:Serine/threonine protein kinase	14	1.728.395.061.728.390	0.3388427644246097	CDK19, STK17B, STK17A, CDKL3, DAPK1, MAP4K4, RPS6KA3, PLK3, MAP3K2, HIPK2, CDC42BPA, STK39, SIK1, NEK7	726	259	16659	12.403.395.130.667.800	1.0	0.9891580332730638	9.987.291.992.839.160
SMART	SM00220:S_TKc	14	1.728.395.061.728.390	0.5389970945393583	CDK19, STK17B, STK17A, CDKL3, DAPK1, MAP4K4, RPS6KA3, PLK3, MAP3K2, HIPK2, CDC42BPA, STK39, SIK1, NEK7	456	259	9079	10.762.209.577.999.000	1.0	0.9716184017861891	9.999.580.250.178.540
Annotation Cluster 44	Enrichment Score: 1.81069574834209
Category	Term	Count	%	PValue	Genes	List Total	Pop Hits	Pop Total	Fold Enrichment	Bonferroni	Benjamini	FDR
GOTERM_CC_FAT	GO:0005856~cytoskeleton	92	11.358.024.691.358.000	1,53E+11	MTSS1, GFAP, TLN1, ENAH, DYNC1LI2, WASF3, FERMT3, UTRN, IQGAP2, RHOQ, TTLL7, KLHL4, PNP, KLHL2, SPAG16, SPRY2, EVI5, ANK3, DYNLL2, MAPT, AIF1L, SYNJ2, STK39, LRRFIP1, PPP4C, TUBG2, SH3PXD2A, MYO6, LYN, KIF5B, MPP1, CRYAB, MPDZ, KIF5A, ERMN, KIF5C, RB1, TBCEL, MID1IP1, FLNA, CTNNA3, DAPK1, KIF1C, FMN1, GRM3, KIF1A, RCC2, CFL2, TPPP, HIPK2, ADAM17, SDCBP, TNFAIP3, ADD3, FILIP1L, IFT88, SEPT8, VIM, …	582	1381	12782	1.463.086.413.301.780	0.060629612032862545	0.003286452394506645	0.21331403680187044
GOTERM_CC_FAT	GO:0015630~microtubule cytoskeleton	39	4.814.814.814.814.810	0.006450119391270629	DYNC1LI2, LRRCC1, NEDD9, ABCA2, TTLL7, SPAG16, SPRY2, EZR, EVI5, DYNLL2, KIF6, MAPT, SYNJ2, SKA2, PPP4C, KIF21A, TUBG2, MYOF, DNM3, GABARAPL1, KIF5B, KIF5A, CRYAB, MAP1A, MAP1B, KIF5C, RB1, MID1IP1, KIF1C, KIF1A, RCC2, CEP68, TPPP, HIPK2, MAP7, TNFAIP3, KATNAL1, IFT88, FEZ1	582	549	12782	15.601.562.353.294.600	0.9295684971068466	0.07506589633023841	86.600.871.137.403
GOTERM_CC_FAT	GO:0044430~cytoskeletal part	60	74.074.074.074.074.000	0.008745521638754535	DYNC1LI2, GFAP, FERMT3, UTRN, RHOQ, TTLL7, SPAG16, SPRY2, EVI5, DYNLL2, MAPT, AIF1L, SYNJ2, PPP4C, TUBG2, SH3PXD2A, MYO6, LYN, KIF5B, KIF5A, MPDZ, CRYAB, KIF5C, RB1, MID1IP1, KIF1C, GRM3, KIF1A, RCC2, TPPP, HIPK2, TNFAIP3, IFT88, FILIP1L, SEPT8, VIM, LRRCC1, NEDD9, ABCA2, ANLN, EZR, KIF6, SKA2, KIF21A, MYOF, NEFM, DNM3, GABARAPL1, MAP1A, MAP1B, MYO1D, CAMK2N1, P2RX4, PPP1R9A, CEP68, SPTBN1, MAP7,…	582	952	12782	13.841.722.255.912.600	0.9727154628411282	0.09042207794910351	11.570.077.234.773.800
GOTERM_CC_FAT	GO:0043232~intracellular non-membrane-bounded organelle	124	15.308.641.975.308.600	0.3205491275146418	MTSS1, ENAH, DYNC1LI2, UTRN, IQGAP2, KLHL4, HMGN5, PNP, KLHL2, ANK3, AIF1L, H2AFY, DDX21, STK39, TUBG2, PPP4C, MYO6, KIF5B, CRYAB, KIF5A, MPDZ, KIF5C, PTBP1, ISG20L2, CTNNA3, TNS3, HIF1A, RCC2, SDCBP, TNFAIP3, FILIP1L, ADD3, SEPT8, STK17B, LRRCC1, NEDD9, ANLN, ABCA2, SKA2, FGD4, GABARAPL1, MYO1D, PTPN13, HNRNPA1, CAMK2N1, DOCK4, S100A12, P2RX4, ATF3, CASS4, VCP, SPTBN1, MAP7, ABL2, KLF4, GFAP, TL…	582	2596	12782	1.049.041.877.803.010	1.0	0.7982112180240741	9.955.278.167.448.810
GOTERM_CC_FAT	GO:0043228~non-membrane-bounded organelle	124	15.308.641.975.308.600	0.3205491275146418	MTSS1, ENAH, DYNC1LI2, UTRN, IQGAP2, KLHL4, HMGN5, PNP, KLHL2, ANK3, AIF1L, H2AFY, DDX21, STK39, TUBG2, PPP4C, MYO6, KIF5B, CRYAB, KIF5A, MPDZ, KIF5C, PTBP1, ISG20L2, CTNNA3, TNS3, HIF1A, RCC2, SDCBP, TNFAIP3, FILIP1L, ADD3, SEPT8, STK17B, LRRCC1, NEDD9, ANLN, ABCA2, SKA2, FGD4, GABARAPL1, MYO1D, PTPN13, HNRNPA1, CAMK2N1, DOCK4, S100A12, P2RX4, ATF3, CASS4, VCP, SPTBN1, MAP7, ABL2, KLF4, GFAP, TL…	582	2596	12782	1.049.041.877.803.010	1.0	0.7982112180240741	9.955.278.167.448.810
Annotation Cluster 45	Enrichment Score: 1.7814175776920822
Category	Term	Count	%	PValue	Genes	List Total	Pop Hits	Pop Total	Fold Enrichment	Bonferroni	Benjamini	FDR
GOTERM_BP_FAT	GO:0051235~maintenance of location	10	12.345.679.012.345.600	0.0021528198982251365	TLN1, EZR, TNF, ANK3, GAA, IL1B, KDELR1, FLNA, IL10, FTH1	610	64	13528	34.651.639.344.262.200	0.9986294935430389	0.05975316693461763	3.814.465.458.017.610
GOTERM_BP_FAT	GO:0051651~maintenance of location in cell	8	0.9876543209876543	0.005346878799778232	TLN1, EZR, ANK3, GAA, KDELR1, FLNA, IL10, FTH1	610	48	13528	3.696.174.863.387.970	0.9999999245643448	0.11129106946779288	922.148.234.269.633
GOTERM_BP_FAT	GO:0032507~maintenance of protein location in cell	6	0.7407407407407408	0.035800763156700235	TLN1, EZR, ANK3, KDELR1, FLNA, IL10	610	41	13528	32.454.218.312.674.900	1.0	0.33535953581441147	4.820.627.592.688.870
GOTERM_BP_FAT	GO:0007016~cytoskeletal anchoring at plasma membrane	3	0.3703703703703704	0.047300424607216784	TLN1, EZR, ANK3	610	8	13528	8.316.393.442.622.950	1.0	0.38987185730389506	582.896.400.647.587
GOTERM_BP_FAT	GO:0045185~maintenance of protein location	6	0.7407407407407408	0.06353993247362222	TLN1, EZR, ANK3, KDELR1, FLNA, IL10	610	48	13528	27.721.311.475.409.800	1.0	0.44893386220274245	6.941.550.603.656.860
Annotation Cluster 46	Enrichment Score: 1.762961231282137
Category	Term	Count	%	PValue	Genes	List Total	Pop Hits	Pop Total	Fold Enrichment	Bonferroni	Benjamini	FDR
INTERPRO	IPR000742:EGF-like, type 3	23	28.395.061.728.395.000	3,89E+10	ADAM28, TMEFF2, PTGS2, ATRNL1, CNTNAP4, ATRN, NOTCH2NL, EDIL3, CD97, LRP1, EREG, CD93, STAB1, HBEGF, ELTD1, VCAN, AREG, EMR2, HHIP, ADAM8, LRP2, THBS1, PLAU	726	194	16659	27.204.353.753.088.500	0.04452641692599213	0.015068044562691396	0.06271900112507778
SP_PIR_KEYWORDS	egf-like domain	22	27.160.493.827.160.400	3,78E+12	ADAM28, TMEFF2, ATRNL1, CNTNAP4, ATRN, NOTCH2NL, EDIL3, CD97, LRP1, EREG, CD93, STAB1, HBEGF, ELTD1, VCAN, AREG, EMR2, HHIP, ADAM8, LRP2, THBS1, PLAU	769	230	19235	23.925.481.992.423.800	0.17809661739263527	0.010269662663647705	0.5455577575315118
INTERPRO	IPR006210:EGF-like	21	25.925.925.925.925.900	5,00E+11	ADAM28, TMEFF2, CNTNAP4, ATRNL1, PTGS2, ATRN, NOTCH2NL, EDIL3, LRP1, EREG, CD93, STAB1, HBEGF, ELTD1, VCAN, AREG, HHIP, ADAM8, LRP2, THBS1, PLAU	726	201	16659	23.973.726.409.275.900	0.44291120497278436	0.11042025734295768	0.8025912917613232
UP_SEQ_FEATURE	domain:EGF-like 1	14	1.728.395.061.728.390	0.0010758702340130841	CNTNAP4, ATRNL1, NOTCH2NL, EDIL3, CD97, LRP1, CD93, STAB1, ELTD1, VCAN, EMR2, HHIP, LRP2, THBS1	769	120	19113	2.899.674.902.470.740	0.9149054826665389	0.29671914175349257	18.623.628.399.190.600
INTERPRO	IPR013032:EGF-like region, conserved site	25	30.864.197.530.864.100	0.0022914461682872252	PTGS2, ABCA2, EDIL3, TNFRSF11A, CD93, ELTD1, HHIP, ADAM8, THBS1, FN1, ADAM28, TMEFF2, CNTNAP4, ATRNL1, ATRN, NOTCH2NL, LRP1, EREG, STAB1, HBEGF, VCAN, EMR2, AREG, LRP2, PLAU	726	293	16659	1.957.873.804.755.590	0.9317152209664872	0.2850256056127618	36.295.661.353.361.400
SMART	SM00181:EGF	21	25.925.925.925.925.900	0.0025849115860037343	ADAM28, TMEFF2, CNTNAP4, ATRNL1, PTGS2, ATRN, NOTCH2NL, EDIL3, LRP1, EREG, CD93, STAB1, HBEGF, ELTD1, VCAN, AREG, HHIP, ADAM8, LRP2, THBS1, PLAU	456	201	9079	20.801.584.184.341.400	0.4804692789126014	0.2792152047334804	3.312.595.749.178.800
INTERPRO	IPR006209:EGF	14	1.728.395.061.728.390	0.003583622098621	TMEFF2, CNTNAP4, PTGS2, NOTCH2NL, EDIL3, LRP1, CD93, EREG, STAB1, HBEGF, VCAN, AREG, THBS1, LRP2	726	127	16659	25.295.112.904.275.300	0.9850099499141647	0.3174037206553758	5.621.459.691.049.400
UP_SEQ_FEATURE	domain:EGF-like	8	0.9876543209876543	0.032825038979208646	ADAM28, TMEFF2, PTGS2, EREG, ATRN, HBEGF, AREG, PLAU	769	76	19113	2.616.248.032.304.420	1.0	0.8168993282719587	441.711.747.049.496
INTERPRO	IPR018097:EGF-like calcium-binding, conserved site	9	11.111.111.111.111.100	0.0576733719422941	CD97, LRP1, CD93, NOTCH2NL, VCAN, ELTD1, EDIL3, EMR2, LRP2	726	96	16659	21.512.138.429.752.000	1.0	0.7792911071386712	6.160.829.567.567.480
INTERPRO	IPR001881:EGF-like calcium-binding	9	11.111.111.111.111.100	0.0576733719422941	CD97, LRP1, CD93, NOTCH2NL, VCAN, ELTD1, EDIL3, EMR2, LRP2	726	96	16659	21.512.138.429.752.000	1.0	0.7792911071386712	6.160.829.567.567.480
INTERPRO	IPR000152:EGF-type aspartate/asparagine hydroxylation conserved site	9	11.111.111.111.111.100	0.060582519099417795	CD97, LRP1, CD93, NOTCH2NL, VCAN, ELTD1, EDIL3, EMR2, LRP2	726	97	16659	2.129.036.380.676.490	1.0	0.7889655711045512	63.474.451.161.356.900
UP_SEQ_FEATURE	domain:EGF-like 2	8	0.9876543209876543	0.06366476879746569	ATRNL1, CNTNAP4, CD93, STAB1, NOTCH2NL, HHIP, EDIL3, LRP2	769	88	19113	2.259.486.936.990.180	1.0	0.9287567450467383	6.829.891.100.396.080
UP_SEQ_FEATURE	domain:EGF-like 2; calcium-binding	6	0.7407407407407408	0.07823790256937613	CD97, LRP1, VCAN, ELTD1, EMR2, THBS1	769	57	19113	2.616.248.032.304.420	1.0	0.9505973068674181	7.589.541.832.188.080
INTERPRO	IPR013091:EGF calcium-binding	7	0.8641975308641975	0.09293212892900218	CD97, LRP1, CD93, NOTCH2NL, ELTD1, EMR2, LRP2	726	72	16659	2.230.888.429.752.060	1.0	0.8696911046310474	7.923.491.991.640.420
SMART	SM00179:EGF_CA	9	11.111.111.111.111.100	0.10780591828762874	CD97, LRP1, CD93, NOTCH2NL, VCAN, ELTD1, EDIL3, EMR2, LRP2	456	96	9079	18.665.707.236.842.100	0.9999999999997075	0.8168873346799829	7.734.251.555.760.850
UP_SEQ_FEATURE	domain:EGF-like 3	6	0.7407407407407408	0.18322013520127622	LRP1, STAB1, NOTCH2NL, EDIL3, LRP2, THBS1	769	75	19113	19.883.485.045.513.600	1.0	0.9959741102532262	9.708.262.430.560.920
UP_SEQ_FEATURE	domain:EGF-like 5; calcium-binding	4	0.49382716049382713	0.1849929648881973	CD97, CD93, NOTCH2NL, EMR2	769	37	19113	2.686.957.438.582.920	1.0	0.995948390158263	9.719.125.648.761.370
UP_SEQ_FEATURE	domain:EGF-like 4; calcium-binding	3	0.3703703703703704	0.38478940815903007	CD97, CD93, EMR2	769	33	19113	2.259.486.936.990.180	1.0	0.9998530174520879	9.997.932.296.412.890
UP_SEQ_FEATURE	domain:EGF-like 3; calcium-binding	3	0.3703703703703704	0.4412236651528127	CD97, CD93, EMR2	769	37	19113	20.152.180.789.371.900	1.0	0.9999553488109738	9.999.614.755.503.980
Annotation Cluster 47	Enrichment Score: 1.7294363526275118
Category	Term	Count	%	PValue	Genes	List Total	Pop Hits	Pop Total	Fold Enrichment	Bonferroni	Benjamini	FDR
SP_PIR_KEYWORDS	guanine-nucleotide releasing factor	14	1.728.395.061.728.390	0.0010974719927780742	RASGEF1B, AKAP13, DOCK8, DOCK4, TAGAP, PLEKHG2, DOCK1, GBF1, RASGRF2, RAPGEF5, RAPGEF4, DOCK11, RAPGEF1, FGD4	769	121	19235	2.894.066.567.077.560	0.4344184281573923	0.022538163532284883	15.769.967.412.298.800
UP_SEQ_FEATURE	domain:N-terminal Ras-GEF	5	0.6172839506172839	0.01061708171581297	RASGRF2, RASGEF1B, RAPGEF5, RAPGEF4, RAPGEF1	769	22	19113	564.871.734.247.547	0.999999999975502	0.6386896420000316	17.006.609.636.963.200
INTERPRO	IPR000651:Guanine nucleotide exchange factor for Ras-like GTPases, N-terminal	5	0.6172839506172839	0.016281457840622314	RASGRF2, RASGEF1B, RAPGEF5, RAPGEF4, RAPGEF1	726	23	16659	4.988.321.954.725.110	0.9999999954406463	0.5823050351921776	23.244.666.116.134.300
GOTERM_MF_FAT	GO:0005085~guanyl-nucleotide exchange factor activity	14	1.728.395.061.728.390	0.022183752862110318	RASGEF1B, AKAP13, DOCK8, DOCK4, TAGAP, PLEKHG2, DOCK1, GBF1, RASGRF2, RAPGEF5, RAPGEF4, DOCK11, RAPGEF1, FGD4	595	152	12983	2.009.752.321.981.420	0.9999999944038416	0.43774146004453884	29.315.047.972.840.500
INTERPRO	IPR008937:Ras guanine nucleotide exchange factor	5	0.6172839506172839	0.024813119510599037	RASGRF2, RASGEF1B, RAPGEF5, RAPGEF4, RAPGEF1	726	26	16659	44.127.463.445.645.200	0.9999999999998291	0.650032257982329	3.329.742.741.495.810
SMART	SM00229:RasGEFN	5	0.6172839506172839	0.025832672257275358	RASGRF2, RASGEF1B, RAPGEF5, RAPGEF4, RAPGEF1	456	23	9079	432.827.993.897.788	0.9986686549226791	0.5629447619149563	28.868.498.895.711.500
UP_SEQ_FEATURE	domain:Ras-GEF	5	0.6172839506172839	0.027648772827637946	RASGRF2, RASGEF1B, RAPGEF5, RAPGEF4, RAPGEF1	769	29	19113	4.285.233.846.015.870	1.0	0.8152833635351375	3.871.665.954.693.850
INTERPRO	IPR019804:Ras guanine-nucleotide exchange factor, conserved site	5	0.6172839506172839	0.028154541927763423	RASGRF2, RASGEF1B, RAPGEF5, RAPGEF4, RAPGEF1	726	27	16659	4.249.311.294.765.840	0.9999999999999969	0.636700588535496	3.688.685.796.870.870
INTERPRO	IPR001895:Guanine-nucleotide dissociation stimulator CDC25	5	0.6172839506172839	0.039715080175390105	RASGRF2, RASGEF1B, RAPGEF5, RAPGEF4, RAPGEF1	726	30	16659	3.824.380.165.289.250	1.0	0.7035146323766612	47.956.719.896.133.300
SMART	SM00147:RasGEF	5	0.6172839506172839	0.06088062321289908	RASGRF2, RASGEF1B, RAPGEF5, RAPGEF4, RAPGEF1	456	30	9079	3.318.347.953.216.370	0.9999998745811668	0.6786147720085501	5.584.782.598.421.130
Annotation Cluster 48	Enrichment Score: 1.7232364373671862
Category	Term	Count	%	PValue	Genes	List Total	Pop Hits	Pop Total	Fold Enrichment	Bonferroni	Benjamini	FDR
GOTERM_BP_FAT	GO:0009895~negative regulation of catabolic process	7	0.8641975308641975	0.005732974209513081	IRAK3, TNF, PDE3B, IL1B, FURIN, FLNA, IL10	610	37	13528	4.195.657.953.035.000	0.9999999769967686	0.11349031358705342	9.855.272.843.929.170
GOTERM_BP_FAT	GO:0002718~regulation of cytokine production during immune response	5	0.6172839506172839	0.00751327482285949	IRAK3, TNF, HMOX1, MALT1, IL10	610	18	13528	61.602.914.389.799.600	0.9999999999043075	0.12975038226393087	12.724.016.330.055.900
GOTERM_BP_FAT	GO:0032715~negative regulation of interleukin-6 production	3	0.3703703703703704	0.01847840814909047	IRAK3, TNF, IL10	610	5	13528	13.306.229.508.196.700	1.0	0.23027088703944343	2.857.889.656.834.950
GOTERM_BP_FAT	GO:0002700~regulation of production of molecular mediator of immune response	6	0.7407407407407408	0.035800763156700235	IRAK3, TNF, HMOX1, MALT1, IL10, TGFB1	610	41	13528	32.454.218.312.674.900	1.0	0.33535953581441147	4.820.627.592.688.870
GOTERM_BP_FAT	GO:0002697~regulation of immune effector process	9	11.111.111.111.111.100	0.08492815905382088	ICAM1, IRAK3, A2M, TNF, HMOX1, IL1B, MALT1, IL10, TGFB1	610	101	13528	1.976.172.699.237.130	1.0	0.5161213684557768	7.984.287.570.555.940
Annotation Cluster 49	Enrichment Score: 1.658328068743392
Category	Term	Count	%	PValue	Genes	List Total	Pop Hits	Pop Total	Fold Enrichment	Bonferroni	Benjamini	FDR
UP_SEQ_FEATURE	domain:Death	7	0.8641975308641975	0.0024714175591695176	IRAK2, IRAK3, ANK3, RIPK1, NFKB1, MALT1, DAPK1	769	35	19113	4.970.871.261.378.410	0.9965316518261161	0.37625048059638366	4.229.409.180.870.850
INTERPRO	IPR000488:Death	6	0.7407407407407408	0.015039264239796662	IRAK2, IRAK3, ANK3, RIPK1, NFKB1, DAPK1	726	34	16659	4.049.343.704.423.910	0.9999999800412044	0.5878961076205064	21.667.683.225.604.800
SMART	SM00005:DEATH	6	0.7407407407407408	0.02588805138981846	IRAK2, IRAK3, ANK3, RIPK1, NFKB1, DAPK1	456	34	9079	35.135.448.916.408.600	0.998687666433672	0.5216093388634151	2.892.111.050.629.740
INTERPRO	IPR011029:DEATH-like	8	0.9876543209876543	0.026055674047024264	IRAK2, IRAK3, ANK3, RIPK1, RIPK2, NFKB1, NLRP3, DAPK1	726	67	16659	2.739.854.446.774.390	0.9999999999999616	0.6308048881815858	34.654.000.607.614.100
UP_SEQ_FEATURE	repeat:ANK 7	5	0.6172839506172839	0.2037911235534676	ANKRD44, ANK3, TANC2, NFKB1, DAPK1	769	58	19113	21.426.169.230.079.300	1.0	0.9969606054495319	9.813.136.363.007.530
Annotation Cluster 50	Enrichment Score: 1.564925960078588
Category	Term	Count	%	PValue	Genes	List Total	Pop Hits	Pop Total	Fold Enrichment	Bonferroni	Benjamini	FDR
GOTERM_BP_FAT	GO:0017015~regulation of transforming growth factor beta receptor signaling pathway	8	0.9876543209876543	0.0015832408996557107	HIPK2, CHST11, TGFB3, ADAM17, SKIL, THBS1, FURIN, TGFB1	610	39	13528	4.549.138.293.400.580	0.992147881314705	0.04974105392102157	28.188.545.219.977.100
GOTERM_BP_FAT	GO:0051272~positive regulation of cell motion	12	14.814.814.814.814.800	0.004510666563488324	ICAM1, IRS2, HIF1A, LYN, PDGFB, CXCL16, ADAM17, HBEGF, THBS1, FURIN, TGFB1, CXCL10	610	98	13528	2.715.557.042.489.120	0.9999990137365176	0.1024098667794916	7.834.348.182.199.260
GOTERM_BP_FAT	GO:0051270~regulation of cell motion	18	22.222.222.222.222.200	0.006356035595931476	B4GALT1, ICAM1, IRS2, NRP1, PDGFB, LYN, ENPP2, FURIN, TGFB1, CXCL10, TRIB1, HIF1A, CXCR4, HMOX1, CXCL16, HBEGF, ADAM17, THBS1	610	193	13528	2.068.325.830.289.640	0.9999999966192441	0.1182438931531059	10.869.244.983.988.100
GOTERM_BP_FAT	GO:0030335~positive regulation of cell migration	11	13.580.246.913.580.200	0.006577137821243913	ICAM1, IRS2, HIF1A, PDGFB, CXCL16, ADAM17, HBEGF, THBS1, FURIN, TGFB1, CXCL10	610	89	13528	27.409.836.065.573.700	0.9999999982885424	0.11993454169126938	1.122.647.036.172.310
GOTERM_BP_FAT	GO:0040017~positive regulation of locomotion	11	13.580.246.913.580.200	0.01266607789037744	ICAM1, IRS2, HIF1A, PDGFB, CXCL16, ADAM17, HBEGF, THBS1, FURIN, TGFB1, CXCL10	610	98	13528	24.892.606.222.816.900	1.0	0.1804041147944495	20.548.962.006.178.200
GOTERM_BP_FAT	GO:0030334~regulation of cell migration	15	18.518.518.518.518.500	0.020471258219284364	ICAM1, IRS2, PDGFB, ENPP2, FURIN, TGFB1, CXCL10, TRIB1, HIF1A, CXCR4, HMOX1, CXCL16, HBEGF, ADAM17, THBS1	610	169	13528	19.683.771.461.829.400	1.0	0.24325488451049926	3.115.094.114.939.840
GOTERM_BP_FAT	GO:0040012~regulation of locomotion	15	18.518.518.518.518.500	0.051785996763527964	ICAM1, IRS2, PDGFB, ENPP2, FURIN, TGFB1, CXCL10, TRIB1, HIF1A, CXCR4, HMOX1, CXCL16, HBEGF, ADAM17, THBS1	610	192	13528	17.325.819.672.131.100	1.0	0.40727846548678404	6.169.485.011.829.090
GOTERM_BP_FAT	GO:0050921~positive regulation of chemotaxis	4	0.49382716049382713	0.1401839002378724	PDGFB, ADAM17, THBS1, TGFB1	610	29	13528	3.058.903.335.217.630	1.0	0.6492451089967515	9.344.916.123.192.860
GOTERM_BP_FAT	GO:0050920~regulation of chemotaxis	4	0.49382716049382713	0.16179324019959818	PDGFB, ADAM17, THBS1, TGFB1	610	31	13528	28.615.547.329.455.300	1.0	0.6899791670057672	9.586.180.162.282.760
GOTERM_BP_FAT	GO:0048520~positive regulation of behavior	4	0.49382716049382713	0.19587740964248723	PDGFB, ADAM17, THBS1, TGFB1	610	34	13528	26.090.646.094.503.300	1.0	0.750033916139383	9.804.356.383.431.510
GOTERM_BP_FAT	GO:0050795~regulation of behavior	4	0.49382716049382713	0.34289531931448786	PDGFB, ADAM17, THBS1, TGFB1	610	46	13528	1.928.439.059.158.940	1.0	0.9020015907712436	9.994.882.332.729.950
Annotation Cluster 51	Enrichment Score: 1.560689057939233
Category	Term	Count	%	PValue	Genes	List Total	Pop Hits	Pop Total	Fold Enrichment	Bonferroni	Benjamini	FDR
GOTERM_BP_FAT	GO:0051348~negative regulation of transferase activity	11	13.580.246.913.580.200	0.011043679041721738	SPRY2, IRAK3, SPRY1, CASP3, PPARG, IL1B, CRIPAK, RB1, SPRED1, TRIB1, DUSP6	610	96	13528	2.541.120.218.579.230	0.9999999999999982	0.16611572761803362	18.159.709.289.402.500
GOTERM_BP_FAT	GO:0006469~negative regulation of protein kinase activity	10	12.345.679.012.345.600	0.016161383038480095	SPRY2, IRAK3, SPRY1, CASP3, IL1B, CRIPAK, RB1, SPRED1, TRIB1, DUSP6	610	87	13528	2.549.086.112.681.360	1.0	0.21307527594778963	25.474.383.857.465.900
GOTERM_BP_FAT	GO:0033673~negative regulation of kinase activity	10	12.345.679.012.345.600	0.019785405861359694	SPRY2, IRAK3, SPRY1, CASP3, IL1B, CRIPAK, RB1, SPRED1, TRIB1, DUSP6	610	90	13528	24.641.165.755.919.800	1.0	0.23790974674578635	3.027.579.422.728.080
GOTERM_BP_FAT	GO:0043407~negative regulation of MAP kinase activity	6	0.7407407407407408	0.021606159271110103	SPRY2, IRAK3, SPRY1, IL1B, SPRED1, DUSP6	610	36	13528	3.696.174.863.387.970	1.0	0.2493165873845602	3.257.632.391.154.430
GOTERM_BP_FAT	GO:0043086~negative regulation of catalytic activity	19	2.345.679.012.345.670	0.07507599139653895	HERPUD1, GNAI3, PLEK, PPARG, NR4A1, NFKB1, CRIPAK, RB1, FLNA, TRIB1, IRAK3, SPRY2, CASP3, SPRY1, GRM3, GLA, IL1B, SPRED1, DUSP6	610	277	13528	15.211.694.383.618.300	1.0	0.489566466500558	7.554.559.885.071.790
GOTERM_BP_FAT	GO:0044092~negative regulation of molecular function	22	27.160.493.827.160.400	0.07548310210117425	IRAK2, HERPUD1, GNAI3, PLEK, PPARG, NR4A1, NFKB1, CRIPAK, RB1, NLRP3, FLNA, TRIB1, IRAK3, SPRY2, CASP3, GRM3, SPRY1, GLA, HMOX1, IL1B, SPRED1, DUSP6	610	334	13528	146.076.371.846.471	1.0	0.49053227585482795	7.573.911.218.944.450
Annotation Cluster 52	Enrichment Score: 1.5527825083738334
Category	Term	Count	%	PValue	Genes	List Total	Pop Hits	Pop Total	Fold Enrichment	Bonferroni	Benjamini	FDR
GOTERM_BP_FAT	GO:0043407~negative regulation of MAP kinase activity	6	0.7407407407407408	0.021606159271110103	SPRY2, IRAK3, SPRY1, IL1B, SPRED1, DUSP6	610	36	13528	3.696.174.863.387.970	1.0	0.2493165873845602	3.257.632.391.154.430
UP_SEQ_FEATURE	domain:SPR	3	0.3703703703703704	0.029602896755850282	SPRY2, SPRY1, SPRED1	769	7	19113	1.065.186.698.866.800	1.0	0.8055771597238286	40.832.329.751.316.300
INTERPRO	IPR007875:Sprouty	3	0.3703703703703704	0.03433528773351206	SPRY2, SPRY1, SPRED1	726	7	16659	9.834.120.425.029.510	1.0	0.6787399301804029	4.305.369.786.372.910
Annotation Cluster 53	Enrichment Score: 1.5507971485489787
Category	Term	Count	%	PValue	Genes	List Total	Pop Hits	Pop Total	Fold Enrichment	Bonferroni	Benjamini	FDR
SP_PIR_KEYWORDS	microtubule	22	27.160.493.827.160.400	3,97E+12	DNM3, TPPP3, DYNC1LI2, GABARAPL1, KIF5B, KIF5A, MAP1A, MAP1B, KIF5C, MID1IP1, KIF1C, SPRY2, KIF1A, RCC2, KIF6, DYNLL2, MAPT, SKA2, MAP7, KATNAL1, KIF21A, TUBG2	769	231	19235	23.821.908.477.305.000	0.1863624407136638	0.010259027027195944	0.5735927246111938
GOTERM_CC_FAT	GO:0005874~microtubule	24	29.629.629.629.629.600	0.003452194531417552	DNM3, DYNC1LI2, GABARAPL1, KIF5B, KIF5A, MAP1A, MAP1B, KIF5C, MID1IP1, SPAG16, KIF1C, SPRY2, KIF1A, RCC2, KIF6, DYNLL2, MAPT, TPPP, SYNJ2, SKA2, MAP7, KATNAL1, KIF21A, TUBG2	582	274	12782	1.923.696.290.164.790	0.7577653786719978	0.04470687536134821	4.725.503.070.884.880
GOTERM_CC_FAT	GO:0015630~microtubule cytoskeleton	39	4.814.814.814.814.810	0.006450119391270629	DYNC1LI2, LRRCC1, NEDD9, ABCA2, TTLL7, SPAG16, SPRY2, EZR, EVI5, DYNLL2, KIF6, MAPT, SYNJ2, SKA2, PPP4C, KIF21A, TUBG2, MYOF, DNM3, GABARAPL1, KIF5B, KIF5A, CRYAB, MAP1A, MAP1B, KIF5C, RB1, MID1IP1, KIF1C, KIF1A, RCC2, CEP68, TPPP, HIPK2, MAP7, TNFAIP3, KATNAL1, IFT88, FEZ1	582	549	12782	15.601.562.353.294.600	0.9295684971068466	0.07506589633023841	86.600.871.137.403
PIR_SUPERFAMILY	PIRSF002309:kinesin heavy chain	3	0.3703703703703704	0.0070490157599583745	KIF5B, KIF5A, KIF5C	366	3	7396	20.207.650.273.224.000	0.9469064931292948	0.7695797168851986	9.443.546.950.905.210
UP_SEQ_FEATURE	domain:Kinesin-motor	7	0.8641975308641975	0.007078130548642464	KIF1C, KIF1A, KIF5B, KIF6, KIF5A, KIF5C, KIF21A	769	43	19113	4.046.058.003.447.540	0.9999999131820303	0.6157409580710853	1.166.668.080.609.860
GOTERM_CC_FAT	GO:0044430~cytoskeletal part	60	74.074.074.074.074.000	0.008745521638754535	DYNC1LI2, GFAP, FERMT3, UTRN, RHOQ, TTLL7, SPAG16, SPRY2, EVI5, DYNLL2, MAPT, AIF1L, SYNJ2, PPP4C, TUBG2, SH3PXD2A, MYO6, LYN, KIF5B, KIF5A, MPDZ, CRYAB, KIF5C, RB1, MID1IP1, KIF1C, GRM3, KIF1A, RCC2, TPPP, HIPK2, TNFAIP3, IFT88, FILIP1L, SEPT8, VIM, LRRCC1, NEDD9, ABCA2, ANLN, EZR, KIF6, SKA2, KIF21A, MYOF, NEFM, DNM3, GABARAPL1, MAP1A, MAP1B, MYO1D, CAMK2N1, P2RX4, PPP1R9A, CEP68, SPTBN1, MAP7,…	582	952	12782	13.841.722.255.912.600	0.9727154628411282	0.09042207794910351	11.570.077.234.773.800
INTERPRO	IPR001752:Kinesin, motor region	7	0.8641975308641975	0.009169784499504136	KIF1C, KIF1A, KIF5B, KIF6, KIF5A, KIF5C, KIF21A	726	42	16659	3.824.380.165.289.250	0.9999791496609433	0.4695386905242178	13.796.518.039.313.800
INTERPRO	IPR019821:Kinesin, motor region, conserved site	7	0.8641975308641975	0.009169784499504136	KIF1C, KIF1A, KIF5B, KIF6, KIF5A, KIF5C, KIF21A	726	42	16659	3.824.380.165.289.250	0.9999791496609433	0.4695386905242178	13.796.518.039.313.800
SP_PIR_KEYWORDS	motor protein	12	14.814.814.814.814.800	0.016751037463721273	KIF1C, DNM3, KIF1A, DYNC1LI2, MYO6, KIF5B, KIF6, DYNLL2, KIF5A, KIF5C, MYO1D, KIF21A	769	132	19235	2.273.909.445.560.940	0.9998442762474381	0.16383312983430987	21.693.574.882.534.900
SMART	SM00129:KISc	7	0.8641975308641975	0.017358735071573865	KIF1C, KIF1A, KIF5B, KIF6, KIF5A, KIF5C, KIF21A	456	42	9079	3.318.347.953.216.370	0.988089377292765	0.6696429213953028	20.380.700.882.780.700
GOTERM_BP_FAT	GO:0007017~microtubule-based process	19	2.345.679.012.345.670	0.03752742483988127	TPPP3, KIF5B, KIF5A, CRYAB, KIF5C, MAP1B, CNP, KIF1C, KIF1A, KIF6, DYNLL2, MAPT, TPPP, CKS2, MAP7, KIF21A, TUBG2, PPP4C, NEFM	610	253	13528	16.654.700.965.463.600	1.0	0.34057757040076453	4.985.473.408.303.900
GOTERM_CC_FAT	GO:0035253~ciliary rootlet	3	0.3703703703703704	0.06006312476295947	KIF5B, KIF5A, KIF5C	582	9	12782	73.207.331.042.382.500	0.9999999999906575	0.34978246193651596	5.798.244.318.463.220
GOTERM_MF_FAT	GO:0003774~motor activity	12	14.814.814.814.814.800	0.061070356579847905	KIF1C, DNM3, KIF1A, DYNC1LI2, MYO6, KIF5B, KIF6, DYNLL2, KIF5A, KIF5C, MYO1D, KIF21A	595	142	12983	18.439.578.648.360.700	1.0	0.6347037892784861	6.226.309.978.996.880
GOTERM_MF_FAT	GO:0003777~microtubule motor activity	8	0.9876543209876543	0.06196182246745417	KIF1C, KIF1A, KIF5B, KIF6, DYNLL2, KIF5A, KIF5C, KIF21A	595	77	12983	22.670.304.485.430.500	1.0	0.6333314834981667	62.813.415.641.788.900
GOTERM_CC_FAT	GO:0005875~microtubule associated complex	9	11.111.111.111.111.100	0.09251192935033016	DYNC1LI2, KIF5B, DYNLL2, KIF5A, MAPT, MAP1A, KIF5C, MAP1B, MAP7	582	102	12782	19.378.411.158.277.700	1.0	0.4383192333225989	7.430.491.877.670.610
UP_SEQ_FEATURE	region of interest:Globular	3	0.3703703703703704	0.11995346455402327	KIF5B, KIF5A, KIF5C	769	15	19113	4.970.871.261.378.410	1.0	0.9846773335449736	892.640.546.759.748
GOTERM_CC_FAT	GO:0005871~kinesin complex	3	0.3703703703703704	0.19607382773826	KIF5B, KIF5A, KIF5C	582	18	12782	36.603.665.521.191.200	1.0	0.659755818278733	9.528.806.197.294.830
GOTERM_BP_FAT	GO:0007018~microtubule-based movement	8	0.9876543209876543	0.24684848413999144	KIF1C, KIF1A, KIF5B, KIF6, KIF5A, KIF5C, KIF21A, NEFM	610	113	13528	15.700.565.791.382.500	1.0	0.8173853840253034	9.939.987.027.375.510
GOTERM_CC_FAT	GO:0005929~cilium	8	0.9876543209876543	0.3711082794643109	KIF5B, KIF5A, KIF5C, ANXA1, TTLL7, MERTK, IFT88, SPAG16	582	129	12782	13.619.968.566.024.600	1.0	0.8308827372659022	9.984.849.380.317.110
GOTERM_CC_FAT	GO:0044441~cilium part	3	0.3703703703703704	0.6007458541256132	KIF5B, KIF5A, KIF5C	582	44	12782	14.974.226.804.123.700	1.0	0.9384851790508868	9.999.973.804.853.810
Annotation Cluster 54	Enrichment Score: 1.5341498246137948
Category	Term	Count	%	PValue	Genes	List Total	Pop Hits	Pop Total	Fold Enrichment	Bonferroni	Benjamini	FDR
INTERPRO	IPR000538:Link	4	0.49382716049382713	0.020861971584087757	LYVE1, CD44, STAB1, VCAN	726	14	16659	6.556.080.283.353.010	0.9999999999806186	0.627183283581254	28.806.075.730.577.200
UP_SEQ_FEATURE	domain:Link	3	0.3703703703703704	0.021717294540338397	LYVE1, CD44, STAB1	769	6	19113	12.427.178.153.446.000	1.0	0.7719510207892133	3.184.953.832.212.260
SMART	SM00445:LINK	4	0.49382716049382713	0.030117734798831165	LYVE1, CD44, STAB1, VCAN	456	14	9079	568.859.649.122.807	0.9995635730304999	0.5386918174700004	3.283.491.449.657.540
GOTERM_MF_FAT	GO:0005540~hyaluronic acid binding	4	0.49382716049382713	0.05350782841404742	LYVE1, CD44, STAB1, VCAN	595	19	12983	4.593.719.593.100.390	1.0	0.6134855454877537	57.278.508.723.656.900
Annotation Cluster 55	Enrichment Score: 1.5252760970361205
Category	Term	Count	%	PValue	Genes	List Total	Pop Hits	Pop Total	Fold Enrichment	Bonferroni	Benjamini	FDR
GOTERM_MF_FAT	GO:0008034~lipoprotein binding	8	0.9876543209876543	8,89E+11	LRP1, OLR1, STAB1, CXCL16, MAPT, TLR2, THBS1, GPIHBP1	595	35	12983	4.987.466.986.794.710	0.5292570779960566	0.04898889863196798	13.662.719.626.126.700
GOTERM_MF_FAT	GO:0030169~low-density lipoprotein binding	4	0.49382716049382713	0.06870722547302828	OLR1, STAB1, CXCL16, THBS1	595	21	12983	4.156.222.488.995.590	1.0	0.665860363715425	6.674.061.682.966.830
GOTERM_MF_FAT	GO:0005041~low-density lipoprotein receptor activity	3	0.3703703703703704	0.08744351784494107	OLR1, STAB1, CXCL16	595	11	12983	5.950.954.927.425.510	1.0	0.7135182460669084	7.571.089.949.824.790
GOTERM_MF_FAT	GO:0030228~lipoprotein receptor activity	3	0.3703703703703704	0.14831724519149192	OLR1, STAB1, CXCL16	595	15	12983	4.364.033.613.445.370	1.0	0.790487071481517	9.164.902.739.654.780
Annotation Cluster 56	Enrichment Score: 1.5202145867685297
Category	Term	Count	%	PValue	Genes	List Total	Pop Hits	Pop Total	Fold Enrichment	Bonferroni	Benjamini	FDR
GOTERM_BP_FAT	GO:0032570~response to progesterone stimulus	5	0.6172839506172839	0.011078506243033573	CCL2, SOCS3, TGFB3, THBS1, TGFB1	610	20	13528	55.442.622.950.819.600	0.9999999999999984	0.16578773081882037	18.211.703.396.109.100
GOTERM_CC_FAT	GO:0060205~cytoplasmic membrane-bounded vesicle lumen	7	0.8641975308641975	0.013952129424364567	A2M, PDGFB, F13A1, TGFB3, THBS1, TGFB1, FN1	582	44	12782	34.939.862.542.955.300	0.9968509481270821	0.1310795959446196	1.785.461.952.816.770
GOTERM_CC_FAT	GO:0031983~vesicle lumen	7	0.8641975308641975	0.01716019282959838	A2M, PDGFB, F13A1, TGFB3, THBS1, TGFB1, FN1	582	46	12782	3.342.073.808.456.590	0.9991722053824488	0.15546587117418542	2.151.763.694.511.990
GOTERM_CC_FAT	GO:0044433~cytoplasmic vesicle part	16	19.753.086.419.753.000	0.02353626945622142	COPA, A2M, MYO6, PDGFB, F13A1, TGFB3, CLTC, TGFB1, DAB2, PI4K2A, ABCC4, NECAP1, MDM2, THBS1, SEC24C, FN1	582	187	12782	18.791.186.577.723.800	0.9999425873203234	0.1876070914047876	2.835.192.328.440.340
GOTERM_BP_FAT	GO:0018149~peptide cross-linking	5	0.6172839506172839	0.027651824352397526	SPOCK3, F13A1, ANXA1, THBS1, FN1	610	26	13528	4.264.817.150.063.050	1.0	0.28659813199465944	3.971.144.731.851.940
GOTERM_CC_FAT	GO:0030141~secretory granule	15	18.518.518.518.518.500	0.035165036798776333	TF, A2M, STX4, GNAI3, PDGFB, F13A1, HEXB, TGFB3, TGFB1, PLA2G4A, IL1B, ABCC4, THBS1, TREML1, FN1	582	180	12782	18.301.832.760.595.600	0.9999995775809862	0.2500806191517241	39.414.196.405.268.400
GOTERM_CC_FAT	GO:0031093~platelet alpha granule lumen	6	0.7407407407407408	0.037077913534561885	A2M, F13A1, TGFB3, THBS1, TGFB1, FN1	582	41	12782	32.139.803.872.265.500	0.9999998127720161	0.2576264079367647	4.107.412.190.066.090
GOTERM_CC_FAT	GO:0031091~platelet alpha granule	7	0.8641975308641975	0.04080335225801518	A2M, F13A1, TGFB3, TREML1, THBS1, TGFB1, FN1	582	56	12782	2.745.274.914.089.340	0.9999999617934836	0.26695645864109485	4.418.637.924.823.030
GOTERM_MF_FAT	GO:0005518~collagen binding	4	0.49382716049382713	0.22648592982306803	CD44, PDGFB, THBS1, FN1	595	36	12983	2.424.463.118.580.760	1.0	0.8665551948560577	9.811.572.156.168.320
Annotation Cluster 57	Enrichment Score: 1.482128320063408
Category	Term	Count	%	PValue	Genes	List Total	Pop Hits	Pop Total	Fold Enrichment	Bonferroni	Benjamini	FDR
UP_SEQ_FEATURE	repeat:Kelch 5	9	11.111.111.111.111.100	0.004804919886585684	KLHL6, ATRNL1, KLHL15, ATRN, KBTBD8, IVNS1ABP, KLHL4, KLHL2, KLHL32	769	66	19113	3.389.230.405.485.280	0.9999837101758684	0.52049357982361	8.067.530.150.092.500
UP_SEQ_FEATURE	repeat:Kelch 4	9	11.111.111.111.111.100	0.006868463992133733	KLHL6, ATRNL1, KLHL15, ATRN, KBTBD8, IVNS1ABP, KLHL4, KLHL2, KLHL32	769	70	19113	3.195.560.096.600.400	0.9999998592323658	0.6269376464596296	11.340.363.418.110.200
SP_PIR_KEYWORDS	kelch repeat	9	11.111.111.111.111.100	0.0072059147887076035	KLHL6, ATRNL1, KLHL15, ATRN, KBTBD8, IVNS1ABP, KLHL4, KLHL2, KLHL32	769	71	19235	31.706.624.663.455.300	0.9765623001847342	0.09901022830366912	9.939.621.080.262.770
UP_SEQ_FEATURE	repeat:Kelch 1	9	11.111.111.111.111.100	0.007475558714600767	KLHL6, ATRNL1, KLHL15, ATRN, KBTBD8, IVNS1ABP, KLHL4, KLHL2, KLHL32	769	71	19113	31.505.522.079.158.900	0.9999999652759624	0.5950498255091285	1.228.211.866.295.700
UP_SEQ_FEATURE	repeat:Kelch 3	9	11.111.111.111.111.100	0.007475558714600767	KLHL6, ATRNL1, KLHL15, ATRN, KBTBD8, IVNS1ABP, KLHL4, KLHL2, KLHL32	769	71	19113	31.505.522.079.158.900	0.9999999652759624	0.5950498255091285	1.228.211.866.295.700
UP_SEQ_FEATURE	repeat:Kelch 2	9	11.111.111.111.111.100	0.007475558714600767	KLHL6, ATRNL1, KLHL15, ATRN, KBTBD8, IVNS1ABP, KLHL4, KLHL2, KLHL32	769	71	19113	31.505.522.079.158.900	0.9999999652759624	0.5950498255091285	1.228.211.866.295.700
INTERPRO	IPR006652:Kelch repeat type 1	9	11.111.111.111.111.100	0.009955496204323537	KLHL6, ATRNL1, KLHL15, ATRN, KBTBD8, IVNS1ABP, KLHL4, KLHL2, KLHL32	726	69	16659	299.299.317.283.507	0.9999917582572353	0.4781368706382497	14.891.578.803.562.300
INTERPRO	IPR015915:Kelch-type beta propeller	9	11.111.111.111.111.100	0.009955496204323537	KLHL6, ATRNL1, KLHL15, ATRN, KBTBD8, IVNS1ABP, KLHL4, KLHL2, KLHL32	726	69	16659	299.299.317.283.507	0.9999917582572353	0.4781368706382497	14.891.578.803.562.300
UP_SEQ_FEATURE	repeat:Kelch 6	7	0.8641975308641975	0.017465280508120355	KLHL6, ATRNL1, ATRN, IVNS1ABP, KLHL4, KLHL2, KLHL32	769	52	19113	3.345.778.733.620.080	1.0	0.7277428835846227	26.487.197.814.949.400
SMART	SM00612:Kelch	9	11.111.111.111.111.100	0.021417948284693386	KLHL6, ATRNL1, KLHL15, ATRN, KBTBD8, IVNS1ABP, KLHL4, KLHL2, KLHL32	456	69	9079	25.969.679.633.867.200	0.995820702845237	0.5427459010227142	24.556.816.223.016.800
INTERPRO	IPR017096:Kelch-like protein, gigaxonin	6	0.7407407407407408	0.03163245206692822	KLHL6, KLHL15, KBTBD8, IVNS1ABP, KLHL2, KLHL32	726	41	16659	33.579.923.402.539.800	1.0	0.6691588117710414	40.429.962.810.222.400
INTERPRO	IPR011705:BTB/Kelch-associated	7	0.8641975308641975	0.03415826158329806	KLHL6, KLHL15, KBTBD8, IVNS1ABP, KLHL4, KLHL2, KLHL32	726	56	16659	28.682.851.239.669.400	1.0	0.6870837500324403	4.288.522.546.019.930
PIR_SUPERFAMILY	PIRSF037037:Kelch-like_protein_gigaxonin	6	0.7407407407407408	0.04967559209475525	KLHL6, KLHL15, KBTBD8, IVNS1ABP, KLHL2, KLHL32	366	41	7396	2.957.217.113.154.730	0.9999999993441089	0.9854331264906125	51.055.648.792.010.700
INTERPRO	IPR013089:Kelch related	8	0.9876543209876543	0.05599240974881587	KLHL6, KLHL15, KBTBD8, NFE2L2, IVNS1ABP, KLHL4, KLHL2, KLHL32	726	79	16659	2.323.674.024.479.540	1.0	0.7839394737744387	6.048.960.744.808.460
INTERPRO	IPR006651:Kelch	3	0.3703703703703704	0.0935405910649792	IVNS1ABP, KLHL4, KLHL2	726	12	16659	57.365.702.479.338.800	1.0	0.8667954701328314	7.945.826.547.057.660
UP_SEQ_FEATURE	domain:BACK	4	0.49382716049382713	0.11793531994764386	KLHL6, KLHL15, KBTBD8, IVNS1ABP	769	30	19113	33.139.141.742.522.700	1.0	0.9853631246646499	8.882.587.574.933.070
UP_SEQ_FEATURE	domain:BTB	10	12.345.679.012.345.600	0.11873484674040205	KCTD8, KLHL6, KLHL15, KBTBD8, ZBTB2, KCTD5, IVNS1ABP, KLHL4, KLHL2, KLHL32	769	142	19113	17.503.067.821.754.900	1.0	0.9849002051881488	8.900.144.765.629.880
INTERPRO	IPR013069:BTB/POZ	9	11.111.111.111.111.100	0.18900451011488817	ZBTB47, KLHL6, KLHL15, KBTBD8, ZBTB2, IVNS1ABP, KLHL4, KLHL2, KLHL32	726	127	16659	16.261.144.009.891.300	1.0	0.956820601795408	9.658.205.978.365.840
INTERPRO	IPR000210:BTB/POZ-like	11	13.580.246.913.580.200	0.2535673133969102	KCTD8, ZBTB47, KLHL6, KLHL15, KBTBD8, ZBTB2, KCTD5, IVNS1ABP, KLHL4, KLHL2, KLHL32	726	179	16659	1.410.106.653.123.410	1.0	0.979518915556043	9.910.226.155.087.230
INTERPRO	IPR011333:BTB/POZ fold	11	13.580.246.913.580.200	0.2643563322683359	KCTD8, ZBTB47, KLHL6, KLHL15, KBTBD8, ZBTB2, KCTD5, IVNS1ABP, KLHL4, KLHL2, KLHL32	726	181	16659	1.394.525.364.138.620	1.0	0.9823314064818017	9.929.001.758.752.080
SMART	SM00225:BTB	11	13.580.246.913.580.200	0.40849051465430836	KCTD8, ZBTB47, KLHL6, KLHL15, KBTBD8, ZBTB2, KCTD5, IVNS1ABP, KLHL4, KLHL2, KLHL32	456	179	9079	1.223.524.943.644.020	1.0	0.9638874765742141	9.989.235.216.159.960
Annotation Cluster 58	Enrichment Score: 1.4730744420539656
Category	Term	Count	%	PValue	Genes	List Total	Pop Hits	Pop Total	Fold Enrichment	Bonferroni	Benjamini	FDR
GOTERM_BP_FAT	GO:0048878~chemical homeostasis	40	4.938.271.604.938.270	9,27E+10	FXYD1, C3AR1, TF, KCNMB4, CCL3, CCL2, CCR1, HEXA, HEXB, PPARG, PDE3B, PPT1, ABCA2, LPAR1, FOXO3, ABCA1, CCL5, FTH1, TGFB1, SLC11A2, CXCR4, HMOX1, SLC24A2, SERPINE1, IL1B, MT3, SOAT1, LPL, HERPUD1, IRS2, C5AR1, EGR2, MAL, ABCG1, PTPN11, P2RX4, PLA2G4A, HIF1A, TFRC, CHRNE	610	512	13528	17.325.819.672.131.100	0.9413667396422077	0.03616682471671917	16.593.711.460.363.000
GOTERM_BP_FAT	GO:0042592~homeostatic process	50	6.172.839.506.172.830	0.005615475683708548	HEXA, HEXB, PPARG, PDE3B, LPAR1, FOXO3, TGFB1, CASP3, CXCR4, HMOX1, SLC24A2, SERPINE1, IL1B, IL1A, MT3, IRS2, C5AR1, EGR2, LYN, RB1, INHBA, HIF1A, GAA, FXYD1, KCNMB4, TF, C3AR1, CCL3, CCL2, MCL1, CCR1, ABCA2, PPT1, ABCA1, CCL5, FTH1, SLC11A2, SOAT1, LPL, SEPW1, HERPUD1, MAL, ABCG1, PTPN11, DNASE2, P2RX4, PLA2G4A, TFRC, SP3, CHRNE	610	751	13528	14.765.012.769.858.700	0.9999999669799878	0.11348975921602023	966.283.830.405.854
GOTERM_BP_FAT	GO:0055066~di-, tri-valent inorganic cation homeostasis	19	2.345.679.012.345.670	0.02290595651329156	FXYD1, C3AR1, TF, CCL3, HERPUD1, CCL2, C5AR1, CCR1, HEXB, LPAR1, CCL5, FTH1, TGFB1, SLC11A2, TFRC, CXCR4, HMOX1, SLC24A2, IL1B	610	239	13528	17.630.290.143.356.800	1.0	0.2566490457444016	3.417.455.621.625.850
GOTERM_BP_FAT	GO:0055080~cation homeostasis	21	25.925.925.925.925.900	0.034306700373544885	FXYD1, C3AR1, TF, CCL3, HERPUD1, CCL2, C5AR1, CCR1, HEXB, PPT1, LPAR1, CCL5, FTH1, TGFB1, SLC11A2, TFRC, CXCR4, HMOX1, SLC24A2, IL1B, MT3	610	286	13528	16.283.847.300.240.700	1.0	0.3266607107629067	4.673.870.123.465.670
GOTERM_BP_FAT	GO:0030003~cellular cation homeostasis	19	2.345.679.012.345.670	0.03854805046466809	FXYD1, C3AR1, TF, CCL3, HERPUD1, CCL2, C5AR1, CCR1, HEXB, PPT1, LPAR1, CCL5, FTH1, TGFB1, TFRC, CXCR4, SLC24A2, IL1B, MT3	610	254	13528	1.658.913.127.662.320	1.0	0.34519671823216025	508.056.964.320.011
GOTERM_BP_FAT	GO:0050801~ion homeostasis	27	33.333.333.333.333.300	0.04834995373555979	FXYD1, KCNMB4, TF, C3AR1, CCL3, CCL2, HEXA, CCR1, HEXB, PPT1, LPAR1, CCL5, TGFB1, FTH1, SLC11A2, CXCR4, HMOX1, SLC24A2, IL1B, MT3, HERPUD1, EGR2, C5AR1, MAL, P2RX4, TFRC, CHRNE	610	409	13528	14.640.105.815.864.300	1.0	0.39466845628632374	59.111.098.398.714.300
GOTERM_BP_FAT	GO:0006873~cellular ion homeostasis	25	30.864.197.530.864.100	0.050850250547143344	FXYD1, KCNMB4, TF, C3AR1, CCL3, CCL2, HEXA, CCR1, HEXB, PPT1, LPAR1, CCL5, TGFB1, FTH1, CXCR4, SLC24A2, IL1B, MT3, HERPUD1, EGR2, C5AR1, MAL, P2RX4, TFRC, CHRNE	610	374	13528	1.482.423.073.551.320	1.0	0.4054895611056888	6.100.692.461.597.960
GOTERM_BP_FAT	GO:0030005~cellular di-, tri-valent inorganic cation homeostasis	17	20.987.654.320.987.600	0.05118188779023555	FXYD1, C3AR1, TF, CCL3, HERPUD1, CCL2, C5AR1, CCR1, HEXB, LPAR1, CCL5, FTH1, TGFB1, TFRC, CXCR4, SLC24A2, IL1B	610	227	13528	16.608.362.822.271.900	1.0	0.40654830949284626	6.125.205.608.915.820
GOTERM_BP_FAT	GO:0006875~cellular metal ion homeostasis	15	18.518.518.518.518.500	0.05949076708019805	FXYD1, C3AR1, CCL3, HERPUD1, CCL2, C5AR1, CCR1, HEXB, LPAR1, CCL5, TGFB1, CXCR4, SLC24A2, IL1B, MT3	610	196	13528	16.972.231.515.557.000	1.0	0.4356115965746763	6.693.903.673.556.840
GOTERM_BP_FAT	GO:0055082~cellular chemical homeostasis	25	30.864.197.530.864.100	0.05962951956426883	FXYD1, KCNMB4, TF, C3AR1, CCL3, CCL2, HEXA, CCR1, HEXB, PPT1, LPAR1, CCL5, TGFB1, FTH1, CXCR4, SLC24A2, IL1B, MT3, HERPUD1, EGR2, C5AR1, MAL, P2RX4, TFRC, CHRNE	610	380	13528	14.590.163.934.426.200	1.0	0.4344256490674744	6.702.694.365.496.540
GOTERM_BP_FAT	GO:0006874~cellular calcium ion homeostasis	14	1.728.395.061.728.390	0.06994152390342595	FXYD1, C3AR1, CCL3, HERPUD1, CCL2, C5AR1, CCR1, HEXB, LPAR1, CCL5, TGFB1, CXCR4, SLC24A2, IL1B	610	183	13528	16.966.048.553.256.200	1.0	0.4742359003652128	7.297.642.786.522.600
GOTERM_BP_FAT	GO:0019725~cellular homeostasis	29	3.580.246.913.580.240	0.07379846181579731	FXYD1, C3AR1, KCNMB4, TF, CCL3, CCL2, MCL1, CCR1, HEXA, HEXB, PPT1, LPAR1, CCL5, TGFB1, FTH1, CXCR4, SLC24A2, IL1B, MT3, SEPW1, HERPUD1, EGR2, C5AR1, MAL, P2RX4, HIF1A, TFRC, GAA, CHRNE	610	466	13528	13.801.167.944.839.200	1.0	0.4873333173011606	749.288.363.202.906
GOTERM_BP_FAT	GO:0055065~metal ion homeostasis	15	18.518.518.518.518.500	0.07956461156956568	FXYD1, C3AR1, CCL3, HERPUD1, CCL2, C5AR1, CCR1, HEXB, LPAR1, CCL5, TGFB1, CXCR4, SLC24A2, IL1B, MT3	610	205	13528	16.227.109.156.337.400	1.0	0.5008462648811638	7.760.088.358.628.180
GOTERM_BP_FAT	GO:0055074~calcium ion homeostasis	14	1.728.395.061.728.390	0.08241911898287885	FXYD1, C3AR1, CCL3, HERPUD1, CCL2, C5AR1, CCR1, HEXB, LPAR1, CCL5, TGFB1, CXCR4, SLC24A2, IL1B	610	188	13528	16.514.823.857.690.900	1.0	0.5089115857529714	7.882.185.162.111.560
Annotation Cluster 59	Enrichment Score: 1.4710340207928843
Category	Term	Count	%	PValue	Genes	List Total	Pop Hits	Pop Total	Fold Enrichment	Bonferroni	Benjamini	FDR
GOTERM_MF_FAT	GO:0046983~protein dimerization activity	40	4.938.271.604.938.270	0.0034242987407102714	CHKA, KYNU, JDP2, PANX1, CNDP1, PDGFB, MCL1, ALG2, HEXA, HEXB, PPARG, TGFB3, NFKB1, TGFB1, IRAK3, XBP1, BOK, SLC24A2, ELTD1, NFIL3, S100A1, B4GALT1, IRAK2, PTPRE, PLEK, NR4A2, NR4A1, FOSB, ABCG1, FLNA, ABCG2, INHBA, P2RX4, CYBB, HIF1A, ATF3, GLA, SDS, SDCBP, NFE2L2	595	542	12983	16.103.445.068.064.100	0.9452708215327482	0.12920648297944592	51.665.647.896.481.700
GOTERM_MF_FAT	GO:0042802~identical protein binding	40	4.938.271.604.938.270	0.041708657486651465	BCAT1, CHKA, KYNU, ALAD, TNF, NRP1, PDGFB, HEXB, TGFB3, NFKB1, LMAN1, TGFB1, BTK, APLP1, IRAK3, RILPL2, MAPT, GPSM2, THBS1, S100A1, B4GALT1, SH3GL3, IRAK2, PTPRE, PLEK, FBP1, NR4A1, ITGA4, ABCG1, FLNA, ABCG2, INHBA, P2RX4, ATF3, GLA, SDS, CDC42BPA, MDM2, CTSC, EIF2AK3	595	640	12983	13.637.605.042.016.800	0.9999999999999998	0.576486212657954	4.825.633.371.623.240
GOTERM_MF_FAT	GO:0042803~protein homodimerization activity	19	2.345.679.012.345.670	0.2704581546169559	B4GALT1, IRAK2, CHKA, KYNU, PTPRE, PDGFB, PLEK, HEXB, NR4A1, NFKB1, FLNA, ABCG1, TGFB1, ABCG2, P2RX4, IRAK3, GLA, SDS, S100A1	595	334	12983	12.412.670.457.404.500	1.0	0.8960130043155646	9.923.782.987.783.800
Annotation Cluster 60	Enrichment Score: 1.4664657603536462
Category	Term	Count	%	PValue	Genes	List Total	Pop Hits	Pop Total	Fold Enrichment	Bonferroni	Benjamini	FDR
GOTERM_BP_FAT	GO:0050818~regulation of coagulation	7	0.8641975308641975	0.00953039460262786	PLEK, PDGFB, SERPINE1, ANXA5, THBS1, PLAU, ANXA2	610	41	13528	3.786.325.469.812.070	0.9999999999998103	0.1494238802205281	1.587.010.857.191.840
GOTERM_BP_FAT	GO:0030193~regulation of blood coagulation	6	0.7407407407407408	0.021606159271110103	PLEK, PDGFB, SERPINE1, THBS1, PLAU, ANXA2	610	36	13528	3.696.174.863.387.970	1.0	0.2493165873845602	3.257.632.391.154.430
GOTERM_BP_FAT	GO:0050819~negative regulation of coagulation	5	0.6172839506172839	0.027651824352397526	PDGFB, SERPINE1, ANXA5, PLAU, ANXA2	610	26	13528	4.264.817.150.063.050	1.0	0.28659813199465944	3.971.144.731.851.940
GOTERM_BP_FAT	GO:0030195~negative regulation of blood coagulation	4	0.49382716049382713	0.08245483312967414	PDGFB, SERPINE1, PLAU, ANXA2	610	23	13528	385.687.811.831.789	1.0	0.508127248921574	7.883.672.178.264.100
GOTERM_BP_FAT	GO:0042730~fibrinolysis	3	0.3703703703703704	0.09909296780115648	SERPINE1, PLAU, ANXA2	610	12	13528	55.442.622.950.819.600	1.0	0.5552282642056314	8.478.876.428.901.640
Annotation Cluster 61	Enrichment Score: 1.442477881670986
Category	Term	Count	%	PValue	Genes	List Total	Pop Hits	Pop Total	Fold Enrichment	Bonferroni	Benjamini	FDR
GOTERM_BP_FAT	GO:0022406~membrane docking	6	0.7407407407407408	0.011697420658355955	ICAM1, STX4, EZR, PLEK, SNAP25, EXOC6B	610	31	13528	4.292.332.099.418.290	0.9999999999999998	0.1701364383655266	1.913.050.303.996.970
GOTERM_BP_FAT	GO:0006887~exocytosis	12	14.814.814.814.814.800	0.014492541108866337	STX4, CCL3, PLEK, LYN, PI4K2A, SCRN1, CCL8, RAPGEF4, CCL5, SNAP25, PEX5L, EXOC6B	610	115	13528	23.141.268.709.907.300	1.0	0.19746961005620534	23.159.853.375.570.100
GOTERM_BP_FAT	GO:0006904~vesicle docking during exocytosis	4	0.49382716049382713	0.09122147155136427	STX4, PLEK, SNAP25, EXOC6B	610	24	13528	3.696.174.863.387.970	1.0	0.5351228346344669	822.031.583.846.984
GOTERM_BP_FAT	GO:0048278~vesicle docking	4	0.49382716049382713	0.10983904554359403	STX4, PLEK, SNAP25, EXOC6B	610	26	13528	34.118.537.200.504.400	1.0	0.5820369334465121	8.775.045.305.875.610
Annotation Cluster 62	Enrichment Score: 1.4308311409512773
Category	Term	Count	%	PValue	Genes	List Total	Pop Hits	Pop Total	Fold Enrichment	Bonferroni	Benjamini	FDR
GOTERM_BP_FAT	GO:0031331~positive regulation of cellular catabolic process	7	0.8641975308641975	0.004989072612872523	IRS2, HIF1A, TNF, MDM2, IL1B, SH3D19, FURIN	610	36	13528	4.312.204.007.285.970	0.9999997733300339	0.10790031112217124	8.630.373.902.398.260
GOTERM_BP_FAT	GO:0045833~negative regulation of lipid metabolic process	6	0.7407407407407408	0.007557294822028731	TNF, PDGFB, PDE3B, IL1B, NFKB1, ATP1A1	610	28	13528	4.752.224.824.355.970	0.9999999999164488	0.12973320831792634	1.279.384.467.525.390
GOTERM_BP_FAT	GO:0009896~positive regulation of catabolic process	7	0.8641975308641975	0.02193877502134488	IRS2, HIF1A, TNF, MDM2, IL1B, SH3D19, FURIN	610	49	13528	3.168.149.882.903.980	1.0	0.24897769749968868	3.298.876.268.207.420
GOTERM_BP_FAT	GO:0032768~regulation of monooxygenase activity	5	0.6172839506172839	0.024235628907642654	HIF1A, TNF, GLA, IL1B, NFKB1	610	25	13528	4.435.409.836.065.570	1.0	0.2647772450165997	35.772.451.423.595.500
GOTERM_BP_FAT	GO:0051341~regulation of oxidoreductase activity	6	0.7407407407407408	0.03259705967480266	HIF1A, TNF, GLA, IL1B, NFKB1, ABL2	610	40	13528	33.265.573.770.491.800	1.0	0.31986185465363803	450.111.984.402.228
GOTERM_BP_FAT	GO:0060558~regulation of calcidiol 1-monooxygenase activity	3	0.3703703703703704	0.03654770594625823	TNF, IL1B, NFKB1	610	7	13528	9.504.449.648.711.940	1.0	0.33811142502922564	4.892.557.338.436.560
BIOCARTA	h_il1rPathway:Signal transduction through IL1R	6	0.7407407407407408	0.10583500051962613	IRAK2, TNF, IL1B, NFKB1, TGFB1, IL1A	128	29	1437	23.227.370.689.655.100	0.9999999997312923	0.9999836076915423	7.530.676.676.514.500
GOTERM_BP_FAT	GO:0051353~positive regulation of oxidoreductase activity	4	0.49382716049382713	0.10983904554359403	HIF1A, TNF, IL1B, ABL2	610	26	13528	34.118.537.200.504.400	1.0	0.5820369334465121	8.775.045.305.875.610
GOTERM_BP_FAT	GO:0032770~positive regulation of monooxygenase activity	3	0.3703703703703704	0.11374300349619555	HIF1A, TNF, IL1B	610	13	13528	5.117.780.580.075.660	1.0	0.591129214977804	8.868.451.762.450.300
BIOCARTA	h_nthiPathway:NFkB activation by Nontypeable Hemophilus influenzae	5	0.6172839506172839	0.15569921526693953	TNF, DUSP1, TLR2, IL1B, NFKB1	128	24	1437	23.388.671.875.000.000	0.9999999999999967	0.9961393730819987	8.794.967.505.855.430
Annotation Cluster 63	Enrichment Score: 1.4283770714069952
Category	Term	Count	%	PValue	Genes	List Total	Pop Hits	Pop Total	Fold Enrichment	Bonferroni	Benjamini	FDR
SP_PIR_KEYWORDS	nucleotide binding	11	13.580.246.913.580.200	0.010484966896258665	EIF4A3, RAB31, GNAO1, GNAI3, MYO6, KIF5B, KIF5A, CNP, DDX21, GEM, RAB1A	769	107	19235	25.714.303.075.969.500	0.9957905649026644	0.13087416027979248	14.151.047.978.231.400
SP_PIR_KEYWORDS	P-loop	11	13.580.246.913.580.200	0.01774325453963733	EIF4A3, RAB31, GNAO1, GNAI3, MYO6, KIF5B, KIF5A, CNP, DDX21, GEM, RAB1A	769	116	19235	2.371.922.783.731.670	0.9999077884456222	0.16958400282261743	22.829.725.882.337.000
SP_PIR_KEYWORDS	GTP binding	5	0.6172839506172839	0.2787843814516788	RAB31, GNAO1, GNAI3, GEM, RAB1A	769	67	19235	18.666.420.821.768.900	1.0	0.7453557568635178	9.911.821.507.474.440
Annotation Cluster 64	Enrichment Score: 1.4283662988666292
Category	Term	Count	%	PValue	Genes	List Total	Pop Hits	Pop Total	Fold Enrichment	Bonferroni	Benjamini	FDR
GOTERM_BP_FAT	GO:0008361~regulation of cell size	20	24.691.358.024.691.300	0.0024307858611174087	FGFR2, NRP1, PDGFB, PLEK, CRYAB, PPARG, MAP1B, SLC3A2, TGFB3, PPT1, RB1, TGFB1, INHBA, DAB2, CXCL16, MAPT, HBEGF, ADAM17, EMP3, EMP1	610	206	13528	21.531.115.709.056.100	0.9994155422176413	0.06375999146809541	4.296.837.804.322.930
GOTERM_BP_FAT	GO:0032535~regulation of cellular component size	23	28.395.061.728.395.000	0.005550852042552466	FGFR2, NRP1, PDGFB, PLEK, CRYAB, PPARG, MAP1B, SLC3A2, TGFB3, PPT1, RB1, TGFB1, INHBA, DAB2, CXCL16, MAPT, SPTBN1, HBEGF, ADAM17, EMP3, EMP1, NEFM, RASA1	610	271	13528	18.821.849.857.842.800	0.9999999597178911	0.11300060145184487	955.683.487.477.177
GOTERM_BP_FAT	GO:0001558~regulation of cell growth	15	18.518.518.518.518.500	0.05554705555355803	NRP1, CRYAB, MAP1B, PPARG, PPT1, RB1, TGFB1, INHBA, DAB2, CD44, CTGF, MAPT, CXCL16, HBEGF, ADAM17	610	194	13528	17.147.202.974.480.300	1.0	0.42190973646800034	643.459.048.734.149
GOTERM_BP_FAT	GO:0040008~regulation of growth	23	28.395.061.728.395.000	0.05730420801619278	NRP1, SOCS3, CRYAB, LGMN, PPARG, ATRN, MAP1B, SOCS6, NEDD9, PPT1, RB1, TGFB1, PTPN11, OSM, INHBA, DAB2, CD44, CTGF, CXCL16, MAPT, HEY2, HBEGF, ADAM17	610	341	13528	1.495.812.701.312.430	1.0	0.4291396222887178	6.552.416.669.251.460
GOTERM_BP_FAT	GO:0030308~negative regulation of cell growth	8	0.9876543209876543	0.12041389042444516	INHBA, DAB2, NRP1, CRYAB, PPARG, PPT1, RB1, TGFB1	610	92	13528	1.928.439.059.158.940	1.0	0.6072097136371055	901.267.718.865.219
GOTERM_BP_FAT	GO:0045926~negative regulation of growth	9	11.111.111.111.111.100	0.12265942700139901	INHBA, DAB2, NRP1, CRYAB, LGMN, PPARG, PPT1, RB1, TGFB1	610	110	13528	18.144.858.420.268.200	1.0	0.6118399853960821	9.057.186.767.946.260
GOTERM_BP_FAT	GO:0045792~negative regulation of cell size	8	0.9876543209876543	0.158162848451338	INHBA, DAB2, NRP1, CRYAB, PPARG, PPT1, RB1, TGFB1	610	99	13528	17.920.847.822.487.100	1.0	0.6849314242755209	9.552.614.434.777.400
Annotation Cluster 65	Enrichment Score: 1.41996238412846
Category	Term	Count	%	PValue	Genes	List Total	Pop Hits	Pop Total	Fold Enrichment	Bonferroni	Benjamini	FDR
BIOCARTA	h_il10Pathway:IL-10 Anti-inflammatory Signaling Pathway	6	0.7407407407407408	4,71E+11	TNF, HMOX1, IL10RA, JAK1, IL10, IL1A	128	9	1437	7.484.375	0.08861178641342904	0.08861178641342904	0.5871537478711719
GOTERM_BP_FAT	GO:0051051~negative regulation of transport	16	19.753.086.419.753.000	0.001100805927205041	IRS2, TNF, GNAO1, PTGS2, CRYAB, NFKB1, NLRP3, FLNA, TGFB1, IL10, PTPN11, OSM, INHBA, HMOX1, IL1B, THBS1	610	135	13528	2.628.391.013.964.780	0.965583531732958	0.03886258017127042	19.679.628.959.328.800
GOTERM_BP_FAT	GO:0051046~regulation of secretion	20	24.691.358.024.691.300	0.001943679043427446	B4GALT1, KCNMB4, TNF, MYO6, PANX1, TGFB3, PDE3B, PINK1, NLRP3, IL10, TGFB1, PTPN11, OSM, P2RX4, INHBA, HMOX1, IL1B, RAPGEF4, SNAP25, IL1A	610	202	13528	21.957.474.435.968.100	0.997398065240006	0.05667842234781806	34.500.167.497.386.800
GOTERM_BP_FAT	GO:0032386~regulation of intracellular transport	10	12.345.679.012.345.600	0.004409221638312542	TNF, CRYAB, TGFB3, IL1B, ABCA2, NLRP3, FLNA, IL10, TGFB1, PTPN11	610	71	13528	31.235.280.535.673.000	0.9999986530018822	0.10096925654135935	7.664.713.016.337.380
GOTERM_BP_FAT	GO:0009895~negative regulation of catabolic process	7	0.8641975308641975	0.005732974209513081	IRAK3, TNF, PDE3B, IL1B, FURIN, FLNA, IL10	610	37	13528	4.195.657.953.035.000	0.9999999769967686	0.11349031358705342	9.855.272.843.929.170
GOTERM_BP_FAT	GO:0051050~positive regulation of transport	20	24.691.358.024.691.300	0.005789458646399572	IRS2, TNF, PANX1, ARPP19, TGFB3, RHOQ, PINK1, PPT1, NLRP3, IL10, FLNA, TGFB1, PTPN11, P2RX4, INHBA, PLA2G4A, IL1B, CLEC7A, SNAP25, IL1A	610	223	13528	19.889.730.206.572.000	0.9999999806663407	0.11308806240926572	9.947.642.997.680.390
GOTERM_BP_FAT	GO:0060341~regulation of cellular localization	21	25.925.925.925.925.900	0.008539664545674765	B4GALT1, KCNMB4, TNF, PANX1, CRYAB, TGFB3, PINK1, PDE3B, ABCA2, NLRP3, IL10, FLNA, TGFB1, PTPN11, OSM, INHBA, HMOX1, IL1B, RAPGEF4, SNAP25, IL1A	610	248	13528	18.778.952.934.955.000	0.999999999995961	0.13848479546249792	14.338.503.511.267.300
GOTERM_BP_FAT	GO:0033157~regulation of intracellular protein transport	8	0.9876543209876543	0.009231757112170329	TNF, TGFB3, IL1B, NLRP3, FLNA, IL10, TGFB1, PTPN11	610	53	13528	33.474.791.215.589.200	0.9999999999995229	0.1465751530108279	1.541.117.932.772.070
GOTERM_BP_FAT	GO:0050714~positive regulation of protein secretion	7	0.8641975308641975	0.00953039460262786	TNF, PANX1, TGFB3, NLRP3, IL10, TGFB1, IL1A	610	41	13528	3.786.325.469.812.070	0.9999999999998103	0.1494238802205281	1.587.010.857.191.840
GOTERM_BP_FAT	GO:0051047~positive regulation of secretion	12	14.814.814.814.814.800	0.009933730150387522	P2RX4, INHBA, TNF, PANX1, TGFB3, PINK1, NLRP3, SNAP25, IL10, TGFB1, IL1A, PTPN11	610	109	13528	24.415.100.015.039.800	0.9999999999999454	0.15447529873083155	16.486.199.609.607.300
GOTERM_BP_FAT	GO:0051222~positive regulation of protein transport	9	11.111.111.111.111.100	0.010122171752560747	TNF, PANX1, TGFB3, IL1B, NLRP3, FLNA, IL10, TGFB1, IL1A	610	67	13528	2.979.006.606.312.690	0.9999999999999695	0.15638819452492192	16.772.579.322.275.400
GOTERM_BP_FAT	GO:0043112~receptor metabolic process	6	0.7407407407407408	0.011697420658355955	PLD2, TNF, PPARG, FLNA, IL10, TGFB1	610	31	13528	4.292.332.099.418.290	0.9999999999999998	0.1701364383655266	1.913.050.303.996.970
GOTERM_BP_FAT	GO:0046822~regulation of nucleocytoplasmic transport	8	0.9876543209876543	0.014863738266124239	TNF, TGFB3, IL1B, NLRP3, FLNA, IL10, TGFB1, PTPN11	610	58	13528	3.058.903.335.217.630	1.0	0.20112936143307691	236.804.665.433.466
SP_PIR_KEYWORDS	lymphokine	4	0.49382716049382713	0.01659951491456313	TNF, IL1B, IL10, IL1A	769	14	19235	7.146.572.543.191.520	0.9998313108944272	0.16555513475750594	21.518.707.736.913.400
GOTERM_BP_FAT	GO:0050715~positive regulation of cytokine secretion	5	0.6172839506172839	0.01820534376178262	TNF, PANX1, NLRP3, IL10, IL1A	610	23	13528	4.821.097.647.897.360	1.0	0.2291030141494772	28.219.480.348.754.700
BBID	19.Cytokine_microglia	5	0.6172839506172839	0.02481325549327317	TNF, CCL2, IL10, TGFB1, IL1A	41	11	358	3.968.957.871.396.890	0.8591205745029258	0.6246609193048582	23.339.302.483.680.200
GOTERM_BP_FAT	GO:0002700~regulation of production of molecular mediator of immune response	6	0.7407407407407408	0.035800763156700235	IRAK3, TNF, HMOX1, MALT1, IL10, TGFB1	610	41	13528	32.454.218.312.674.900	1.0	0.33535953581441147	4.820.627.592.688.870
GOTERM_BP_FAT	GO:0032388~positive regulation of intracellular transport	5	0.6172839506172839	0.044062939125510486	TNF, TGFB3, IL1B, FLNA, TGFB1	610	30	13528	36.961.748.633.879.700	1.0	0.3742922740232246	5.565.636.482.246.470
GOTERM_BP_FAT	GO:0050707~regulation of cytokine secretion	5	0.6172839506172839	0.044062939125510486	TNF, PANX1, NLRP3, IL10, IL1A	610	30	13528	36.961.748.633.879.700	1.0	0.3742922740232246	5.565.636.482.246.470
GOTERM_BP_FAT	GO:0050708~regulation of protein secretion	7	0.8641975308641975	0.04541481495271033	TNF, PANX1, TGFB3, NLRP3, IL10, TGFB1, IL1A	610	58	13528	2.676.540.418.315.430	1.0	0.38041898375545224	5.677.448.413.813.830
GOTERM_BP_FAT	GO:0070201~regulation of establishment of protein localization	11	13.580.246.913.580.200	0.04624900371913725	TNF, PANX1, TGFB3, RHOQ, IL1B, NLRP3, FLNA, IL10, TGFB1, IL1A, PTPN11	610	121	13528	20.160.953.800.298.000	1.0	0.38496723592572035	5.745.108.748.622.720
GOTERM_BP_FAT	GO:0042306~regulation of protein import into nucleus	6	0.7407407407407408	0.046542531238430336	TNF, TGFB3, NLRP3, FLNA, IL10, TGFB1	610	44	13528	30.241.430.700.447.000	1.0	0.3859034840103044	57.686.776.501.508
BBID	125.T_Cells_CNS-APCs	4	0.49382716049382713	0.048717220255707516	ICAM1, IL10, TGFB1, IL1A	41	8	358	4.365.853.658.536.580	0.9796693369663347	0.6223948702192175	41.039.174.513.894.900
GOTERM_BP_FAT	GO:0051223~regulation of protein transport	10	12.345.679.012.345.600	0.0715604486388052	TNF, PANX1, TGFB3, IL1B, NLRP3, FLNA, IL10, TGFB1, IL1A, PTPN11	610	114	13528	19.453.551.912.568.300	1.0	0.47934862277917745	7.381.280.898.246.330
BBID	58.(CD40L)_immnosurveillance	5	0.6172839506172839	0.09018800435479445	ICAM1, CCL3, TNF, IL10, IL1A	41	16	358	27.286.585.365.853.600	0.9993716098475889	0.7710999570803367	6.320.416.536.370.320
GOTERM_BP_FAT	GO:0032880~regulation of protein localization	11	13.580.246.913.580.200	0.09333752343277053	TNF, PANX1, TGFB3, RHOQ, IL1B, NLRP3, FLNA, IL10, TGFB1, IL1A, PTPN11	610	138	13528	1.767.735.804.229.030	1.0	0.5409222073769835	8.293.630.400.520.750
GOTERM_BP_FAT	GO:0001934~positive regulation of protein amino acid phosphorylation	8	0.9876543209876543	0.1058297803325219	OSM, TNF, LYN, BMPR2, TGFB3, ADAM17, IL1B, TGFB1	610	89	13528	19.934.426.229.508.100	1.0	0.5730919736316841	8.671.568.136.479.950
GOTERM_BP_FAT	GO:0042990~regulation of transcription factor import into nucleus	4	0.49382716049382713	0.15086400703000663	TNF, NLRP3, FLNA, IL10	610	30	13528	29.569.398.907.103.800	1.0	0.670182548441424	9.477.196.422.797.770
BIOCARTA	h_inflamPathway:Cytokines and Inflammatory Response	5	0.6172839506172839	0.19177918792211915	TNF, HLA-DRB1, IL10, TGFB1, IL1A	128	26	1437	2.158.954.326.923.070	1.0	0.9779226525406455	9.302.003.189.775.470
GOTERM_BP_FAT	GO:0042345~regulation of NF-kappaB import into nucleus	3	0.3703703703703704	0.1931925098849654	TNF, NLRP3, IL10	610	18	13528	3.696.174.863.387.970	1.0	0.7454034711453416	979.222.666.149.258
GOTERM_BP_FAT	GO:0000060~protein import into nucleus, translocation	4	0.49382716049382713	0.19587740964248723	TNF, TGFB3, SPTBN1, TGFB1	610	34	13528	26.090.646.094.503.300	1.0	0.750033916139383	9.804.356.383.431.510
BIOCARTA	h_cytokinePathway:Cytokine Network	4	0.49382716049382713	0.25692946866752064	TNF, IL18, IL10, IL1A	128	20	1437	22.453.125	1.0	0.9797607458284656	975.594.022.233.036
GOTERM_BP_FAT	GO:0022407~regulation of cell-cell adhesion	3	0.3703703703703704	0.2605411084708248	TNF, IL1B, TGFB1	610	22	13528	30.241.430.700.447.000	1.0	0.8300419589832198	9.956.902.652.022.090
GOTERM_BP_FAT	GO:0046824~positive regulation of nucleocytoplasmic transport	3	0.3703703703703704	0.2605411084708248	TNF, IL1B, FLNA	610	22	13528	30.241.430.700.447.000	1.0	0.8300419589832198	9.956.902.652.022.090
GOTERM_BP_FAT	GO:0051224~negative regulation of protein transport	4	0.49382716049382713	0.26817347913163714	TNF, NLRP3, FLNA, IL10	610	40	13528	22.177.049.180.327.800	1.0	0.8389613081758691	9.964.261.346.435.050
BBID	56.Macrophage_regulation_of_CD4+T_cells	3	0.3703703703703704	0.30955338648020403	TNF, IL10, IL1A	41	10	358	26.195.121.951.219.500	0.9999999999997168	0.959654580704622	9.801.230.545.984.040
GOTERM_BP_FAT	GO:0002637~regulation of immunoglobulin production	3	0.3703703703703704	0.3281023084189175	TNF, IL10, TGFB1	610	26	13528	25.588.902.900.378.300	1.0	0.891360937617748	9.992.351.974.372.180
BBID	88.Alternatively_Activated_APC	3	0.3703703703703704	0.35320790705678307	TNF, IL10, IL1A	41	11	358	23.813.747.228.381.300	0.9999999999999982	0.9665832141430212	9.900.389.306.926.200
GOTERM_BP_FAT	GO:0031401~positive regulation of protein modification process	8	0.9876543209876543	0.7429183785924178	OSM, TNF, LYN, BMPR2, TGFB3, ADAM17, IL1B, TGFB1	610	187	13528	0.94875076707285	1.0	0.9975113140063627	9.999.999.999.773.910
Annotation Cluster 66	Enrichment Score: 1.418927105146458
Category	Term	Count	%	PValue	Genes	List Total	Pop Hits	Pop Total	Fold Enrichment	Bonferroni	Benjamini	FDR
GOTERM_BP_FAT	GO:0010035~response to inorganic substance	18	22.222.222.222.222.200	0.011298343666980128	KCNMB4, A2M, GNAO1, PTGS2, OLR1, CRYAB, ALG2, MAP1B, NR4A2, SLC11A2, PLA2G4A, SLC1A3, DUSP1, TFRC, HMOX1, SERPINE1, THBS1, MT3	610	205	13528	1.947.253.098.760.490	0.9999999999999992	0.16718082944923118	18.539.182.940.840.500
GOTERM_BP_FAT	GO:0006979~response to oxidative stress	14	1.728.395.061.728.390	0.03406790868833949	GNAO1, PTGS2, OLR1, CRYAB, ATRN, MMP14, CCL5, SLC11A2, PLA2G4A, HIF1A, DUSP1, HMOX1, SERPINE1, MT3	610	164	13528	18.931.627.349.060.300	1.0	0.3287476149605544	4.650.053.340.840.310
GOTERM_BP_FAT	GO:0000302~response to reactive oxygen species	8	0.9876543209876543	0.0514448477396682	PLA2G4A, GNAO1, DUSP1, OLR1, CRYAB, HMOX1, SERPINE1, MT3	610	75	13528	23.655.519.125.683.000	1.0	0.4061735592010771	61.445.388.921.807.200
GOTERM_BP_FAT	GO:0042542~response to hydrogen peroxide	6	0.7407407407407408	0.10655882867051207	PLA2G4A, GNAO1, DUSP1, OLR1, CRYAB, HMOX1	610	56	13528	2.376.112.412.177.980	1.0	0.5748298941096309	869.097.860.433.022
Annotation Cluster 67	Enrichment Score: 1.4166428325616738
Category	Term	Count	%	PValue	Genes	List Total	Pop Hits	Pop Total	Fold Enrichment	Bonferroni	Benjamini	FDR
GOTERM_BP_FAT	GO:0045765~regulation of angiogenesis	9	11.111.111.111.111.100	0.00702552467371647	HIF1A, STAB1, HMOX1, SERPINE1, IL1B, FOXO4, THBS1, ANGPT2, IL1A	610	63	13528	3.168.149.882.903.980	0.9999999995698677	0.12464800036698742	11.946.761.708.148.500
GOTERM_BP_FAT	GO:0010575~positive regulation vascular endothelial growth factor production	3	0.3703703703703704	0.047300424607216784	HIF1A, IL1B, IL1A	610	8	13528	8.316.393.442.622.950	1.0	0.38987185730389506	582.896.400.647.587
GOTERM_BP_FAT	GO:0010574~regulation of vascular endothelial growth factor production	3	0.3703703703703704	0.059037521486778606	HIF1A, IL1B, IL1A	610	9	13528	7.392.349.726.775.950	1.0	0.43603206492115054	666.503.368.682.049
GOTERM_BP_FAT	GO:0045766~positive regulation of angiogenesis	4	0.49382716049382713	0.10983904554359403	HIF1A, IL1B, THBS1, IL1A	610	26	13528	34.118.537.200.504.400	1.0	0.5820369334465121	8.775.045.305.875.610
Annotation Cluster 68	Enrichment Score: 1.40834693185319
Category	Term	Count	%	PValue	Genes	List Total	Pop Hits	Pop Total	Fold Enrichment	Bonferroni	Benjamini	FDR
GOTERM_MF_FAT	GO:0004197~cysteine-type endopeptidase activity	9	11.111.111.111.111.100	0.016694914450476783	CTSZ, CASP3, USP9X, LGMN, USP4, MALT1, CTSC, CTSB, CTSS	595	72	12983	27.275.210.084.033.600	0.9999993588234312	0.36871555947465406	22.923.268.644.691.800
INTERPRO	IPR013128:Peptidase C1A, papain	4	0.49382716049382713	0.020861971584087757	CTSZ, CTSC, CTSB, CTSS	726	14	16659	6.556.080.283.353.010	0.9999999999806186	0.627183283581254	28.806.075.730.577.200
INTERPRO	IPR000668:Peptidase C1A, papain C-terminal	4	0.49382716049382713	0.020861971584087757	CTSZ, CTSC, CTSB, CTSS	726	14	16659	6.556.080.283.353.010	0.9999999999806186	0.627183283581254	28.806.075.730.577.200
SP_PIR_KEYWORDS	thiol protease	11	13.580.246.913.580.200	0.02954528343895865	CTSZ, CASP3, USP9X, LGMN, USP4, OTUD7B, USP36, CTSC, CTSB, CTSS, TNFAIP3	769	126	19235	21.836.749.437.529.600	0.9999998261527668	0.22849964592243177	35.217.876.628.286.100
SMART	SM00645:Pept_C1	4	0.49382716049382713	0.030117734798831165	CTSZ, CTSC, CTSB, CTSS	456	14	9079	568.859.649.122.807	0.9995635730304999	0.5386918174700004	3.283.491.449.657.540
GOTERM_MF_FAT	GO:0008234~cysteine-type peptidase activity	12	14.814.814.814.814.800	0.058633400195397596	CTSZ, CASP3, USP9X, LGMN, USP4, OTUD7B, MALT1, USP36, CTSC, CTSB, CTSS, TNFAIP3	595	141	12983	18.570.355.801.895.200	1.0	0.6406862622899427	6.071.960.284.845.190
PIR_SUPERFAMILY	PIRSF001182:papain	3	0.3703703703703704	0.0694843666937617	CTSC, CTSB, CTSS	366	9	7396	6.735.883.424.408.010	0.9999999999998952	0.9931337314816725	6.357.333.933.667.470
INTERPRO	IPR000169:Peptidase, cysteine peptidase active site	4	0.49382716049382713	0.20539364359586704	CTSZ, CTSC, CTSB, CTSS	726	36	16659	2.549.586.776.859.500	1.0	0.9623868237203044	9.754.033.612.291.400
Annotation Cluster 69	Enrichment Score: 1.3996222939171146
Category	Term	Count	%	PValue	Genes	List Total	Pop Hits	Pop Total	Fold Enrichment	Bonferroni	Benjamini	FDR
GOTERM_BP_FAT	GO:0009891~positive regulation of biosynthetic process	55	6.790.123.456.790.120	5,93E+11	MEF2C, ELF1, PDGFB, PPARG, TGFB3, TLR3, RHOQ, NFKB1, FOXO3, FOXO4, TGFB1, IL10, HMOX1, IL1B, IL1A, AKIRIN2, ICAM1, SATB2, IRS2, MYO6, EGR2, CCNH, RB1, AHR, NRIP1, OSM, INHBA, MURC, CD86, HIF1A, EREG, ZMIZ1, HIPK2, NFE2L2, TNF, NFYB, ABCA1, REL, THBS1, SOAT1, KLF6, KLF7, MAFB, MAML2, ARPP19, NR4A2, NR4A1, NR4A3, ABCG1, P2RX4, PLA2G4A, ETS2, CSRNP1, AREG, KLF4	610	695	13528	1.755.018.280.457.600	0.16602187663289814	0.004894687404686238	0.10704232771975297
GOTERM_BP_FAT	GO:0031328~positive regulation of cellular biosynthetic process	54	6.666.666.666.666.660	7,85E+10	MEF2C, ELF1, PDGFB, PPARG, TGFB3, TLR3, RHOQ, NFKB1, FOXO3, FOXO4, TGFB1, IL10, HMOX1, IL1B, IL1A, AKIRIN2, ICAM1, SATB2, IRS2, MYO6, EGR2, CCNH, RB1, AHR, NRIP1, OSM, INHBA, MURC, CD86, HIF1A, EREG, ZMIZ1, HIPK2, NFE2L2, TNF, NFYB, ABCA1, REL, THBS1, SOAT1, KLF6, KLF7, MAFB, MAML2, ARPP19, NR4A2, NR4A1, NR4A3, P2RX4, PLA2G4A, ETS2, CSRNP1, AREG, KLF4	610	685	13528	17.482.637.310.039.400	0.213374300506062	0.005698055290868975	0.14148329531337156
GOTERM_BP_FAT	GO:0010557~positive regulation of macromolecule biosynthetic process	49	6.049.382.716.049.380	5,69E+11	MEF2C, ELF1, PDGFB, PPARG, TGFB3, RHOQ, TLR3, NFKB1, FOXO3, FOXO4, TGFB1, IL10, HMOX1, IL1B, IL1A, AKIRIN2, SATB2, IRS2, EGR2, MYO6, CCNH, RB1, AHR, NRIP1, OSM, INHBA, MURC, CD86, HIF1A, EREG, ZMIZ1, HIPK2, NFE2L2, TNF, NFYB, REL, THBS1, SOAT1, KLF6, KLF7, MAFB, MAML2, NR4A2, NR4A1, NR4A3, CSRNP1, ETS2, AREG, KLF4	610	654	13528	166.158.319.546.799	0.8246490415099811	0.025277475523684645	10.217.822.006.991.200
GOTERM_BP_FAT	GO:0045944~positive regulation of transcription from RNA polymerase II promoter	31	38.271.604.938.271.600	0.0014146242538303011	MEF2C, ELF1, TNF, PPARG, TGFB3, RHOQ, NFKB1, FOXO3, TGFB1, AKIRIN2, KLF6, SATB2, MYO6, EGR2, CCNH, MAFB, MAML2, NR4A2, NR4A1, RB1, NR4A3, AHR, NRIP1, OSM, INHBA, MURC, HIF1A, ZMIZ1, CSRNP1, HIPK2, KLF4	610	371	13528	18.530.687.994.344.000	0.9868377087229379	0.04647230147416148	2.522.254.168.110.420
GOTERM_BP_FAT	GO:0045893~positive regulation of transcription, DNA-dependent	37	4.567.901.234.567.900	0.0016867667112381692	MEF2C, ELF1, TNF, PPARG, TGFB3, RHOQ, NFKB1, NFYB, FOXO3, TGFB1, IL10, REL, AKIRIN2, KLF6, KLF7, SATB2, MYO6, EGR2, CCNH, MAFB, MAML2, NR4A2, NR4A1, RB1, NR4A3, AHR, NRIP1, OSM, INHBA, MURC, HIF1A, ZMIZ1, ETS2, CSRNP1, HIPK2, NFE2L2, KLF4	610	477	13528	1.720.232.326.356.660	0.9942822275153254	0.051331326157266544	30.005.360.916.589.600
GOTERM_BP_FAT	GO:0006357~regulation of transcription from RNA polymerase II promoter	51	6.296.296.296.296.290	0.001800326834861476	MEF2C, ELF1, JDP2, PPARG, TGFB3, RHOQ, NFKB1, FOXO3, TGFB1, TRAK2, NKX6-2, HMOX1, HEY2, LRRFIP1, SIK1, AKIRIN2, S100A1, SATB2, EGR2, MYO6, CCNH, RB1, FOSB, AHR, NRIP1, OSM, INHBA, MURC, HIF1A, ZMIZ1, HIPK2, MDM2, ST18, PRDM1, KDM6B, TNF, ABCA2, CHD1, SKIL, KAT2A, KLF6, KLF7, MAFB, MAML2, NR4A2, NR4A1, NR4A3, MED13L, CSRNP1, IRF8, KLF4	610	727	13528	15.557.489.796.378.500	0.995962635395981	0.054156744396906986	3.199.458.269.596.050
GOTERM_BP_FAT	GO:0051254~positive regulation of RNA metabolic process	37	4.567.901.234.567.900	0.0019397503431031037	MEF2C, ELF1, TNF, PPARG, TGFB3, RHOQ, NFKB1, NFYB, FOXO3, TGFB1, IL10, REL, AKIRIN2, KLF6, KLF7, SATB2, MYO6, EGR2, CCNH, MAFB, MAML2, NR4A2, NR4A1, RB1, NR4A3, AHR, NRIP1, OSM, INHBA, MURC, HIF1A, ZMIZ1, ETS2, CSRNP1, HIPK2, NFE2L2, KLF4	610	481	13528	17.059.268.600.252.200	0.9973665452383373	0.057110819945594526	34.431.581.341.239.000
GOTERM_BP_FAT	GO:0051173~positive regulation of nitrogen compound metabolic process	46	5.679.012.345.679.010	0.002283002578202533	MEF2C, ELF1, TNF, PDGFB, PPARG, TGFB3, RHOQ, NFKB1, NFYB, ABCA1, FOXO3, FOXO4, TGFB1, IL10, REL, IL1B, AKIRIN2, ICAM1, KLF6, KLF7, SATB2, MYO6, EGR2, MAFB, CCNH, MAML2, NR4A2, NR4A1, RB1, NR4A3, AHR, NRIP1, OSM, INHBA, P2RX4, MURC, CD86, HIF1A, EREG, ZMIZ1, ETS2, CSRNP1, HIPK2, AREG, NFE2L2, KLF4	610	644	13528	15.840.749.414.519.900	0.9990805077559533	0.06104543612959035	4.040.665.113.302.660
GOTERM_BP_FAT	GO:0010604~positive regulation of macromolecule metabolic process	57	7.037.037.037.037.030	0.0030867012897949197	MEF2C, ELF1, PDGFB, PPARG, TGFB3, TLR3, RHOQ, NFKB1, FOXO3, FOXO4, TGFB1, IL10, HMOX1, IL1B, IL1A, AKIRIN2, SATB2, IRS2, MYO6, EGR2, LYN, CCNH, RB1, AHR, NRIP1, OSM, INHBA, MURC, CD86, HIF1A, EREG, ZMIZ1, HIPK2, MDM2, ADAM17, NFE2L2, PRDM1, IFT88, TNF, BMPR2, NFYB, REL, THBS1, SOAT1, KLF6, KLF7, MAFB, MAML2, NR4A2, NR4A1, NR4A3, FURIN, ETS2, CSRNP1, SH3D19, AREG, KLF4	610	857	13528	14.750.196.070.929.800	0.9999218454247122	0.07578157968130539	5.426.048.346.172.280
GOTERM_BP_FAT	GO:0045935~positive regulation of nucleobase, nucleoside, nucleotide and nucleic acid metabolic process	43	53.086.419.753.086.400	0.005969023047035879	MEF2C, ELF1, TNF, PDGFB, PPARG, TGFB3, RHOQ, NFKB1, NFYB, ABCA1, FOXO3, FOXO4, TGFB1, IL10, REL, AKIRIN2, KLF6, KLF7, SATB2, MYO6, EGR2, MAFB, CCNH, MAML2, NR4A2, NR4A1, RB1, NR4A3, AHR, NRIP1, OSM, INHBA, MURC, CD86, HIF1A, EREG, ZMIZ1, ETS2, CSRNP1, HIPK2, AREG, NFE2L2, KLF4	610	624	13528	15.282.261.454.392.600	0.999999988873701	0.11421805040119326	10.240.694.810.172.300
GOTERM_BP_FAT	GO:0010628~positive regulation of gene expression	40	4.938.271.604.938.270	0.008248526313910081	MEF2C, ELF1, TNF, PPARG, TGFB3, RHOQ, NFKB1, NFYB, FOXO3, FOXO4, TGFB1, IL10, REL, AKIRIN2, KLF6, KLF7, SATB2, MYO6, EGR2, MAFB, CCNH, MAML2, NR4A2, NR4A1, RB1, NR4A3, AHR, NRIP1, OSM, INHBA, MURC, CD86, HIF1A, ZMIZ1, ETS2, CSRNP1, HIPK2, PRDM1, NFE2L2, KLF4	610	581	13528	15.268.192.206.766.100	0.9999999999900842	0.13771453896589003	13.883.439.331.534.000
GOTERM_BP_FAT	GO:0045941~positive regulation of transcription	39	4.814.814.814.814.810	0.008483044206269308	MEF2C, ELF1, TNF, PPARG, TGFB3, RHOQ, NFKB1, NFYB, FOXO3, FOXO4, TGFB1, IL10, REL, AKIRIN2, KLF6, KLF7, SATB2, MYO6, EGR2, MAFB, CCNH, MAML2, NR4A2, NR4A1, RB1, NR4A3, AHR, NRIP1, OSM, INHBA, MURC, CD86, HIF1A, ZMIZ1, ETS2, CSRNP1, HIPK2, NFE2L2, KLF4	610	564	13528	1.533.519.358.214.160	0.99999999999519	0.1383586314556725	1.425.018.128.363.940
SP_PIR_KEYWORDS	activator	26	32.098.765.432.098.700	0.1910438240944929	MEF2C, ELF1, PPARG, NFIX, NFYB, NFKB1, FOXO3, FOXO4, REL, ZNF326, NFIL3, KLF6, KLF7, EGR2, MAFB, MAML2, MED13L, AHR, MURC, HIF1A, SFPQ, CSRNP1, SP3, PPRC1, NFE2L2, KLF4	769	520	19235	12.506.501.950.585.100	1.0	0.6424035491589666	9.535.345.682.550.750
GOTERM_BP_FAT	GO:0045449~regulation of transcription	118	145.679.012.345.679	0.5208913282825606	MEF2C, JDP2, ZNF451, TGFB3, TLR2, TCEAL5, TLR3, FOXO3, TCEAL7, FOXO4, HMGN5, TCEAL2, TGFB1, IL10, RAB1A, TRAK2, NKX6-2, IL1B, OLIG1, S100A1, AKIRIN2, SATB2, MYO6, RCOR1, AHR, ELL2, HIF1A, PARP14, RIPK2, PRDM1, ST18, NFE2L2, ELL, ABCA2, ZNF331, IRAK3, ZNF326, SKIL, KLF6, ASXL3, ZBTB47, KLF7, NRBF2, MAFB, MAML2, NR4A2, NR4A1, MALT1, NR4A3, MED13L, ABCG1, TULP4, ATF3, ETS2, CSRNP1, PPRC1, HABP4, KLF…	610	2601	13528	10.061.098.820.756.200	1.0	0.9741140294946732	9.999.982.892.739.900
GOTERM_MF_FAT	GO:0043565~sequence-specific DNA binding	28	345.679.012.345.679	0.5898164823000112	MEF2C, JDP2, ELF1, PPARG, NFIX, NFYB, NFKB1, FOXO3, FOXO4, XBP1, NKX6-2, CENPB, NFIL3, ETV6, SATB2, MAFB, NR4A2, NR4A1, NR4A3, FOSB, ATF3, HIF1A, ETS2, IRF8, KCNH8, NFE2L2, KLF4, KDM6B	595	607	12983	1.006.531.640.662.850	1.0	0.990526790114925	9.999.989.656.852.190
GOTERM_MF_FAT	GO:0016563~transcription activator activity	19	2.345.679.012.345.670	0.6066760339568769	KAT2A, KLF6, KLF7, ELF1, MAML2, PPARG, NR4A2, NR4A1, RB1, FOXO3, NR4A3, FOXO4, HMGN5, TGFB1, NRIP1, CD86, SP3, NFE2L2, KLF4	595	410	12983	1.011.178.520.188.560	1.0	0.9911969672545184	9.999.994.595.478.200
GOTERM_MF_FAT	GO:0003700~transcription factor activity	43	53.086.419.753.086.400	0.6842747257636077	MEF2C, BTAF1, ELF1, JDP2, SCML1, PPARG, NFKB1, NFIX, NFYB, FOXO3, FOXO4, FUBP1, TSC22D2, REL, XBP1, NKX6-2, HEY2, NFIL3, ETV6, KLF6, KLF7, EGR3, SATB2, EGR2, MAFB, AFF4, NR4A2, NR4A1, RB1, FOSB, NR4A3, AHR, TULP4, ATF3, HIF1A, ETS2, CSRNP1, IRF8, KCNH8, PRDM1, ST18, NFE2L2, KLF4	595	975	12983	0.9623253609135964	1.0	0.9954606982466682	9.999.999.819.387.560
SP_PIR_KEYWORDS	transcription regulation	78	962.962.962.962.963	0.6971986404283749	MEF2C, ZNF536, JDP2, ELF1, ZNF451, PPARG, TCEAL5, NFKB1, TCEAL7, FOXO3, FOXO4, HMGN5, TCEAL2, FUBP1, RRN3, HEY2, OLIG1, LRRFIP1, NFIL3, AKIRIN2, SATB2, EGR3, EGR2, SNAPC1, CCNH, RCOR1, ARID5B, CCNL1, RB1, AHR, ELL2, NRIP1, MURC, HIF1A, BTG2, ZMIZ1, PARP14, HIPK2, PRDM1, ST18, NFE2L2, TNFAIP3, ELL, SCML1, CTNND2, NFYB, NFIX, ZNF652, ZNF331, REL, ZNF326, XBP1, PER1, CHD1, ETV6, ZNF267, KAT2A, KLF6,…	769	2026	19235	0.9629883041911586	1.0	0.9623952327724868	9.999.999.691.479.310
SP_PIR_KEYWORDS	Transcription	78	962.962.962.962.963	0.7669318492577999	MEF2C, ZNF536, JDP2, ELF1, ZNF451, PPARG, TCEAL5, NFKB1, TCEAL7, FOXO3, FOXO4, HMGN5, TCEAL2, FUBP1, RRN3, HEY2, OLIG1, LRRFIP1, NFIL3, AKIRIN2, SATB2, EGR3, EGR2, SNAPC1, CCNH, RCOR1, ARID5B, CCNL1, RB1, AHR, ELL2, NRIP1, MURC, HIF1A, BTG2, ZMIZ1, PARP14, HIPK2, PRDM1, ST18, NFE2L2, ELL, SCML1, POLR2I, CTNND2, NFYB, NFIX, ZNF652, ZNF331, REL, ZNF326, XBP1, PER1, CHD1, ETV6, ZNF267, KAT2A, KLF6, …	769	2071	19235	0.9420638842546052	1.0	0.9767306483519437	9.999.999.993.021.910
SP_PIR_KEYWORDS	nucleus	162	20.0	0.82360955953988	MEF2C, SEPT4, NAF1, JDP2, ZC3HAV1, ZNF451, TCEAL5, TCEAL7, FOXO3, FOXO4, TCEAL2, HMGN5, MMP2, BTK, ASPA, NKX6-2, H2AFY, RAPGEF5, OLIG1, STK39, DDX21, SPRED1, PPP4C, AKIRIN2, SATB2, MYO6, RCOR1, EFTUD2, PTBP1, TRIM41, ISG20L2, AHR, ELL2, PCF11, HIF1A, RCC2, PARP12, PARP14, BMP2K, SDCBP, PRDM1, ST18, NFE2L2, TNFAIP3, FILIP1L, MCL1, NFKBID, ELL, HUS1, STK17B, BEX1, NEDD9, AKAP13, ANLN, STK17A, ZNF33…	769	4283	19235	0.9460907382651406	1.0	0.9870959128944522	9.999.999.999.876.390
GOTERM_MF_FAT	GO:0030528~transcription regulator activity	63	7.777.777.777.777.770	0.8427380477257391	MEF2C, JDP2, ELF1, PPARG, NFKB1, FOXO3, FOXO4, HMGN5, TGFB1, FUBP1, NKX6-2, HEY2, OLIG1, LRRFIP1, NFIL3, SIK1, AKIRIN2, SATB2, EGR3, EGR2, ARID5B, RB1, FOSB, AHR, ELL2, NRIP1, CD86, HIF1A, HIPK2, MDM2, KCNH8, PRDM1, ST18, NFE2L2, BTAF1, ELL, SCML1, POLR2I, NFYB, NFIX, TSC22D2, REL, XBP1, SKIL, ETV6, KAT2A, KLF6, KLF7, MAFB, MAML2, AFF4, NR4A2, PPP1R10, NR4A1, NR4A3, MED13L, TULP4, ATF3, SP3, ETS2…	595	1512	12983	0.9091736694677871	1.0	0.9995720556091028	9.999.999.999.996.230
GOTERM_BP_FAT	GO:0051252~regulation of RNA metabolic process	74	9.135.802.469.135.800	0.8672162544981777	MEF2C, JDP2, ELF1, PPARG, TGFB3, RHOQ, NFKB1, FOXO3, FOXO4, HMGN5, RAB1A, TGFB1, IL10, TRAK2, NKX6-2, HMOX1, HEY2, LRRFIP1, SIK1, NFIL3, S100A1, AKIRIN2, ZFP36, SATB2, MYO6, EGR2, CCNH, ARID5B, RB1, FOSB, AHR, NRIP1, OSM, MURC, INHBA, HIF1A, ZMIZ1, HIPK2, MDM2, KCNH8, PRDM1, ST18, NFE2L2, KDM6B, TNF, ABCA2, NFYB, NFIX, ZNF331, TSC22D2, REL, XBP1, PER1, CHD1, SKIL, ETV6, RASA1, ZNF267, KAT2A, KLF6…	610	1813	13528	0.9051856808297091	1.0	0.9997858868416155	9.999.999.999.999.990
GOTERM_BP_FAT	GO:0006355~regulation of transcription, DNA-dependent	72	888.888.888.888.889	0.874843255259133	MEF2C, JDP2, ELF1, PPARG, TGFB3, RHOQ, NFKB1, FOXO3, FOXO4, HMGN5, RAB1A, TGFB1, IL10, TRAK2, NKX6-2, HMOX1, HEY2, LRRFIP1, NFIL3, SIK1, S100A1, AKIRIN2, SATB2, MYO6, EGR2, CCNH, ARID5B, RB1, FOSB, AHR, NRIP1, OSM, INHBA, MURC, HIF1A, ZMIZ1, HIPK2, MDM2, KCNH8, PRDM1, ST18, NFE2L2, KDM6B, TNF, ABCA2, NFYB, NFIX, ZNF331, TSC22D2, REL, XBP1, PER1, CHD1, SKIL, ETV6, ZNF267, KAT2A, KLF6, KLF7, MAFB, …	610	1773	13528	0.9005908296579844	1.0	0.9998308407030964	100.0
GOTERM_BP_FAT	GO:0006350~transcription	82	10.123.456.790.123.400	0.9487800209957564	MEF2C, ZNF536, JDP2, ELF1, ZNF451, PPARG, TCEAL5, NFKB1, FOXO3, TCEAL7, FOXO4, HMGN5, TCEAL2, FUBP1, RRN3, HEY2, OLIG1, LRRFIP1, NFIL3, AKIRIN2, EGR3, EGR2, SNAPC1, CCNH, RCOR1, ARID5B, CCNL1, RB1, AHR, ELL2, NRIP1, MURC, HIF1A, BTG2, EREG, ZMIZ1, PARP14, HIPK2, PRDM1, ST18, NFE2L2, ELL, SCML1, POLR2I, CTNND2, BMPR2, NFYB, NFIX, IVNS1ABP, ZNF652, ZNF331, REL, ZNF326, XBP1, PER1, SKIL, ETV6, ZNF26…	610	2101	13528	0.8655488018976132	1.0	0.9999925362911151	100.0
SP_PIR_KEYWORDS	dna-binding	62	7.654.320.987.654.320	0.9630308817673988	MEF2C, ZNF536, JDP2, ELF1, ZNF451, PPARG, NFKB1, FOXO3, FOXO4, HMGN5, FUBP1, NKX6-2, HEY2, H2AFY, OLIG1, LRRFIP1, NFIL3, ZFP36, SATB2, EGR3, EGR2, SNAPC1, ARID5B, RB1, FOSB, AHR, HIF1A, PRDM1, ST18, NFE2L2, TNFAIP3, BTAF1, NFYB, NFIX, ZNF652, ZNF331, REL, ZNF326, XBP1, CENPB, DDX3Y, HMGXB3, CHD1, ETV6, ZNF267, KLF6, KLF7, ZBTB47, MAFB, NR4A2, PPP1R10, NR4A1, NR4A3, ATF3, SP3, SFPQ, ETS2, CSRNP1, …	769	1868	19235	0.8301960609596156	1.0	0.9995194547098201	100.0
GOTERM_MF_FAT	GO:0003677~DNA binding	77	9.506.172.839.506.170	0.9998005515209097	MEF2C, ZNF536, JDP2, ELF1, ZNF451, PPARG, NFKB1, FOXO3, FOXO4, HMGN5, FUBP1, NKX6-2, HEY2, H2AFY, OLIG1, LRRFIP1, NFIL3, ZFP36, SATB2, EGR3, EGR2, SNAPC1, RCOR1, ARID5B, RB1, FOSB, AHR, EEPD1, HIF1A, KCNH8, PRDM1, ST18, NFE2L2, TNFAIP3, KDM6B, BTAF1, ZFAND5, SCML1, POLR2I, NFYB, NFIX, ZNF652, ZNF331, RPA2, TSC22D2, REL, ZNF326, XBP1, CENPB, DDX3Y, OTUD7B, HMGXB3, CHD1, SKIL, ETV6, ZNF267, KLF6, K…	595	2331	12983	0.7207863325510385	1.0	0.9999999999999475	100.0
Annotation Cluster 70	Enrichment Score: 1.3802807677414601
Category	Term	Count	%	PValue	Genes	List Total	Pop Hits	Pop Total	Fold Enrichment	Bonferroni	Benjamini	FDR
GOTERM_BP_FAT	GO:0030324~lung development	10	12.345.679.012.345.600	0.03413401628215624	SPRY2, TNS3, CTGF, SP3, BMPR2, TGFB3, HHIP, MMP14, FGF1, IFT88	610	99	13528	2.240.105.977.810.890	1.0	0.328271667934826	4.656.656.879.727.050
GOTERM_BP_FAT	GO:0030323~respiratory tube development	10	12.345.679.012.345.600	0.040196008157762836	SPRY2, TNS3, CTGF, SP3, BMPR2, TGFB3, HHIP, MMP14, FGF1, IFT88	610	102	13528	21.742.205.078.752.800	1.0	0.3532275990554308	5.230.530.040.999.370
GOTERM_BP_FAT	GO:0035295~tube development	17	20.987.654.320.987.600	0.040344932619520456	B4GALT1, NRP1, TGFB3, BMPR2, NR4A3, MMP14, TNS3, SPRY2, SPRY1, CD44, CXCR4, CTGF, SP3, HHIP, FGF1, PLXND1, IFT88	610	220	13528	17.136.810.730.253.300	1.0	0.35331468256382736	5.243.866.950.932.380
GOTERM_BP_FAT	GO:0060541~respiratory system development	10	12.345.679.012.345.600	0.05441487270483035	SPRY2, TNS3, CTGF, SP3, BMPR2, TGFB3, HHIP, MMP14, FGF1, IFT88	610	108	13528	20.534.304.796.599.800	1.0	0.4182010977270447	63.566.677.027.436.200
Annotation Cluster 71	Enrichment Score: 1.3768401230283238
Category	Term	Count	%	PValue	Genes	List Total	Pop Hits	Pop Total	Fold Enrichment	Bonferroni	Benjamini	FDR
GOTERM_BP_FAT	GO:0019216~regulation of lipid metabolic process	13	16.049.382.716.049.300	0.0045130356157552795	IRS2, CPT2, TNF, PDGFB, PPARG, PDE3B, ATP1A1, NFKB1, RB1, ABCG1, TGFB1, PLA2G4A, IL1B	610	112	13528	25.741.217.798.594.800	0.9999990208902246	0.10170848481606831	7.838.306.167.339.170
GOTERM_BP_FAT	GO:0045833~negative regulation of lipid metabolic process	6	0.7407407407407408	0.007557294822028731	TNF, PDGFB, PDE3B, IL1B, NFKB1, ATP1A1	610	28	13528	4.752.224.824.355.970	0.9999999999164488	0.12973320831792634	1.279.384.467.525.390
GOTERM_BP_FAT	GO:0046890~regulation of lipid biosynthetic process	6	0.7407407407407408	0.050504346410582594	PLA2G4A, TNF, PDGFB, NFKB1, ATP1A1, ABCG1	610	45	13528	2.956.939.890.710.380	1.0	0.40433324407342286	6.074.968.738.931.860
GOTERM_BP_FAT	GO:0050810~regulation of steroid biosynthetic process	4	0.49382716049382713	0.10035590463879908	TNF, NFKB1, ATP1A1, ABCG1	610	25	13528	35.483.278.688.524.500	1.0	0.5582179993240042	8.516.900.712.082.670
GOTERM_BP_FAT	GO:0051055~negative regulation of lipid biosynthetic process	3	0.3703703703703704	0.14449191540877412	PDGFB, NFKB1, ATP1A1	610	15	13528	4.435.409.836.065.570	1.0	0.6579434384527016	9.401.683.693.065.380
GOTERM_BP_FAT	GO:0019218~regulation of steroid metabolic process	4	0.49382716049382713	0.21948705047702838	TNF, NFKB1, ATP1A1, ABCG1	610	36	13528	24.641.165.755.919.800	1.0	0.7830939307970848	9.885.734.692.731.220
Annotation Cluster 72	Enrichment Score: 1.3728555725323377
Category	Term	Count	%	PValue	Genes	List Total	Pop Hits	Pop Total	Fold Enrichment	Bonferroni	Benjamini	FDR
GOTERM_BP_FAT	GO:0019221~cytokine-mediated signaling pathway	12	14.814.814.814.814.800	2,71E+11	IRAK2, KLF6, IRAK3, TNF, CCL2, EREG, CCR1, RIPK1, LIFR, IL1B, JAK1, IL1A	610	70	13528	38.017.798.594.847.700	0.5629668552101607	0.014170131971736999	0.48711742174945005
SP_PIR_KEYWORDS	mitogen	8	0.9876543209876543	7,92E+11	OSM, PDGFB, EREG, TGFB3, IL1B, FGF1, TGFB1, IL1A	769	39	19235	51.308.725.951.118.600	0.33730214443234385	0.016997063436954618	11.410.155.369.470.500
GOTERM_BP_FAT	GO:0051781~positive regulation of cell division	8	0.9876543209876543	0.0015832408996557107	OSM, PDGFB, EREG, TGFB3, IL1B, FGF1, TGFB1, IL1A	610	39	13528	4.549.138.293.400.580	0.992147881314705	0.04974105392102157	28.188.545.219.977.100
KEGG_PATHWAY	hsa05332:Graft-versus-host disease	8	0.9876543209876543	0.00441839089418224	HLA-DQB1, CD86, TNF, HLA-DRB1, IL1B, HLA-DRB5, HLA-DPB1, IL1A	277	39	5085	37.656.206.609.275.200	0.48986683847725043	0.1061171753770469	5.162.091.112.960.250
GOTERM_BP_FAT	GO:0051302~regulation of cell division	8	0.9876543209876543	0.004747045280748995	OSM, PDGFB, EREG, TGFB3, IL1B, FGF1, TGFB1, IL1A	610	47	13528	3.774.816.881.757.930	0.9999995230181532	0.10440870737246477	8.228.476.842.053.740
GOTERM_BP_FAT	GO:0042108~positive regulation of cytokine biosynthetic process	8	0.9876543209876543	0.005346878799778232	CD86, TNF, REL, EREG, HMOX1, TLR3, IL1B, IL1A	610	48	13528	3.696.174.863.387.970	0.9999999245643448	0.11129106946779288	922.148.234.269.633
GOTERM_BP_FAT	GO:0042035~regulation of cytokine biosynthetic process	10	12.345.679.012.345.600	0.005810948031121575	INHBA, CD86, TNF, REL, EREG, HMOX1, TLR3, IL1B, IL10, IL1A	610	74	13528	29.968.985.378.821.400	0.9999999819033281	0.11276722770175884	9.982.761.544.472.760
KEGG_PATHWAY	hsa04940:Type I diabetes mellitus	8	0.9876543209876543	0.0067448004204604135	HLA-DQB1, CD86, TNF, HLA-DRB1, IL1B, HLA-DRB5, HLA-DPB1, IL1A	277	42	5085	34.966.477.565.755.500	0.6425224466526389	0.12066148206632266	7.780.825.804.395.790
SP_PIR_KEYWORDS	macrophage	4	0.49382716049382713	0.010646303927518015	SOAT1, TNF, IL1B, IL1A	769	12	19235	8.337.667.967.056.780	0.9961321438435427	0.12966438056193874	14.353.450.377.839.800
GOTERM_MF_FAT	GO:0008083~growth factor activity	15	18.518.518.518.518.500	0.01583592503253562	PDGFB, TGFB3, TGFB1, IL10, HDGFRP3, OSM, INHBA, EREG, CTGF, GRN, HBEGF, IL1B, AREG, NENF, FGF1	595	161	12983	20.329.349.130.956.700	0.9999986566809068	0.3628045887362449	21.875.361.530.955.400
SP_PIR_KEYWORDS	lymphokine	4	0.49382716049382713	0.01659951491456313	TNF, IL1B, IL10, IL1A	769	14	19235	7.146.572.543.191.520	0.9998313108944272	0.16555513475750594	21.518.707.736.913.400
SP_PIR_KEYWORDS	myristylation	6	0.7407407407407408	0.01875252259751931	TNF, GNAO1, GNAI3, LYN, IL1B, IL1A	769	39	19235	38.481.544.463.338.900	0.9999459159574381	0.1721652793467725	23.969.643.105.611.000
GOTERM_BP_FAT	GO:0007173~epidermal growth factor receptor signaling pathway	5	0.6172839506172839	0.035304450260751984	EREG, ADAM17, HBEGF, AREG, TGFB1	610	28	13528	39.601.873.536.299.700	1.0	0.33250505164408817	4.772.305.236.265.010
GOTERM_BP_FAT	GO:0045787~positive regulation of cell cycle	7	0.8641975308641975	0.04225435874319516	SPDYA, TNF, EREG, ADAM17, MDM2, IL1B, IL1A	610	57	13528	2.723.497.267.759.560	1.0	0.36481326408927106	5.411.773.923.363.040
GOTERM_BP_FAT	GO:0010638~positive regulation of organelle organization	8	0.9876543209876543	0.07972232339173846	PLA2G4A, TNF, PLEK, EREG, MAPT, MAP1B, IL1B, IL1A	610	83	13528	21.375.469.089.472.600	1.0	0.5006134733991149	7.767.004.176.711.520
GOTERM_BP_FAT	GO:0051785~positive regulation of nuclear division	4	0.49382716049382713	0.10035590463879908	TNF, EREG, IL1B, IL1A	610	25	13528	35.483.278.688.524.500	1.0	0.5582179993240042	8.516.900.712.082.670
GOTERM_BP_FAT	GO:0045840~positive regulation of mitosis	4	0.49382716049382713	0.10035590463879908	TNF, EREG, IL1B, IL1A	610	25	13528	35.483.278.688.524.500	1.0	0.5582179993240042	8.516.900.712.082.670
BIOCARTA	h_il1rPathway:Signal transduction through IL1R	6	0.7407407407407408	0.10583500051962613	IRAK2, TNF, IL1B, NFKB1, TGFB1, IL1A	128	29	1437	23.227.370.689.655.100	0.9999999997312923	0.9999836076915423	7.530.676.676.514.500
GOTERM_BP_FAT	GO:0051726~regulation of cell cycle	21	25.925.925.925.925.900	0.10982221733000014	PLA2G16, TNF, PTGS2, TP53BP2, HUS1, ANLN, RB1, FOXO4, TGFB1, PTPN11, SPDYA, OSM, INHBA, CASP3, EREG, CKS2, MDM2, IL1B, ADAM17, SIK1, IL1A	610	331	13528	14.070.031.202.020.700	1.0	0.5828725708006293	8.774.627.345.303.430
GOTERM_BP_FAT	GO:0045086~positive regulation of interleukin-2 biosynthetic process	3	0.3703703703703704	0.11374300349619555	CD86, IL1B, IL1A	610	13	13528	5.117.780.580.075.660	1.0	0.591129214977804	8.868.451.762.450.300
GOTERM_BP_FAT	GO:0045740~positive regulation of DNA replication	4	0.49382716049382713	0.12977298342935994	PDGFB, EREG, TGFB3, AREG	610	28	13528	3.168.149.882.903.980	1.0	0.6254375249382289	9.186.004.421.762.300
GOTERM_BP_FAT	GO:0006275~regulation of DNA replication	6	0.7407407407407408	0.14610340957253312	PDGFB, EREG, HUS1, TGFB3, AREG, TGFB1	610	62	13528	2.146.166.049.709.140	1.0	0.6607039071032651	9.421.698.587.607.190
GOTERM_BP_FAT	GO:0007346~regulation of mitotic cell cycle	11	13.580.246.913.580.200	0.1478613213087925	TNF, EREG, HUS1, MDM2, IL1B, ANLN, RB1, SIK1, FOXO4, TGFB1, IL1A	610	152	13528	16.049.180.327.868.800	1.0	0.6638197054749154	9.442.810.074.789.340
SP_PIR_KEYWORDS	growth factor	9	11.111.111.111.111.100	0.15367851005359046	INHBA, PDGFB, EREG, TGFB3, HBEGF, AREG, FGF1, TGFB1, HDGFRP3	769	131	19235	17.184.506.496.987.200	1.0	0.5867306205466144	910.667.786.182.409
GOTERM_BP_FAT	GO:0045076~regulation of interleukin-2 biosynthetic process	3	0.3703703703703704	0.20987130634815127	CD86, IL1B, IL1A	610	19	13528	35.016.393.442.622.900	1.0	0.7708941699542642	9.857.479.660.149.620
GOTERM_BP_FAT	GO:0051054~positive regulation of DNA metabolic process	5	0.6172839506172839	0.24424316097697144	PDGFB, EREG, TGFB3, AREG, TGFB1	610	56	13528	19.800.936.768.149.800	1.0	0.8141776960634	9.936.128.226.857.700
GOTERM_BP_FAT	GO:0010564~regulation of cell cycle process	8	0.9876543209876543	0.2537172090501667	OSM, TNF, EREG, IL1B, ANLN, RB1, TGFB1, IL1A	610	114	13528	15.562.841.530.054.600	1.0	0.8241788827003472	9.949.132.281.476.020
GOTERM_BP_FAT	GO:0008156~negative regulation of DNA replication	3	0.3703703703703704	0.3613172617262419	HUS1, TGFB3, TGFB1	610	28	13528	2.376.112.412.177.980	1.0	0.9121152015101593	9.996.936.501.155.270
GOTERM_BP_FAT	GO:0051052~regulation of DNA metabolic process	7	0.8641975308641975	0.4077654831669372	PDGFB, EREG, HUS1, TGFB3, AREG, IL10, TGFB1	610	114	13528	13.617.486.338.797.800	1.0	0.936889666467198	9.999.215.722.153.350
GOTERM_BP_FAT	GO:0051783~regulation of nuclear division	4	0.49382716049382713	0.464877609418908	TNF, EREG, IL1B, IL1A	610	56	13528	15.840.749.414.519.900	1.0	0.9591743335016473	9.999.874.187.793.740
GOTERM_BP_FAT	GO:0007088~regulation of mitosis	4	0.49382716049382713	0.464877609418908	TNF, EREG, IL1B, IL1A	610	56	13528	15.840.749.414.519.900	1.0	0.9591743335016473	9.999.874.187.793.740
GOTERM_BP_FAT	GO:0051053~negative regulation of DNA metabolic process	3	0.3703703703703704	0.5294515813567329	HUS1, TGFB3, TGFB1	610	39	13528	17.059.268.600.252.200	1.0	0.9758974843254565	9.999.987.643.737.760
Annotation Cluster 73	Enrichment Score: 1.3676433819338005
Category	Term	Count	%	PValue	Genes	List Total	Pop Hits	Pop Total	Fold Enrichment	Bonferroni	Benjamini	FDR
GOTERM_BP_FAT	GO:0002274~myeloid leukocyte activation	7	0.8641975308641975	0.01644531218951508	LYN, CD93, PI4K2A, TLR2, TLR3, TGFB1, LCP2	610	46	13528	3.374.768.353.528.150	1.0	0.21368692246647125	25.861.552.035.472.300
GOTERM_BP_FAT	GO:0052200~response to host defenses	3	0.3703703703703704	0.059037521486778606	TLR2, TLR3, TGFB1	610	9	13528	7.392.349.726.775.950	1.0	0.43603206492115054	666.503.368.682.049
GOTERM_BP_FAT	GO:0052173~response to defenses of other organism during symbiotic interaction	3	0.3703703703703704	0.059037521486778606	TLR2, TLR3, TGFB1	610	9	13528	7.392.349.726.775.950	1.0	0.43603206492115054	666.503.368.682.049
GOTERM_BP_FAT	GO:0075136~response to host	3	0.3703703703703704	0.059037521486778606	TLR2, TLR3, TGFB1	610	9	13528	7.392.349.726.775.950	1.0	0.43603206492115054	666.503.368.682.049
Annotation Cluster 74	Enrichment Score: 1.355333704929879
Category	Term	Count	%	PValue	Genes	List Total	Pop Hits	Pop Total	Fold Enrichment	Bonferroni	Benjamini	FDR
UP_SEQ_FEATURE	domain:F5/8 type C 2	3	0.3703703703703704	0.021717294540338397	NRP2, NRP1, EDIL3	769	6	19113	12.427.178.153.446.000	1.0	0.7719510207892133	3.184.953.832.212.260
UP_SEQ_FEATURE	domain:F5/8 type C 1	3	0.3703703703703704	0.021717294540338397	NRP2, NRP1, EDIL3	769	6	19113	12.427.178.153.446.000	1.0	0.7719510207892133	3.184.953.832.212.260
INTERPRO	IPR000421:Coagulation factor 5/8 type, C-terminal	4	0.49382716049382713	0.07618082202404805	NRP2, NRP1, CNTNAP4, EDIL3	726	23	16659	39.906.575.637.800.900	1.0	0.8260933407928202	7.211.257.077.675.950
SMART	SM00231:FA58C	4	0.49382716049382713	0.10548922038732099	NRP2, NRP1, CNTNAP4, EDIL3	456	23	9079	34.626.239.511.823.000	0.9999999999994361	0.828427783896982	765.647.231.878.704
Annotation Cluster 75	Enrichment Score: 1.341963985905854
Category	Term	Count	%	PValue	Genes	List Total	Pop Hits	Pop Total	Fold Enrichment	Bonferroni	Benjamini	FDR
GOTERM_BP_FAT	GO:0006357~regulation of transcription from RNA polymerase II promoter	51	6.296.296.296.296.290	0.001800326834861476	MEF2C, ELF1, JDP2, PPARG, TGFB3, RHOQ, NFKB1, FOXO3, TGFB1, TRAK2, NKX6-2, HMOX1, HEY2, LRRFIP1, SIK1, AKIRIN2, S100A1, SATB2, EGR2, MYO6, CCNH, RB1, FOSB, AHR, NRIP1, OSM, INHBA, MURC, HIF1A, ZMIZ1, HIPK2, MDM2, ST18, PRDM1, KDM6B, TNF, ABCA2, CHD1, SKIL, KAT2A, KLF6, KLF7, MAFB, MAML2, NR4A2, NR4A1, NR4A3, MED13L, CSRNP1, IRF8, KLF4	610	727	13528	15.557.489.796.378.500	0.995962635395981	0.054156744396906986	3.199.458.269.596.050
GOTERM_BP_FAT	GO:0031327~negative regulation of cellular biosynthetic process	40	4.938.271.604.938.270	0.004661834696125036	MEF2C, BTAF1, JDP2, TNF, PDGFB, HUS1, PPARG, TGFB3, NFKB1, IL10, TGFB1, PAIP2B, NKX6-2, HEY2, PER1, LRRFIP1, SKIL, SIK1, S100A1, AKIRIN2, SATB2, PLEK, ARID5B, ATP1A1, RB1, FOSB, NRIP1, EIF4A3, INHBA, GLA, EREG, HIPK2, IRF8, MDM2, HBEGF, ST18, PRDM1, EIF2AK3, KLF4, KDM6B	610	561	13528	158.125.127.845.475	0.9999993802168472	0.10337154504024859	8.086.583.903.425.520
GOTERM_BP_FAT	GO:0009890~negative regulation of biosynthetic process	40	4.938.271.604.938.270	0.006658051203208556	MEF2C, BTAF1, JDP2, TNF, PDGFB, HUS1, PPARG, TGFB3, NFKB1, IL10, TGFB1, PAIP2B, NKX6-2, HEY2, PER1, LRRFIP1, SKIL, SIK1, S100A1, AKIRIN2, SATB2, PLEK, ARID5B, ATP1A1, RB1, FOSB, NRIP1, EIF4A3, INHBA, GLA, EREG, HIPK2, IRF8, MDM2, HBEGF, ST18, PRDM1, EIF2AK3, KLF4, KDM6B	610	573	13528	15.481.360.684.347.500	0.9999999986659992	0.12060625617864085	11.356.860.298.949.000
GOTERM_BP_FAT	GO:0010558~negative regulation of macromolecule biosynthetic process	36	4.444.444.444.444.440	0.022925718395938106	MEF2C, BTAF1, JDP2, TNF, HUS1, PPARG, TGFB3, NFKB1, IL10, TGFB1, PAIP2B, NKX6-2, HEY2, PER1, SKIL, LRRFIP1, SIK1, S100A1, AKIRIN2, SATB2, ARID5B, RB1, FOSB, NRIP1, EIF4A3, INHBA, EREG, HIPK2, IRF8, MDM2, HBEGF, ST18, PRDM1, EIF2AK3, KLF4, KDM6B	610	547	13528	14.595.498.546.468.000	1.0	0.255921700302275	34.198.576.975.087.300
GOTERM_BP_FAT	GO:0000122~negative regulation of transcription from RNA polymerase II promoter	20	24.691.358.024.691.300	0.03195843294967566	MEF2C, SATB2, JDP2, TNF, PPARG, NFKB1, RB1, FOSB, NRIP1, NKX6-2, HIPK2, IRF8, HEY2, MDM2, ST18, SKIL, PRDM1, SIK1, KDM6B, S100A1	610	266	13528	16.674.473.067.915.600	1.0	0.31660243525104903	4.435.242.660.509.060
GOTERM_BP_FAT	GO:0051172~negative regulation of nitrogen compound metabolic process	32	3.950.617.283.950.610	0.06611806665700037	MEF2C, BTAF1, JDP2, TNF, HUS1, PPARG, TGFB3, NFKB1, IL10, TGFB1, NKX6-2, HEY2, PER1, SKIL, LRRFIP1, SIK1, AKIRIN2, S100A1, SATB2, ARID5B, RB1, FOSB, NRIP1, GLA, EREG, HIPK2, IRF8, MDM2, ST18, PRDM1, KLF4, KDM6B	610	519	13528	13.673.710.477.273.400	1.0	0.45862404025476156	7.089.984.699.416.200
GOTERM_BP_FAT	GO:0016481~negative regulation of transcription	28	345.679.012.345.679	0.09353929295269982	MEF2C, BTAF1, JDP2, TNF, PPARG, NFKB1, TGFB1, NKX6-2, HEY2, PER1, SKIL, LRRFIP1, SIK1, AKIRIN2, S100A1, SATB2, ARID5B, RB1, FOSB, NRIP1, EREG, HIPK2, IRF8, MDM2, ST18, PRDM1, KLF4, KDM6B	610	459	13528	1.352.848.316.011.280	1.0	0.5398815889987203	8.300.470.073.496.590
GOTERM_BP_FAT	GO:0010605~negative regulation of macromolecule metabolic process	41	5.061.728.395.061.720	0.11839051183367501	MEF2C, BTAF1, A2M, JDP2, TNF, HUS1, PPARG, TGFB3, NFKB1, IL10, TGFB1, PAIP2B, IRAK3, NKX6-2, HEY2, PER1, LRRFIP1, SKIL, THBS1, SIK1, S100A1, AKIRIN2, SATB2, ARID5B, RB1, FOSB, FURIN, FLNA, NRIP1, EIF4A3, INHBA, EREG, HIPK2, IRF8, MDM2, HBEGF, ST18, PRDM1, EIF2AK3, KLF4, KDM6B	610	734	13528	12.387.725.018.984.200	1.0	0.6049731056543004	8.970.877.817.296.760
GOTERM_BP_FAT	GO:0045934~negative regulation of nucleobase, nucleoside, nucleotide and nucleic acid metabolic process	30	37.037.037.037.037.000	0.12054716981755145	MEF2C, BTAF1, JDP2, TNF, HUS1, PPARG, TGFB3, NFKB1, TGFB1, NKX6-2, HEY2, PER1, SKIL, LRRFIP1, SIK1, AKIRIN2, S100A1, SATB2, ARID5B, RB1, FOSB, NRIP1, EREG, HIPK2, IRF8, MDM2, ST18, PRDM1, KLF4, KDM6B	610	512	13528	1.299.436.475.409.830	1.0	0.6067700941191934	9.015.373.430.737.940
GOTERM_BP_FAT	GO:0045892~negative regulation of transcription, DNA-dependent	22	27.160.493.827.160.400	0.12517765764220615	MEF2C, SATB2, JDP2, TNF, ARID5B, PPARG, NFKB1, RB1, FOSB, NRIP1, NKX6-2, HIPK2, IRF8, HEY2, MDM2, ST18, SKIL, PRDM1, SIK1, KLF4, KDM6B, S100A1	610	356	13528	13.704.918.032.786.800	1.0	0.617227251829481	9.104.844.985.830.360
GOTERM_BP_FAT	GO:0051253~negative regulation of RNA metabolic process	22	27.160.493.827.160.400	0.14103020371728134	MEF2C, SATB2, JDP2, TNF, ARID5B, PPARG, NFKB1, RB1, FOSB, NRIP1, NKX6-2, HIPK2, IRF8, HEY2, MDM2, ST18, SKIL, PRDM1, SIK1, KLF4, KDM6B, S100A1	610	362	13528	13.477.764.695.226.800	1.0	0.6508007946413839	9.356.454.744.754.010
GOTERM_BP_FAT	GO:0010629~negative regulation of gene expression	28	345.679.012.345.679	0.1997969135144667	MEF2C, BTAF1, JDP2, TNF, PPARG, NFKB1, TGFB1, NKX6-2, HEY2, PER1, SKIL, LRRFIP1, SIK1, AKIRIN2, S100A1, SATB2, ARID5B, RB1, FOSB, NRIP1, EREG, HIPK2, IRF8, MDM2, ST18, PRDM1, KLF4, KDM6B	610	504	13528	12.320.582.877.959.900	1.0	0.7555436042820998	9.820.868.573.360.750
GOTERM_MF_FAT	GO:0016564~transcription repressor activity	18	22.222.222.222.222.200	0.2812474049494749	JDP2, ELF1, ARID5B, PPARG, NFKB1, RB1, NRIP1, ATF3, SP3, HIPK2, MDM2, ST18, SKIL, LRRFIP1, SIK1, NFIL3, KLF4, AKIRIN2	595	316	12983	12.429.209.658.546.900	1.0	0.8990084519438561	9.939.468.650.238.440
Annotation Cluster 76	Enrichment Score: 1.3338364123910331
Category	Term	Count	%	PValue	Genes	List Total	Pop Hits	Pop Total	Fold Enrichment	Bonferroni	Benjamini	FDR
GOTERM_BP_FAT	GO:0010885~regulation of cholesterol storage	4	0.49382716049382713	0.01142350070116701	LPL, PPARG, ABCA1, ABCG1	610	11	13528	8.064.381.520.119.220	0.9999999999999994	0.16807123504528232	18.725.068.695.775.300
GOTERM_BP_FAT	GO:0010883~regulation of lipid storage	5	0.6172839506172839	0.013207841851684922	LPL, PPARG, NFKB1, ABCA1, ABCG1	610	21	13528	5.280.249.804.839.960	1.0	0.18568990223235193	21.332.015.882.539.300
GOTERM_BP_FAT	GO:0010743~regulation of foam cell differentiation	5	0.6172839506172839	0.024235628907642654	LPL, PPARG, NFKB1, ABCA1, ABCG1	610	25	13528	4.435.409.836.065.570	1.0	0.2647772450165997	35.772.451.423.595.500
GOTERM_BP_FAT	GO:0055088~lipid homeostasis	7	0.8641975308641975	0.026218249629799333	SOAT1, LPL, IRS2, PPARG, ABCA2, ABCA1, ABCG1	610	51	13528	30.439.087.110.253.900	1.0	0.2784781006242675	3.808.711.397.510.670
GOTERM_BP_FAT	GO:0010887~negative regulation of cholesterol storage	3	0.3703703703703704	0.026897879024979286	PPARG, ABCA1, ABCG1	610	6	13528	11.088.524.590.163.900	1.0	0.28178186682833317	38.862.264.471.632.300
GOTERM_BP_FAT	GO:0010745~negative regulation of foam cell differentiation	3	0.3703703703703704	0.09909296780115648	PPARG, ABCA1, ABCG1	610	12	13528	55.442.622.950.819.600	1.0	0.5552282642056314	8.478.876.428.901.640
GOTERM_BP_FAT	GO:0010888~negative regulation of lipid storage	3	0.3703703703703704	0.09909296780115648	PPARG, ABCA1, ABCG1	610	12	13528	55.442.622.950.819.600	1.0	0.5552282642056314	8.478.876.428.901.640
BIOCARTA	h_nuclearRsPathway:Nuclear Receptors in Lipid Metabolism and Toxicity	3	0.3703703703703704	0.8429774024700141	PPARG, ABCA1, ABCG1	128	36	1437	0.935546875	1.0	0.9999476349217644	9.999.999.999.114.550
Annotation Cluster 77	Enrichment Score: 1.2874886842795754
Category	Term	Count	%	PValue	Genes	List Total	Pop Hits	Pop Total	Fold Enrichment	Bonferroni	Benjamini	FDR
GOTERM_BP_FAT	GO:0009895~negative regulation of catabolic process	7	0.8641975308641975	0.005732974209513081	IRAK3, TNF, PDE3B, IL1B, FURIN, FLNA, IL10	610	37	13528	4.195.657.953.035.000	0.9999999769967686	0.11349031358705342	9.855.272.843.929.170
GOTERM_BP_FAT	GO:0045833~negative regulation of lipid metabolic process	6	0.7407407407407408	0.007557294822028731	TNF, PDGFB, PDE3B, IL1B, NFKB1, ATP1A1	610	28	13528	4.752.224.824.355.970	0.9999999999164488	0.12973320831792634	1.279.384.467.525.390
GOTERM_BP_FAT	GO:0051048~negative regulation of secretion	7	0.8641975308641975	0.036358386395207415	OSM, INHBA, TNF, HMOX1, IL1B, IL10, PTPN11	610	55	13528	28.225.335.320.417.200	1.0	0.3376578636813926	4.874.415.884.847.300
GOTERM_BP_FAT	GO:0046883~regulation of hormone secretion	7	0.8641975308641975	0.07591136688217143	OSM, INHBA, TNF, PDE3B, IL1B, SNAP25, PTPN11	610	66	13528	23.521.112.767.014.400	1.0	0.4906298538147995	7.594.111.912.234.670
GOTERM_BP_FAT	GO:0050796~regulation of insulin secretion	5	0.6172839506172839	0.1040211135054126	TNF, PDE3B, IL1B, SNAP25, PTPN11	610	40	13528	27.721.311.475.409.800	1.0	0.5691928055217901	8.622.232.929.809.320
GOTERM_BP_FAT	GO:0050994~regulation of lipid catabolic process	4	0.49382716049382713	0.10983904554359403	IRS2, TNF, PDE3B, IL1B	610	26	13528	34.118.537.200.504.400	1.0	0.5820369334465121	8.775.045.305.875.610
GOTERM_BP_FAT	GO:0046888~negative regulation of hormone secretion	4	0.49382716049382713	0.10983904554359403	OSM, INHBA, IL1B, PTPN11	610	26	13528	34.118.537.200.504.400	1.0	0.5820369334465121	8.775.045.305.875.610
GOTERM_BP_FAT	GO:0050995~negative regulation of lipid catabolic process	3	0.3703703703703704	0.11374300349619555	TNF, PDE3B, IL1B	610	13	13528	5.117.780.580.075.660	1.0	0.591129214977804	8.868.451.762.450.300
GOTERM_BP_FAT	GO:0002791~regulation of peptide secretion	5	0.6172839506172839	0.15149014623527132	TNF, PDE3B, IL1B, SNAP25, PTPN11	610	46	13528	24.105.488.239.486.800	1.0	0.6702102559296468	9.484.109.650.144.120
Annotation Cluster 78	Enrichment Score: 1.2773449738098164
Category	Term	Count	%	PValue	Genes	List Total	Pop Hits	Pop Total	Fold Enrichment	Bonferroni	Benjamini	FDR
GOTERM_BP_FAT	GO:0060324~face development	4	0.49382716049382713	0.01142350070116701	ZFAND5, ARID5B, CSRNP1, MMP2	610	11	13528	8.064.381.520.119.220	0.9999999999999994	0.16807123504528232	18.725.068.695.775.300
GOTERM_BP_FAT	GO:0060322~head development	4	0.49382716049382713	0.02279462799974148	ZFAND5, ARID5B, CSRNP1, MMP2	610	14	13528	6.336.299.765.807.960	1.0	0.2564868318200326	34.039.080.496.504.500
GOTERM_BP_FAT	GO:0048008~platelet-derived growth factor receptor signaling pathway	4	0.49382716049382713	0.051422739895454296	ZFAND5, PDGFB, ARID5B, CSRNP1	610	19	13528	4.668.852.459.016.390	1.0	0.4070374825102492	6.142.916.999.015.370
GOTERM_BP_FAT	GO:0060325~face morphogenesis	3	0.3703703703703704	0.059037521486778606	ARID5B, CSRNP1, MMP2	610	9	13528	7.392.349.726.775.950	1.0	0.43603206492115054	666.503.368.682.049
GOTERM_BP_FAT	GO:0060323~head morphogenesis	3	0.3703703703703704	0.08503230787989022	ARID5B, CSRNP1, MMP2	610	11	13528	6.048.286.140.089.410	1.0	0.5146989659797077	7.988.423.588.094.550
GOTERM_BP_FAT	GO:0010171~body morphogenesis	3	0.3703703703703704	0.12890106607905008	ARID5B, CSRNP1, MMP2	610	14	13528	4.752.224.824.355.970	1.0	0.6236284983041059	9.171.160.340.897.420
GOTERM_BP_FAT	GO:0048705~skeletal system morphogenesis	9	11.111.111.111.111.100	0.13207774828830413	ZFAND5, SATB2, CTGF, ARID5B, CSRNP1, CHST11, TGFB3, MMP2, TGFB1	610	112	13528	17.820.843.091.334.800	1.0	0.630694451289213	922.404.237.245.066
Annotation Cluster 79	Enrichment Score: 1.2708240685085146
Category	Term	Count	%	PValue	Genes	List Total	Pop Hits	Pop Total	Fold Enrichment	Bonferroni	Benjamini	FDR
GOTERM_BP_FAT	GO:0046847~filopodium assembly	4	0.49382716049382713	0.027560545412627327	DNM3, MTSS1, MTSS1L, FGD4	610	15	13528	5.913.879.781.420.760	1.0	0.28674068818563725	3.960.923.411.810.540
GOTERM_BP_FAT	GO:0030035~microspike assembly	4	0.49382716049382713	0.0328130682855256	DNM3, MTSS1, MTSS1L, FGD4	610	16	13528	5.544.262.295.081.960	1.0	0.32062825819633534	45.232.348.707.465.900
GOTERM_BP_FAT	GO:0030031~cell projection assembly	7	0.8641975308641975	0.1702915679818486	DNM3, MTSS1, PDGFB, SDCBP, MTSS1L, LPAR1, FGD4	610	83	13528	18.703.535.453.288.500	1.0	0.7056012185389626	9.655.692.191.282.540
Annotation Cluster 80	Enrichment Score: 1.228885651118325
Category	Term	Count	%	PValue	Genes	List Total	Pop Hits	Pop Total	Fold Enrichment	Bonferroni	Benjamini	FDR
GOTERM_BP_FAT	GO:0002673~regulation of acute inflammatory response	5	0.6172839506172839	0.013207841851684922	OSM, A2M, PLA2G4A, PPARG, CCL5	610	21	13528	5.280.249.804.839.960	1.0	0.18568990223235193	21.332.015.882.539.300
GOTERM_BP_FAT	GO:0050727~regulation of inflammatory response	9	11.111.111.111.111.100	0.020633081167248702	OSM, ZFP36, A2M, PLA2G4A, PTGS2, AOAH, PPARG, CCL5, IL10	610	76	13528	26.262.295.081.967.200	1.0	0.24308284908374067	3.135.590.882.835.680
GOTERM_BP_FAT	GO:0032103~positive regulation of response to external stimulus	7	0.8641975308641975	0.06741353286040944	OSM, PLA2G4A, PDGFB, ADAM17, CCL5, THBS1, TGFB1	610	64	13528	24.256.147.540.983.600	1.0	0.46434406645156057	7.161.975.730.333.550
GOTERM_BP_FAT	GO:0002675~positive regulation of acute inflammatory response	3	0.3703703703703704	0.09909296780115648	OSM, PLA2G4A, CCL5	610	12	13528	55.442.622.950.819.600	1.0	0.5552282642056314	8.478.876.428.901.640
GOTERM_BP_FAT	GO:0050729~positive regulation of inflammatory response	3	0.3703703703703704	0.3938999038447245	OSM, PLA2G4A, CCL5	610	30	13528	2.217.704.918.032.780	1.0	0.9309604363885113	9.998.809.192.355.330
Annotation Cluster 81	Enrichment Score: 1.2264297742313086
Category	Term	Count	%	PValue	Genes	List Total	Pop Hits	Pop Total	Fold Enrichment	Bonferroni	Benjamini	FDR
SP_PIR_KEYWORDS	zymogen	19	2.345.679.012.345.670	0.0015855153728165205	ADAM28, CTSZ, HEXA, LGMN, F13A1, MMP8, HEXB, MMP19, CTSA, CTSS, MMP14, FURIN, MMP2, CASP3, AOAH, ADAM17, CTSC, CTSB, PLAU	769	206	19235	23.070.246.316.613.400	0.5611227489016042	0.02898365987162521	22.708.199.419.852.800
SP_PIR_KEYWORDS	Protease	29	3.580.246.913.580.240	0.031839249243202625	SCPEP1, CPM, HM13, CNDP1, AGTPBP1, KEL, USP9X, LGMN, MMP8, USP4, CTSA, MMP2, CASP3, OTUD7B, USP36, ADAM8, ADAM28, CTSZ, MMP19, MALT1, CTSS, MMP14, FURIN, ST14, ADAM17, CTSC, CTSB, TNFAIP3, PLAU	769	484	19235	14.987.130.436.651.600	0.9999999490976123	0.23079378659536687	3.739.964.548.126.260
GOTERM_MF_FAT	GO:0008234~cysteine-type peptidase activity	12	14.814.814.814.814.800	0.058633400195397596	CTSZ, CASP3, USP9X, LGMN, USP4, OTUD7B, MALT1, USP36, CTSC, CTSB, CTSS, TNFAIP3	595	141	12983	18.570.355.801.895.200	1.0	0.6406862622899427	6.071.960.284.845.190
GOTERM_MF_FAT	GO:0004175~endopeptidase activity	22	27.160.493.827.160.400	0.19874586380464893	ADAM28, CTSZ, HM13, KEL, USP9X, LGMN, USP4, MMP8, MMP19, MALT1, CTSS, MMP14, FURIN, MMP2, CASP3, ST14, SERPINE1, ADAM17, CTSC, CTSB, ADAM8, PLAU	595	375	12983	12.801.165.266.106.400	1.0	0.8354556442776037	9.675.067.074.717.490
GOTERM_MF_FAT	GO:0070011~peptidase activity, acting on L-amino acid peptides	30	37.037.037.037.037.000	0.23654948684272886	SCPEP1, CPM, HM13, CNDP1, AGTPBP1, KEL, USP9X, LGMN, MMP8, USP4, CTSA, MMP2, CASP3, SERPINE1, OTUD7B, USP36, ADAM8, ADAM28, CTSZ, MMP19, MALT1, CTSS, MMP14, FURIN, ST14, ADAM17, CTSC, CTSB, TNFAIP3, PLAU	595	549	12983	11.923.589.107.774.200	1.0	0.8701235256088276	9.846.117.312.647.430
GOTERM_MF_FAT	GO:0008233~peptidase activity	30	37.037.037.037.037.000	0.3147189469020151	SCPEP1, CPM, HM13, CNDP1, AGTPBP1, KEL, USP9X, LGMN, MMP8, USP4, CTSA, MMP2, CASP3, SERPINE1, OTUD7B, USP36, ADAM8, ADAM28, CTSZ, MMP19, MALT1, CTSS, MMP14, FURIN, ST14, ADAM17, CTSC, CTSB, TNFAIP3, PLAU	595	574	12983	11.404.269.024.683.000	1.0	0.9211733460128595	997.104.747.745.611
Annotation Cluster 82	Enrichment Score: 1.221609250089733
Category	Term	Count	%	PValue	Genes	List Total	Pop Hits	Pop Total	Fold Enrichment	Bonferroni	Benjamini	FDR
GOTERM_BP_FAT	GO:0046907~intracellular transport	45	5.555.555.555.555.550	0.005414049424488668	COPA, SNX9, ARFGAP3, ENAH, CPT2, TNF, TGFB3, CTSA, ABCA1, LMAN1, CLTC, FTH1, TGFB1, KLHL2, SLC1A3, TRAK2, GBF1, DNAJC6, DOPEY2, RANBP2, SEC24C, STX11, KDELR1, SNAP25, NEFM, SEC61A1, STX4, MYO6, KIF5B, PPP1R10, MALT1, HNRNPA1, ABCG1, FLNA, PPIF, KIF1C, KIF1A, VCP, CHML, HGS, SPTBN1, SDCBP, SYTL3, SH3D19, LRP2	610	657	13528	15.189.759.712.553.300	0.9999999386439629	0.11185332344065646	9.332.047.099.616.450
GOTERM_BP_FAT	GO:0008104~protein localization	53	65.432.098.765.432.100	0.02662233799327604	COPA, TLN1, ALG2, PPARG, TGFB3, CLTC, RAB1A, KLHL2, TGFB1, IL10, CXCL10, TRAK2, ANK3, NECAP1, RANBP2, SEC24C, AGAP1, RAB20, KDELR1, STX4, MYO6, LYN, NLRP3, FLNA, CHMP1B, SDCBP, GRASP, LCP2, EXOC6B, SNX9, ARFGAP3, TNF, CTSA, PPT1, ABCA1, LMAN1, RAB40B, EZR, DOPEY2, STX11, SEC61A1, VPS39, PLEK, PPP1R10, MAL, ABCG1, RAB31, CHML, VCP, SPTBN1, HGS, SYTL3, LRP2	610	882	13528	13.326.344.745.548.400	1.0	0.28024915914218274	38.549.107.949.109.700
GOTERM_BP_FAT	GO:0045184~establishment of protein localization	47	5.802.469.135.802.460	0.02968371741207608	COPA, SNX9, ARFGAP3, TNF, PPARG, TGFB3, PPT1, CTSA, ABCA1, LMAN1, CLTC, RAB1A, TGFB1, KLHL2, RAB40B, CXCL10, TRAK2, ANK3, NECAP1, DOPEY2, RANBP2, SEC24C, AGAP1, STX11, KDELR1, RAB20, VPS39, SEC61A1, STX4, MYO6, LYN, PLEK, PPP1R10, NLRP3, ABCG1, FLNA, RAB31, CHMP1B, VCP, CHML, HGS, SPTBN1, SDCBP, SYTL3, LRP2, LCP2, EXOC6B	610	769	13528	1.355.424.332.217.690	1.0	0.30139312709445076	419.448.782.633.521
GOTERM_BP_FAT	GO:0015031~protein transport	45	5.555.555.555.555.550	0.052295554267998645	COPA, SNX9, ARFGAP3, TNF, PPARG, TGFB3, PPT1, CTSA, ABCA1, LMAN1, CLTC, RAB1A, TGFB1, KLHL2, RAB40B, CXCL10, TRAK2, NECAP1, DOPEY2, RANBP2, SEC24C, AGAP1, STX11, KDELR1, RAB20, VPS39, SEC61A1, STX4, MYO6, LYN, PLEK, PPP1R10, NLRP3, ABCG1, RAB31, CHMP1B, VCP, CHML, HGS, SPTBN1, SDCBP, SYTL3, LRP2, LCP2, EXOC6B	610	762	13528	13.096.682.586.807.700	1.0	0.40841027003164354	6.206.462.030.826.390
GOTERM_BP_FAT	GO:0006886~intracellular protein transport	24	29.629.629.629.629.600	0.0795226068891098	SNX9, COPA, STX4, ARFGAP3, TNF, MYO6, TGFB3, PPP1R10, CTSA, CLTC, KLHL2, TGFB1, TRAK2, CHML, VCP, SPTBN1, SDCBP, HGS, SYTL3, RANBP2, STX11, SEC24C, KDELR1, SEC61A1	610	374	13528	14.231.261.506.092.700	1.0	0.5016070925059275	7.758.243.003.193.340
GOTERM_BP_FAT	GO:0034613~cellular protein localization	25	30.864.197.530.864.100	0.11635944684907887	SNX9, COPA, ARFGAP3, TNF, TGFB3, CTSA, CLTC, TGFB1, KLHL2, TRAK2, RANBP2, SEC24C, STX11, KDELR1, SEC61A1, STX4, MYO6, PPP1R10, FLNA, VCP, CHML, SDCBP, SPTBN1, HGS, SYTL3	610	411	13528	13.489.689.282.437.800	1.0	0.5990994382176797	8.927.242.404.710.250
GOTERM_BP_FAT	GO:0070727~cellular macromolecule localization	25	30.864.197.530.864.100	0.12364916425470497	SNX9, COPA, ARFGAP3, TNF, TGFB3, CTSA, CLTC, TGFB1, KLHL2, TRAK2, RANBP2, SEC24C, STX11, KDELR1, SEC61A1, STX4, MYO6, PPP1R10, FLNA, VCP, CHML, SDCBP, SPTBN1, HGS, SYTL3	610	414	13528	13.391.937.910.826.000	1.0	0.6141278469981555	9.076.196.793.356.160
SP_PIR_KEYWORDS	protein transport	19	2.345.679.012.345.670	0.6590086113571472	SNX9, COPA, ARFGAP3, MYO6, LMAN1, RAB1A, CHMP1B, HGS, NECAP1, DOPEY2, RANBP2, STX11, AGAP1, SEC24C, RAB20, KDELR1, SEC61A1, VPS39, EXOC6B	769	485	19235	0.9798908744788385	1.0	0.9519125566271437	9.999.998.278.000.760
Annotation Cluster 83	Enrichment Score: 1.1987309650191198
Category	Term	Count	%	PValue	Genes	List Total	Pop Hits	Pop Total	Fold Enrichment	Bonferroni	Benjamini	FDR
GOTERM_BP_FAT	GO:0001775~cell activation	24	29.629.629.629.629.600	0.005417556828213218	KLF6, GPR183, ICAM1, TNF, PLEK, LYN, TLR2, TLR3, MALT1, ITGA4, IL10, TGFB1, P2RX4, PLSCR1, CD86, CD93, CXCR4, SP3, PI4K2A, RIPK2, ADAM17, CLEC7A, TREML1, LCP2	610	287	13528	18.545.267.607.242.800	0.9999999393022883	0.11117384685922471	9.337.816.889.974.320
GOTERM_BP_FAT	GO:0030183~B cell differentiation	7	0.8641975308641975	0.019987307243848278	GPR183, KLF6, SP3, ADAM17, MALT1, ITGA4, IL10	610	48	13528	32.341.530.054.644.800	1.0	0.23911753591154827	30.534.505.469.407.700
GOTERM_BP_FAT	GO:0045321~leukocyte activation	19	2.345.679.012.345.670	0.0255531433531191	KLF6, GPR183, ICAM1, LYN, TLR2, TLR3, MALT1, ITGA4, TGFB1, IL10, CD86, CD93, CXCR4, SP3, PI4K2A, RIPK2, ADAM17, CLEC7A, LCP2	610	242	13528	17.411.732.827.530.100	1.0	0.27333286675337365	373.195.469.386.013
GOTERM_BP_FAT	GO:0030097~hemopoiesis	17	20.987.654.320.987.600	0.06760312993483973	KLF6, TWSG1, GPR183, TNF, PLEK, LYN, PPARG, MALT1, RB1, ITGA4, TGFB1, IL10, DNASE2, INHBA, SP3, IRF8, ADAM17	610	236	13528	15.974.993.053.626.000	1.0	0.46434047778319454	7.172.369.716.125.950
GOTERM_BP_FAT	GO:0048534~hemopoietic or lymphoid organ development	18	22.222.222.222.222.200	0.07883612891874103	KLF6, TWSG1, GPR183, TNF, PLEK, LYN, PPARG, MALT1, RB1, ITGA4, TGFB1, IL10, DNASE2, INHBA, TNFRSF11A, SP3, IRF8, ADAM17	610	260	13528	15.353.341.740.226.900	1.0	0.4994273439911917	7.727.880.290.671.970
GOTERM_BP_FAT	GO:0002520~immune system development	18	22.222.222.222.222.200	0.11863458071909085	KLF6, TWSG1, GPR183, TNF, PLEK, LYN, PPARG, MALT1, RB1, ITGA4, TGFB1, IL10, DNASE2, INHBA, TNFRSF11A, SP3, IRF8, ADAM17	610	276	13528	14.463.292.943.692.000	1.0	0.6048954065312828	8.976.007.075.036.810
GOTERM_BP_FAT	GO:0042113~B cell activation	7	0.8641975308641975	0.12689209435858223	GPR183, KLF6, SP3, ADAM17, MALT1, ITGA4, IL10	610	76	13528	2.042.622.950.819.670	1.0	0.6191447661743984	9.135.979.152.443.720
GOTERM_BP_FAT	GO:0002521~leukocyte differentiation	10	12.345.679.012.345.600	0.1364339054021741	GPR183, KLF6, TNF, SP3, PPARG, ADAM17, MALT1, ITGA4, IL10, TGFB1	610	131	13528	169.290.451.758.228	1.0	0.6401672774362681	9.291.395.956.862.830
GOTERM_BP_FAT	GO:0030098~lymphocyte differentiation	8	0.9876543209876543	0.18188023126833686	GPR183, KLF6, SP3, ADAM17, MALT1, ITGA4, IL10, TGFB1	610	103	13528	17.224.892.567.244.900	1.0	0.7277473254868156	9.732.876.514.730.390
GOTERM_BP_FAT	GO:0046649~lymphocyte activation	13	16.049.382.716.049.300	0.18691428156982912	GPR183, ICAM1, KLF6, MALT1, ITGA4, TGFB1, IL10, CD86, CXCR4, SP3, RIPK2, ADAM17, CLEC7A	610	199	13528	14.487.519.565.038.300	1.0	0.733982547337874	9.761.032.211.464.220
Annotation Cluster 84	Enrichment Score: 1.17813824064368
Category	Term	Count	%	PValue	Genes	List Total	Pop Hits	Pop Total	Fold Enrichment	Bonferroni	Benjamini	FDR
GOTERM_BP_FAT	GO:0045637~regulation of myeloid cell differentiation	9	11.111.111.111.111.100	0.013036385681378456	ZFP36, INHBA, HIF1A, TNF, MAFB, TLR3, RB1, FOXO3, CCL5	610	70	13528	28.513.348.946.135.800	1.0	0.18434106488901003	21.084.988.816.645.600
GOTERM_BP_FAT	GO:0045646~regulation of erythrocyte differentiation	4	0.49382716049382713	0.04475341877882904	INHBA, HIF1A, MAFB, FOXO3	610	18	13528	4.928.233.151.183.970	1.0	0.37697659980664977	5.623.082.144.316.100
GOTERM_BP_FAT	GO:0045639~positive regulation of myeloid cell differentiation	5	0.6172839506172839	0.05927290348473926	INHBA, HIF1A, RB1, FOXO3, CCL5	610	33	13528	3.360.158.966.716.340	1.0	0.43636506653851226	6.680.056.198.912.770
GOTERM_BP_FAT	GO:0045648~positive regulation of erythrocyte differentiation	3	0.3703703703703704	0.08503230787989022	INHBA, HIF1A, FOXO3	610	11	13528	6.048.286.140.089.410	1.0	0.5146989659797077	7.988.423.588.094.550
GOTERM_BP_FAT	GO:0002761~regulation of myeloid leukocyte differentiation	5	0.6172839506172839	0.11139628651696379	INHBA, TNF, TLR3, RB1, CCL5	610	41	13528	2.704.518.192.722.910	1.0	0.5857022612504742	8.813.144.887.216.690
GOTERM_BP_FAT	GO:0045670~regulation of osteoclast differentiation	3	0.3703703703703704	0.2605411084708248	TNF, TLR3, CCL5	610	22	13528	30.241.430.700.447.000	1.0	0.8300419589832198	9.956.902.652.022.090
Annotation Cluster 85	Enrichment Score: 1.1696123652661854
Category	Term	Count	%	PValue	Genes	List Total	Pop Hits	Pop Total	Fold Enrichment	Bonferroni	Benjamini	FDR
GOTERM_BP_FAT	GO:0001763~morphogenesis of a branching structure	10	12.345.679.012.345.600	0.005810948031121575	B4GALT1, SPRY2, NRP1, CD44, CXCR4, ERMN, CTNND2, MMP14, PLXND1, TGFB1	610	74	13528	29.968.985.378.821.400	0.9999999819033281	0.11276722770175884	9.982.761.544.472.760
GOTERM_BP_FAT	GO:0035295~tube development	17	20.987.654.320.987.600	0.040344932619520456	B4GALT1, NRP1, TGFB3, BMPR2, NR4A3, MMP14, TNS3, SPRY2, SPRY1, CD44, CXCR4, CTGF, SP3, HHIP, FGF1, PLXND1, IFT88	610	220	13528	17.136.810.730.253.300	1.0	0.35331468256382736	5.243.866.950.932.380
GOTERM_BP_FAT	GO:0048754~branching morphogenesis of a tube	7	0.8641975308641975	0.07158975959914488	B4GALT1, SPRY2, NRP1, CD44, CXCR4, MMP14, PLXND1	610	65	13528	2.388.297.604.035.300	1.0	0.47851835043520297	7.382.772.401.885.680
GOTERM_BP_FAT	GO:0001569~patterning of blood vessels	3	0.3703703703703704	0.24358959541803138	NRP1, CXCR4, PLXND1	610	21	13528	31.681.498.829.039.800	1.0	0.8144420210819655	9.935.124.083.232.030
GOTERM_BP_FAT	GO:0035239~tube morphogenesis	8	0.9876543209876543	0.3470504002526179	B4GALT1, SPRY2, NRP1, CD44, CXCR4, NR4A3, MMP14, PLXND1	610	127	13528	13.969.794.759.261.600	1.0	0.9033602720305742	9.995.435.873.292.330
Annotation Cluster 86	Enrichment Score: 1.154336193739618
Category	Term	Count	%	PValue	Genes	List Total	Pop Hits	Pop Total	Fold Enrichment	Bonferroni	Benjamini	FDR
SP_PIR_KEYWORDS	glycosidase	8	0.9876543209876543	0.038211106604080426	GLA, SMPDL3A, HEXA, HEXB, GAA, MAN1A1, FUCA2, FUCA1	769	79	19235	25.329.624.203.716.800	0.9999999983465381	0.2508850083791484	4.310.632.400.738.000
KEGG_PATHWAY	hsa00511:Other glycan degradation	4	0.49382716049382713	0.052395035721486655	HEXA, HEXB, FUCA2, FUCA1	277	16	5085	45.893.501.805.054.100	0.9997198737949012	0.36520899638924464	4.748.878.459.991.340
INTERPRO	IPR013781:Glycoside hydrolase, subgroup, catalytic core	4	0.49382716049382713	0.17199335288869566	HEXA, HEXB, SLC3A2, FUCA2	726	33	16659	27.813.673.929.376.400	1.0	0.9514381164380904	9.522.411.252.559.050
Annotation Cluster 87	Enrichment Score: 1.1516985786639236
Category	Term	Count	%	PValue	Genes	List Total	Pop Hits	Pop Total	Fold Enrichment	Bonferroni	Benjamini	FDR
KEGG_PATHWAY	hsa04672:Intestinal immune network for IgA production	10	12.345.679.012.345.600	0.001081471102229942	HLA-DQB1, CD86, HLA-DRB1, CXCR4, TGFB3, HLA-DRB5, HLA-DPB1, ITGA4, IL10, TGFB1	277	49	5085	3.746.408.310.616.660	0.15165896467491013	0.05334843262614131	12.867.645.694.503.300
KEGG_PATHWAY	hsa05332:Graft-versus-host disease	8	0.9876543209876543	0.00441839089418224	HLA-DQB1, CD86, TNF, HLA-DRB1, IL1B, HLA-DRB5, HLA-DPB1, IL1A	277	39	5085	37.656.206.609.275.200	0.48986683847725043	0.1061171753770469	5.162.091.112.960.250
KEGG_PATHWAY	hsa04940:Type I diabetes mellitus	8	0.9876543209876543	0.0067448004204604135	HLA-DQB1, CD86, TNF, HLA-DRB1, IL1B, HLA-DRB5, HLA-DPB1, IL1A	277	42	5085	34.966.477.565.755.500	0.6425224466526389	0.12066148206632266	7.780.825.804.395.790
UP_SEQ_FEATURE	region of interest:Beta-2	4	0.49382716049382713	0.01083265613628375	HLA-DQB1, HLA-DRB1, HLA-DRB5, HLA-DPB1	769	12	19113	828.478.543.563.069	0.9999999999851233	0.6311072139938099	17.321.851.588.955.000
UP_SEQ_FEATURE	region of interest:Beta-1	4	0.49382716049382713	0.01083265613628375	HLA-DQB1, HLA-DRB1, HLA-DRB5, HLA-DPB1	769	12	19113	828.478.543.563.069	0.9999999999851233	0.6311072139938099	17.321.851.588.955.000
KEGG_PATHWAY	hsa05330:Allograft rejection	7	0.8641975308641975	0.011896896423256264	HLA-DQB1, CD86, TNF, HLA-DRB1, HLA-DRB5, HLA-DPB1, IL10	277	36	5085	3.569.494.584.837.540	0.8378398880502123	0.13058633031069233	13.346.082.855.920.900
KEGG_PATHWAY	hsa04640:Hematopoietic cell lineage	11	13.580.246.913.580.200	0.01724379200067639	TNF, CD44, TFRC, HLA-DRB1, ITGA5, IL1B, HLA-DRB5, ITGA4, CSF2RA, IL3RA, IL1A	277	86	5085	23.480.396.272.353.200	0.9289177808291195	0.172090383750243	18.794.845.125.657.900
KEGG_PATHWAY	hsa05310:Asthma	6	0.7407407407407408	0.018443580398308228	HLA-DQB1, TNF, HLA-DRB1, HLA-DRB5, HLA-DPB1, IL10	277	29	5085	37.980.829.080.044.800	0.9409634862705821	0.17191538957625796	1.997.352.296.521.870
INTERPRO	IPR000353:MHC class II, beta chain, N-terminal	4	0.49382716049382713	0.03539173730569084	HLA-DQB1, HLA-DRB1, HLA-DRB5, HLA-DPB1	726	17	16659	5.399.124.939.231.890	1.0	0.6799981137700167	440.494.494.688.379
GOTERM_BP_FAT	GO:0002504~antigen processing and presentation of peptide or polysaccharide antigen via MHC class II	5	0.6172839506172839	0.05927290348473926	HLA-DQB1, HLA-DRB1, IFI30, HLA-DRB5, HLA-DPB1	610	33	13528	3.360.158.966.716.340	1.0	0.43636506653851226	6.680.056.198.912.770
INTERPRO	IPR014745:MHC class II, alpha/beta chain, N-terminal	4	0.49382716049382713	0.06836786148080852	HLA-DQB1, HLA-DRB1, HLA-DRB5, HLA-DPB1	726	22	16659	41.720.510.894.064.600	1.0	0.815654274551119	6.805.877.079.003.750
KEGG_PATHWAY	hsa04612:Antigen processing and presentation	9	11.111.111.111.111.100	0.0795517140910407	HLA-DQB1, HLA-DRB1, LGMN, IFI30, HLA-DRB5, NFYB, HLA-DPB1, CTSB, CTSS	277	83	5085	19.905.615.240.746.300	0.999996627843034	0.42179352997813635	6.292.269.937.841.430
KEGG_PATHWAY	hsa05416:Viral myocarditis	8	0.9876543209876543	0.08872164569183832	HLA-DQB1, ICAM1, CD86, CASP3, HLA-DRB1, HLA-DRB5, HLA-DPB1, ABL2	277	71	5085	20.684.395.179.742.700	0.9999992638602115	0.41908330564832386	6.711.008.390.084.280
SP_PIR_KEYWORDS	mhc ii	4	0.49382716049382713	0.12512970408128324	HLA-DQB1, HLA-DRB1, HLA-DRB5, HLA-DPB1	769	31	19235	32.274.843.743.445.600	1.0	0.5373969360226525	8.555.952.518.257.150
PIR_SUPERFAMILY	PIRSF001991:class II histocompatibility antigen	4	0.49382716049382713	0.13445442447317607	HLA-DQB1, HLA-DRB1, HLA-DRB5, HLA-DPB1	366	26	7396	3.108.869.272.803.690	1.0	0.999441638231761	8.679.825.211.094.420
KEGG_PATHWAY	hsa05320:Autoimmune thyroid disease	6	0.7407407407407408	0.1410185125014459	HLA-DQB1, CD86, HLA-DRB1, HLA-DRB5, HLA-DPB1, IL10	277	51	5085	21.596.942.025.907.800	0.9999999999076284	0.5254219091833701	8.378.746.240.174.860
GOTERM_CC_FAT	GO:0042613~MHC class II protein complex	4	0.49382716049382713	0.14311557692166477	HLA-DQB1, HLA-DRB1, HLA-DRB5, HLA-DPB1	582	29	12782	302.926.887.071.928	1.0	0.5653565089349194	8.849.109.350.266.440
KEGG_PATHWAY	hsa05322:Systemic lupus erythematosus	9	11.111.111.111.111.100	0.16769414194409504	HLA-DQB1, CD86, TNF, HLA-DRB1, H2AFY, HLA-DRB5, HIST1H2AJ, HLA-DPB1, IL10	277	99	5085	16.688.546.110.928.700	0.9999999999992362	0.5706431039753007	8.888.613.161.665.370
UP_SEQ_FEATURE	region of interest:Connecting peptide	4	0.49382716049382713	0.1952819519131308	HLA-DQB1, HLA-DRB1, HLA-DPB1, PLAU	769	38	19113	2.616.248.032.304.420	1.0	0.9964871059252619	9.775.015.900.275.030
GOTERM_MF_FAT	GO:0032395~MHC class II receptor activity	3	0.3703703703703704	0.21504807034257573	HLA-DQB1, HLA-DRB1, HLA-DPB1	595	19	12983	3.445.289.694.825.290	1.0	0.8581811273149176	9.763.553.470.918.470
UP_SEQ_FEATURE	domain:Ig-like C1-type	4	0.49382716049382713	0.21625481963611803	HLA-DQB1, HLA-DRB1, HLA-DRB5, HLA-DPB1	769	40	19113	2.485.435.630.689.200	1.0	0.9976717742832015	9.858.140.505.937.440
GOTERM_BP_FAT	GO:0019882~antigen processing and presentation	6	0.7407407407407408	0.3184181903716081	HLA-DQB1, ICAM1, HLA-DRB1, IFI30, HLA-DRB5, HLA-DPB1	610	83	13528	16.031.601.817.104.400	1.0	0.8841636848118292	999.009.849.851.385
INTERPRO	IPR003006:Immunoglobulin/major histocompatibility complex, conserved site	6	0.7407407407407408	0.3283812688928881	HLA-DQB1, CD86, HLA-DRB1, HLA-DRB5, USP36, HLA-DPB1	726	87	16659	15.825.021.373.610.700	1.0	0.9896008744327616	9.983.633.518.867.150
GOTERM_CC_FAT	GO:0042611~MHC protein complex	4	0.49382716049382713	0.4830550756411167	HLA-DQB1, HLA-DRB1, HLA-DRB5, HLA-DPB1	582	57	12782	15.412.069.693.133.100	1.0	0.8950615589433564	9.999.025.585.906.520
BBID	97.Immune_injury_MS-lesions_MS_antigen	3	0.3703703703703704	0.5524088333372129	CD86, TNF, IL10	41	16	358	16.371.951.219.512.100	1.0	0.9919593891779127	9.997.971.884.243.800
INTERPRO	IPR003597:Immunoglobulin C1-set	4	0.49382716049382713	0.5729311148357812	HLA-DQB1, HLA-DRB1, HLA-DRB5, HLA-DPB1	726	68	16659	13.497.812.348.079.700	1.0	0.9992633434244536	9.999.988.903.161.000
SMART	SM00407:IGc1	4	0.49382716049382713	0.6697359168236058	HLA-DQB1, HLA-DRB1, HLA-DRB5, HLA-DPB1	456	68	9079	11.711.816.305.469.500	1.0	0.989119624611564	9.999.994.532.116.500
Annotation Cluster 88	Enrichment Score: 1.1489636917412367
Category	Term	Count	%	PValue	Genes	List Total	Pop Hits	Pop Total	Fold Enrichment	Bonferroni	Benjamini	FDR
GOTERM_MF_FAT	GO:0005548~phospholipid transporter activity	6	0.7407407407407408	0.0094008585082935	PLSCR1, ATP9A, ATP10D, ABCA1, ABCG1, ATP8A1	595	29	12983	4.514.517.531.150.390	0.9996646013334525	0.2937841682945166	13.590.564.250.724.900
GOTERM_MF_FAT	GO:0015399~primary active transmembrane transporter activity	13	16.049.382.716.049.300	0.009979387584423093	ABCA8, ATP1B3, ATP1A1, ABCA2, ATP10D, ATP6V1B2, ABCG1, ABCG2, ATP2B1, ATP9A, ABCC4, SEC61A1, ATP8A1	595	122	12983	232.509.987.601.598	0.99979551165665	0.29809577510323493	14.367.721.379.663.600
GOTERM_MF_FAT	GO:0015405~P-P-bond-hydrolysis-driven transmembrane transporter activity	13	16.049.382.716.049.300	0.009979387584423093	ABCA8, ATP1B3, ATP1A1, ABCA2, ATP10D, ATP6V1B2, ABCG1, ABCG2, ATP2B1, ATP9A, ABCC4, SEC61A1, ATP8A1	595	122	12983	232.509.987.601.598	0.99979551165665	0.29809577510323493	14.367.721.379.663.600
GOTERM_MF_FAT	GO:0042626~ATPase activity, coupled to transmembrane movement of substances	12	14.814.814.814.814.800	0.011110752794708611	ABCA8, ATP2B1, ATP1B3, ATP9A, ABCC4, ATP10D, ABCA2, ATP1A1, ATP6V1B2, ABCG1, ABCG2, ATP8A1	595	109	12983	24.022.203.376.763.500	0.9999223639520057	0.3151388404864486	15.868.663.975.153.000
GOTERM_MF_FAT	GO:0043492~ATPase activity, coupled to movement of substances	12	14.814.814.814.814.800	0.011853586991931954	ABCA8, ATP2B1, ATP1B3, ATP9A, ABCC4, ATP10D, ABCA2, ATP1A1, ATP6V1B2, ABCG1, ABCG2, ATP8A1	595	110	12983	23.803.819.709.702.000	0.999958919112568	0.3218998520960059	16.840.734.983.274.800
GOTERM_MF_FAT	GO:0016820~hydrolase activity, acting on acid anhydrides, catalyzing transmembrane movement of substances	12	14.814.814.814.814.800	0.012633698505001555	ABCA8, ATP2B1, ATP1B3, ATP9A, ABCC4, ATP10D, ABCA2, ATP1A1, ATP6V1B2, ABCG1, ABCG2, ATP8A1	595	111	12983	2.358.937.088.348.850	0.999978956364135	0.32890770738194797	17.850.271.179.314.300
GOTERM_MF_FAT	GO:0005319~lipid transporter activity	8	0.9876543209876543	0.024415180686294485	PLSCR1, LRP1, APOD, ATP9A, ATP10D, ABCA1, ABCG1, ATP8A1	595	63	12983	27.708.149.926.637.300	0.9999999991918656	0.44097645354339843	31.768.924.582.546.100
GOTERM_BP_FAT	GO:0006869~lipid transport	13	16.049.382.716.049.300	0.030640665358677047	SOAT1, CHKA, CPT2, PPARG, ANXA1, ATP10D, ABCA1, ABCG1, ATP9A, SPNS1, GPIHBP1, PLTP, ATP8A1	610	145	13528	1.988.287.167.891.460	1.0	0.3075722065238875	4.296.945.582.826.380
GOTERM_BP_FAT	GO:0009205~purine ribonucleoside triphosphate metabolic process	11	13.580.246.913.580.200	0.038131241706218344	ATP2B1, ATP1B3, ATP9A, RP2, RHOQ, ATP10D, AK5, ATP1A1, ATP6V1B2, TGFB1, ATP8A1	610	117	13528	20.850.217.178.086.000	1.0	0.34408351347841215	5.041.941.368.308.570
GOTERM_BP_FAT	GO:0009199~ribonucleoside triphosphate metabolic process	11	13.580.246.913.580.200	0.04006084745276685	ATP2B1, ATP1B3, ATP9A, RP2, RHOQ, ATP10D, AK5, ATP1A1, ATP6V1B2, TGFB1, ATP8A1	610	118	13528	2.067.352.042.233.950	1.0	0.35323891013300124	5.218.395.169.731.350
GOTERM_MF_FAT	GO:0042623~ATPase activity, coupled	20	24.691.358.024.691.300	0.0443905422418472	ABCA8, ATP1B3, CCNH, ATP10D, ATP1A1, ABCA2, ATP6V1B2, ABCG1, ABCG2, ATP2B1, EIF4A3, ATP9A, DDX3Y, DDX60L, SNRNP200, CHD1, ABCC4, DDX21, KATNAL1, ATP8A1	595	272	12983	16.044.241.225.902.100	1.0	0.5827479706949494	5.045.108.129.892.380
GOTERM_BP_FAT	GO:0009144~purine nucleoside triphosphate metabolic process	11	13.580.246.913.580.200	0.04844743001802194	ATP2B1, ATP1B3, ATP9A, RP2, RHOQ, ATP10D, AK5, ATP1A1, ATP6V1B2, TGFB1, ATP8A1	610	122	13528	19.995.700.080.623.400	1.0	0.3942914880939452	5.918.661.177.257.550
GOTERM_BP_FAT	GO:0015914~phospholipid transport	5	0.6172839506172839	0.05927290348473926	ATP9A, ATP10D, ABCA1, ABCG1, ATP8A1	610	33	13528	3.360.158.966.716.340	1.0	0.43636506653851226	6.680.056.198.912.770
GOTERM_BP_FAT	GO:0044271~nitrogen compound biosynthetic process	22	27.160.493.827.160.400	0.06233746991289314	BCAT1, ODC1, KYNU, ALAD, ATP1B3, RP2, NR4A2, QDPR, ATP10D, KMO, ATP1A1, AK5, ATP6V1B2, PNP, TGFB1, ATP2B1, P2RX4, ARG1, SLC1A3, ATP9A, ETNK1, ATP8A1	610	325	13528	15.012.156.368.221.900	1.0	0.4483508724859936	6.869.900.156.102.010
INTERPRO	IPR001757:ATPase, P-type, K/Mg/Cd/Cu/Zn/Na/Ca/Na/H-transporter	5	0.6172839506172839	0.06977943932286107	ATP2B1, ATP9A, ATP10D, ATP1A1, ATP8A1	726	36	16659	318.698.347.107.438	1.0	0.8159605751942464	6.882.984.477.554.410
INTERPRO	IPR008250:ATPase, P-type, ATPase-associated region	5	0.6172839506172839	0.06977943932286107	ATP2B1, ATP9A, ATP10D, ATP1A1, ATP8A1	726	36	16659	318.698.347.107.438	1.0	0.8159605751942464	6.882.984.477.554.410
INTERPRO	IPR018303:ATPase, P-type phosphorylation site	5	0.6172839506172839	0.06977943932286107	ATP2B1, ATP9A, ATP10D, ATP1A1, ATP8A1	726	36	16659	318.698.347.107.438	1.0	0.8159605751942464	6.882.984.477.554.410
UP_SEQ_FEATURE	active site:4-aspartylphosphate intermediate	5	0.6172839506172839	0.07018153445434483	ATP2B1, ATP9A, ATP10D, ATP1A1, ATP8A1	769	39	19113	31.864.559.367.810.300	1.0	0.9433998862823476	7.193.906.912.716.080
GOTERM_BP_FAT	GO:0009141~nucleoside triphosphate metabolic process	11	13.580.246.913.580.200	0.07140794451647839	ATP2B1, ATP1B3, ATP9A, RP2, RHOQ, ATP10D, AK5, ATP1A1, ATP6V1B2, TGFB1, ATP8A1	610	131	13528	1.862.194.969.340.500	1.0	0.47957401302641445	7.373.507.680.982.700
GOTERM_BP_FAT	GO:0009206~purine ribonucleoside triphosphate biosynthetic process	9	11.111.111.111.111.100	0.07409480899245602	ATP2B1, ATP1B3, ATP9A, RP2, ATP10D, ATP1A1, ATP6V1B2, TGFB1, ATP8A1	610	98	13528	2.036.667.781.866.840	1.0	0.48778575559372694	7.507.320.125.692.930
GOTERM_BP_FAT	GO:0009201~ribonucleoside triphosphate biosynthetic process	9	11.111.111.111.111.100	0.07760784571382892	ATP2B1, ATP1B3, ATP9A, RP2, ATP10D, ATP1A1, ATP6V1B2, TGFB1, ATP8A1	610	99	13528	20.160.953.800.298.000	1.0	0.4956803664126871	7.672.582.048.204.720
GOTERM_BP_FAT	GO:0009145~purine nucleoside triphosphate biosynthetic process	9	11.111.111.111.111.100	0.07760784571382892	ATP2B1, ATP1B3, ATP9A, RP2, ATP10D, ATP1A1, ATP6V1B2, TGFB1, ATP8A1	610	99	13528	20.160.953.800.298.000	1.0	0.4956803664126871	7.672.582.048.204.720
GOTERM_BP_FAT	GO:0009152~purine ribonucleotide biosynthetic process	10	12.345.679.012.345.600	0.08126114615326883	ATP2B1, ATP1B3, ATP9A, RP2, ATP10D, AK5, ATP1A1, ATP6V1B2, TGFB1, ATP8A1	610	117	13528	1.895.474.288.916.910	1.0	0.5047056570155446	78.334.328.290.144
GOTERM_MF_FAT	GO:0016887~ATPase activity	22	27.160.493.827.160.400	0.08765862220483386	ABCA8, ATP1B3, CCNH, ATP10D, ATP1A1, ABCA2, ABCA1, ATP6V1B2, ABCG1, ABCG2, ATP2B1, EIF4A3, VCP, ATP9A, DDX3Y, DDX60L, SNRNP200, CHD1, ABCC4, DDX21, KATNAL1, ATP8A1	595	334	12983	1.437.256.579.278.410	1.0	0.7087016652201749	7.579.929.182.648.350
GOTERM_BP_FAT	GO:0009142~nucleoside triphosphate biosynthetic process	9	11.111.111.111.111.100	0.0887351506192553	ATP2B1, ATP1B3, ATP9A, RP2, ATP10D, ATP1A1, ATP6V1B2, TGFB1, ATP8A1	610	102	13528	1.956.798.457.087.750	1.0	0.5285666114646703	813.037.132.305.848
GOTERM_BP_FAT	GO:0009150~purine ribonucleotide metabolic process	11	13.580.246.913.580.200	0.09333752343277053	ATP2B1, ATP1B3, ATP9A, RP2, RHOQ, ATP10D, AK5, ATP1A1, ATP6V1B2, TGFB1, ATP8A1	610	138	13528	1.767.735.804.229.030	1.0	0.5409222073769835	8.293.630.400.520.750
GOTERM_MF_FAT	GO:0015662~ATPase activity, coupled to transmembrane movement of ions, phosphorylative mechanism	6	0.7407407407407408	0.09384699274623076	ATP2B1, ATP1B3, ATP9A, ATP10D, ATP1A1, ATP8A1	595	53	12983	24.702.077.057.237.900	1.0	0.7176725884765679	7.821.710.240.293.630
GOTERM_BP_FAT	GO:0046034~ATP metabolic process	9	11.111.111.111.111.100	0.10073977779132778	ATP2B1, ATP1B3, ATP9A, ATP10D, AK5, ATP1A1, ATP6V1B2, TGFB1, ATP8A1	610	105	13528	19.008.899.297.423.800	1.0	0.5578533892861786	8.528.279.196.421.090
GOTERM_BP_FAT	GO:0006754~ATP biosynthetic process	8	0.9876543209876543	0.1058297803325219	ATP2B1, ATP1B3, ATP9A, ATP10D, ATP1A1, ATP6V1B2, TGFB1, ATP8A1	610	89	13528	19.934.426.229.508.100	1.0	0.5730919736316841	8.671.568.136.479.950
GOTERM_BP_FAT	GO:0009260~ribonucleotide biosynthetic process	10	12.345.679.012.345.600	0.1068345129367993	ATP2B1, ATP1B3, ATP9A, RP2, ATP10D, AK5, ATP1A1, ATP6V1B2, TGFB1, ATP8A1	610	124	13528	17.884.717.080.909.500	1.0	0.5749233146085984	869.824.847.777.083
INTERPRO	IPR006539:ATPase, P-type, phospholipid-translocating, flippase	3	0.3703703703703704	0.12190454219586044	ATP9A, ATP10D, ATP8A1	726	14	16659	4.917.060.212.514.750	1.0	0.9139842817174801	8.769.354.439.818.400
GOTERM_MF_FAT	GO:0042625~ATPase activity, coupled to transmembrane movement of ions	7	0.8641975308641975	0.12226035097061513	ATP2B1, ATP1B3, ATP9A, ATP10D, ATP1A1, ATP6V1B2, ATP8A1	595	74	12983	20.640.699.523.052.400	1.0	0.7617555002681329	8.669.108.264.253.800
GOTERM_BP_FAT	GO:0009259~ribonucleotide metabolic process	11	13.580.246.913.580.200	0.12679653974221053	ATP2B1, ATP1B3, ATP9A, RP2, RHOQ, ATP10D, AK5, ATP1A1, ATP6V1B2, TGFB1, ATP8A1	610	147	13528	1.659.507.081.521.130	1.0	0.6205622378529845	9.134.271.148.168.770
GOTERM_BP_FAT	GO:0009165~nucleotide biosynthetic process	13	16.049.382.716.049.300	0.13421936010843466	KYNU, ATP1B3, RP2, KMO, ATP1A1, AK5, ATP10D, ATP6V1B2, PNP, TGFB1, ATP2B1, ATP9A, ATP8A1	610	186	13528	15.500.088.136.788.200	1.0	0.6345268959815522	925.787.727.819.347
GOTERM_MF_FAT	GO:0015247~aminophospholipid transporter activity	3	0.3703703703703704	0.14831724519149192	ATP9A, ATP10D, ATP8A1	595	15	12983	4.364.033.613.445.370	1.0	0.790487071481517	9.164.902.739.654.780
GOTERM_MF_FAT	GO:0004012~phospholipid-translocating ATPase activity	3	0.3703703703703704	0.14831724519149192	ATP9A, ATP10D, ATP8A1	595	15	12983	4.364.033.613.445.370	1.0	0.790487071481517	9.164.902.739.654.780
GOTERM_BP_FAT	GO:0034654~nucleobase, nucleoside, nucleotide and nucleic acid biosynthetic process	13	16.049.382.716.049.300	0.16148658002273278	KYNU, ATP1B3, RP2, KMO, ATP1A1, AK5, ATP10D, ATP6V1B2, PNP, TGFB1, ATP2B1, ATP9A, ATP8A1	610	193	13528	14.937.908.774.314.100	1.0	0.6900143302360033	9.583.439.546.914.430
GOTERM_BP_FAT	GO:0034404~nucleobase, nucleoside and nucleotide biosynthetic process	13	16.049.382.716.049.300	0.16148658002273278	KYNU, ATP1B3, RP2, KMO, ATP1A1, AK5, ATP10D, ATP6V1B2, PNP, TGFB1, ATP2B1, ATP9A, ATP8A1	610	193	13528	14.937.908.774.314.100	1.0	0.6900143302360033	9.583.439.546.914.430
GOTERM_BP_FAT	GO:0006163~purine nucleotide metabolic process	12	14.814.814.814.814.800	0.2174483584862153	ATP2B1, ATP1B3, ATP9A, RP2, PDE3B, RHOQ, ATP10D, AK5, ATP1A1, ATP6V1B2, TGFB1, ATP8A1	610	186	13528	14.307.773.664.727.600	1.0	0.7815951657847336	9.880.227.158.019.040
GOTERM_BP_FAT	GO:0006164~purine nucleotide biosynthetic process	10	12.345.679.012.345.600	0.22329863603521063	ATP2B1, ATP1B3, ATP9A, RP2, ATP10D, AK5, ATP1A1, ATP6V1B2, TGFB1, ATP8A1	610	148	13528	14.984.492.689.410.700	1.0	0.7888838214640495	9.895.396.013.738.150
INTERPRO	IPR005834:Haloacid dehalogenase-like hydrolase	4	0.49382716049382713	0.24010160584131	ATP2B1, ATP9A, ATP1A1, ATP8A1	726	39	16659	2.353.464.717.101.080	1.0	0.9771632184505998	988.024.694.382.367
GOTERM_MF_FAT	GO:0019829~cation-transporting ATPase activity	3	0.3703703703703704	0.49521960167485546	ATP2B1, ATP6V1B2, ATP8A1	595	36	12983	18.183.473.389.355.700	1.0	0.980007664614998	9.999.743.883.517.600
UP_SEQ_FEATURE	metal ion-binding site:Magnesium	5	0.6172839506172839	0.6903920887993208	ATP2B1, ATP9A, ATP10D, ATP1A1, ATP8A1	769	116	19113	10.713.084.615.039.600	1.0	0.9999998607054881	9.999.999.987.191.880
Annotation Cluster 89	Enrichment Score: 1.142174757311943
Category	Term	Count	%	PValue	Genes	List Total	Pop Hits	Pop Total	Fold Enrichment	Bonferroni	Benjamini	FDR
INTERPRO	IPR011700:Basic leucine zipper	4	0.49382716049382713	0.025250903909139994	ATF3, XBP1, FOSB, NFIL3	726	15	16659	611.900.826.446.281	0.999999999999899	0.6311746153650736	3.377.836.914.860.740
INTERPRO	IPR004827:Basic-leucine zipper (bZIP) transcription factor	7	0.8641975308641975	0.026910729152294817	JDP2, ATF3, XBP1, MAFB, NFE2L2, FOSB, NFIL3	726	53	16659	303.064.088.570.092	0.9999999999999862	0.6311646715251664	35.572.438.965.483.300
INTERPRO	IPR000837:Fos transforming protein	3	0.3703703703703704	0.044480315490364894	JDP2, ATF3, FOSB	726	8	16659	8.604.855.371.900.820	1.0	0.7270351337347745	5.196.618.606.901.470
SMART	SM00338:BRLZ	7	0.8641975308641975	0.04811469545031539	JDP2, ATF3, XBP1, MAFB, NFE2L2, FOSB, NFIL3	456	53	9079	26.296.342.270.771.200	0.9999961813540265	0.646416126053378	4.736.535.677.397.390
UP_SEQ_FEATURE	DNA-binding region:Basic motif	11	13.580.246.913.580.200	0.11466098281153261	JDP2, HIF1A, ATF3, XBP1, MAFB, HEY2, OLIG1, NFE2L2, FOSB, NFIL3, AHR	769	161	19113	16.981.237.228.311.300	1.0	0.9844029292158434	880.789.021.470.155
UP_SEQ_FEATURE	domain:Leucine-zipper	8	0.9876543209876543	0.1541735438545736	JDP2, ATF3, XBP1, MAFB, NFE2L2, FOSB, MED13L, NFIL3	769	110	19113	18.075.895.495.921.500	1.0	0.9921837639232648	9.462.928.709.658.110
INTERPRO	IPR011616:bZIP transcription factor, bZIP-1	3	0.3703703703703704	0.39328120235561725	JDP2, NFE2L2, FOSB	726	31	16659	22.206.078.379.098.900	1.0	0.9932411235670269	9.996.818.138.084.340
Annotation Cluster 90	Enrichment Score: 1.1276761987928092
Category	Term	Count	%	PValue	Genes	List Total	Pop Hits	Pop Total	Fold Enrichment	Bonferroni	Benjamini	FDR
GOTERM_BP_FAT	GO:0050727~regulation of inflammatory response	9	11.111.111.111.111.100	0.020633081167248702	OSM, ZFP36, A2M, PLA2G4A, PTGS2, AOAH, PPARG, CCL5, IL10	610	76	13528	26.262.295.081.967.200	1.0	0.24308284908374067	3.135.590.882.835.680
GOTERM_BP_FAT	GO:0031348~negative regulation of defense response	6	0.7407407407407408	0.021606159271110103	ZFP36, IRAK3, A2M, AOAH, PPARG, IL10	610	36	13528	3.696.174.863.387.970	1.0	0.2493165873845602	3.257.632.391.154.430
GOTERM_BP_FAT	GO:0048585~negative regulation of response to stimulus	9	11.111.111.111.111.100	0.08121899409860023	ZFP36, IRAK3, A2M, SOCS3, AOAH, PPARG, IL1B, IL10, TGFB1	610	100	13528	19.959.344.262.295.000	1.0	0.5054618274600375	7.831.638.324.755.140
GOTERM_BP_FAT	GO:0050728~negative regulation of inflammatory response	4	0.49382716049382713	0.16179324019959818	ZFP36, AOAH, PPARG, IL10	610	31	13528	28.615.547.329.455.300	1.0	0.6899791670057672	9.586.180.162.282.760
GOTERM_BP_FAT	GO:0032102~negative regulation of response to external stimulus	4	0.49382716049382713	0.39251781006735487	ZFP36, AOAH, PPARG, IL10	610	50	13528	17.741.639.344.262.200	1.0	0.9304401531290403	9.998.759.226.663.100
Annotation Cluster 91	Enrichment Score: 1.114052697033575
Category	Term	Count	%	PValue	Genes	List Total	Pop Hits	Pop Total	Fold Enrichment	Bonferroni	Benjamini	FDR
GOTERM_BP_FAT	GO:0046466~membrane lipid catabolic process	5	0.6172839506172839	0.006055989065492186	GLA, SMPDL3A, HEXA, HEXB, PPT1	610	17	13528	6.522.661.523.625.840	0.9999999914863278	0.1150705183588776	10.382.300.657.303.800
GOTERM_BP_FAT	GO:0030149~sphingolipid catabolic process	5	0.6172839506172839	0.006055989065492186	GLA, SMPDL3A, HEXA, HEXB, PPT1	610	17	13528	6.522.661.523.625.840	0.9999999914863278	0.1150705183588776	10.382.300.657.303.800
GOTERM_BP_FAT	GO:0007040~lysosome organization	5	0.6172839506172839	0.024235628907642654	HEXA, HEXB, GAA, PPT1, ABCA1	610	25	13528	4.435.409.836.065.570	1.0	0.2647772450165997	35.772.451.423.595.500
GOTERM_BP_FAT	GO:0046479~glycosphingolipid catabolic process	3	0.3703703703703704	0.03654770594625823	GLA, HEXA, HEXB	610	7	13528	9.504.449.648.711.940	1.0	0.33811142502922564	4.892.557.338.436.560
GOTERM_BP_FAT	GO:0019377~glycolipid catabolic process	3	0.3703703703703704	0.03654770594625823	GLA, HEXA, HEXB	610	7	13528	9.504.449.648.711.940	1.0	0.33811142502922564	4.892.557.338.436.560
SP_PIR_KEYWORDS	glycosidase	8	0.9876543209876543	0.038211106604080426	GLA, SMPDL3A, HEXA, HEXB, GAA, MAN1A1, FUCA2, FUCA1	769	79	19235	25.329.624.203.716.800	0.9999999983465381	0.2508850083791484	4.310.632.400.738.000
GOTERM_BP_FAT	GO:0044242~cellular lipid catabolic process	8	0.9876543209876543	0.05457067913003756	LPL, PLA2G4A, CPT2, GLA, SMPDL3A, HEXA, HEXB, PPT1	610	76	13528	2.334.426.229.508.190	1.0	0.4181321774319615	6.367.485.767.200.000
GOTERM_BP_FAT	GO:0050885~neuromuscular process controlling balance	5	0.6172839506172839	0.07077076277225604	SLC1A3, HEXA, HEXB, GAA, NR4A3	610	35	13528	31.681.498.829.039.800	1.0	0.4773957127736769	7.340.793.798.717.060
GOTERM_BP_FAT	GO:0007033~vacuole organization	5	0.6172839506172839	0.1040211135054126	HEXA, HEXB, GAA, PPT1, ABCA1	610	40	13528	27.721.311.475.409.800	1.0	0.5691928055217901	8.622.232.929.809.320
GOTERM_BP_FAT	GO:0006665~sphingolipid metabolic process	7	0.8641975308641975	0.12118250894673413	TEX2, SGMS2, GLA, SMPDL3A, HEXA, HEXB, PPT1	610	75	13528	20.698.579.234.972.600	1.0	0.6079585486774624	902.813.101.730.862
GOTERM_BP_FAT	GO:0050905~neuromuscular process	6	0.7407407407407408	0.14610340957253312	SLC1A3, AGTPBP1, HEXA, HEXB, GAA, NR4A3	610	62	13528	2.146.166.049.709.140	1.0	0.6607039071032651	9.421.698.587.607.190
GOTERM_BP_FAT	GO:0006643~membrane lipid metabolic process	7	0.8641975308641975	0.15730778063616024	TEX2, SGMS2, GLA, SMPDL3A, HEXA, HEXB, PPT1	610	81	13528	1.916.535.114.349.320	1.0	0.6835778609279044	9.544.342.748.718.290
KEGG_PATHWAY	hsa00603:Glycosphingolipid biosynthesis	3	0.3703703703703704	0.17418013504041666	GLA, HEXA, HEXB	277	14	5085	3.933.728.726.147.490	0.9999999999997674	0.5542705037965128	8.987.956.904.080.600
GOTERM_BP_FAT	GO:0006672~ceramide metabolic process	4	0.49382716049382713	0.2929778466915312	SGMS2, GLA, HEXA, HEXB	610	42	13528	21.120.999.219.359.800	1.0	0.8627594584707563	9.980.817.716.000.290
GOTERM_BP_FAT	GO:0006687~glycosphingolipid metabolic process	3	0.3703703703703704	0.3281023084189175	GLA, HEXA, HEXB	610	26	13528	25.588.902.900.378.300	1.0	0.891360937617748	9.992.351.974.372.180
GOTERM_BP_FAT	GO:0046519~sphingoid metabolic process	4	0.49382716049382713	0.3304123732435528	SGMS2, GLA, HEXA, HEXB	610	45	13528	19.712.932.604.735.800	1.0	0.8929940746171734	9.992.812.833.220.090
GOTERM_BP_FAT	GO:0006664~glycolipid metabolic process	3	0.3703703703703704	0.4099072599530885	GLA, HEXA, HEXB	610	31	13528	2.146.166.049.709.140	1.0	0.9377869591165745	9.999.265.357.732.150
Annotation Cluster 92	Enrichment Score: 1.0978676578584428
Category	Term	Count	%	PValue	Genes	List Total	Pop Hits	Pop Total	Fold Enrichment	Bonferroni	Benjamini	FDR
GOTERM_BP_FAT	GO:0032663~regulation of interleukin-2 production	7	0.8641975308641975	0.001911276686725582	CD83, CD86, IL1B, RIPK2, MALT1, VSIG4, IL1A	610	30	13528	5.174.644.808.743.160	0.9971264001866343	0.056842412570723644	33.934.358.612.436.800
GOTERM_BP_FAT	GO:0002683~negative regulation of immune system process	11	13.580.246.913.580.200	0.003997483089376804	INHBA, IRAK3, A2M, ELF1, CASP3, HMOX1, VSIG4, THBS1, PAG1, IL10, TGFB1	610	83	13528	29.391.269.998.024.800	0.9999952282970999	0.09266586645122565	6.973.175.619.723.670
GOTERM_BP_FAT	GO:0050865~regulation of cell activation	17	20.987.654.320.987.600	0.005616207607751243	PDGFB, PLEK, IL18, MALT1, PNP, TGFB1, IL10, CD83, INHBA, CD86, CASP3, HMOX1, RIPK2, IL1B, VSIG4, THBS1, PAG1	610	175	13528	21.543.419.203.747.000	0.9999999670542521	0.11276171554414349	9.664.038.221.071.920
GOTERM_BP_FAT	GO:0002684~positive regulation of immune system process	20	24.691.358.024.691.300	0.011289378012198616	IRAK2, C3AR1, ICAM1, LYN, IL18, TLR2, TLR3, MALT1, PNP, TGFB1, CD83, IRAK3, CD86, EREG, RIPK2, IL1B, ADAM17, CLEC7A, VSIG4, THBS1	610	238	13528	18.636.175.781.788.100	0.9999999999999992	0.16786442776979071	1.852.585.156.673.760
GOTERM_BP_FAT	GO:0050863~regulation of T cell activation	12	14.814.814.814.814.800	0.016317178264298106	CD83, CD86, CASP3, IL18, IL1B, RIPK2, MALT1, VSIG4, PNP, PAG1, IL10, TGFB1	610	117	13528	22.745.691.467.002.900	1.0	0.21399653741543834	25.687.063.368.549.500
GOTERM_BP_FAT	GO:0002694~regulation of leukocyte activation	15	18.518.518.518.518.500	0.017804231786699775	IL18, MALT1, PNP, TGFB1, IL10, CD83, INHBA, CD86, CASP3, HMOX1, RIPK2, IL1B, VSIG4, THBS1, PAG1	610	166	13528	20.039.502.271.380.600	1.0	0.22647209085828113	27.688.424.378.353.900
GOTERM_BP_FAT	GO:0050866~negative regulation of cell activation	8	0.9876543209876543	0.019229631626349487	INHBA, CASP3, PDGFB, HMOX1, VSIG4, PAG1, IL10, TGFB1	610	61	13528	29.084.654.662.725.000	1.0	0.23291863029471638	29.558.930.438.518.700
GOTERM_BP_FAT	GO:0042129~regulation of T cell proliferation	8	0.9876543209876543	0.0208653115858162	CASP3, IL18, IL1B, RIPK2, VSIG4, PNP, IL10, TGFB1	610	62	13528	28.615.547.329.455.300	1.0	0.24363458241389913	31.649.048.907.106.400
GOTERM_BP_FAT	GO:0051249~regulation of lymphocyte activation	13	16.049.382.716.049.300	0.03510213259127683	IL18, MALT1, PNP, TGFB1, IL10, INHBA, CD83, CD86, CASP3, RIPK2, IL1B, VSIG4, PAG1	610	148	13528	19.479.840.496.233.900	1.0	0.33192043422117035	4.752.485.126.792.350
GOTERM_BP_FAT	GO:0002700~regulation of production of molecular mediator of immune response	6	0.7407407407407408	0.035800763156700235	IRAK3, TNF, HMOX1, MALT1, IL10, TGFB1	610	41	13528	32.454.218.312.674.900	1.0	0.33535953581441147	4.820.627.592.688.870
GOTERM_BP_FAT	GO:0032743~positive regulation of interleukin-2 production	3	0.3703703703703704	0.03654770594625823	CD83, RIPK2, MALT1	610	7	13528	9.504.449.648.711.940	1.0	0.33811142502922564	4.892.557.338.436.560
GOTERM_BP_FAT	GO:0002695~negative regulation of leukocyte activation	7	0.8641975308641975	0.04225435874319516	INHBA, CASP3, HMOX1, VSIG4, PAG1, IL10, TGFB1	610	57	13528	2.723.497.267.759.560	1.0	0.36481326408927106	5.411.773.923.363.040
GOTERM_BP_FAT	GO:0070661~leukocyte proliferation	6	0.7407407407407408	0.046542531238430336	CD86, CXCR4, RIPK2, MALT1, IL10, TGFB1	610	44	13528	30.241.430.700.447.000	1.0	0.3859034840103044	57.686.776.501.508
GOTERM_BP_FAT	GO:0032943~mononuclear cell proliferation	6	0.7407407407407408	0.046542531238430336	CD86, CXCR4, RIPK2, MALT1, IL10, TGFB1	610	44	13528	30.241.430.700.447.000	1.0	0.3859034840103044	57.686.776.501.508
GOTERM_BP_FAT	GO:0050867~positive regulation of cell activation	10	12.345.679.012.345.600	0.06261438679058014	CD83, CD86, PLEK, IL18, IL1B, RIPK2, MALT1, THBS1, PNP, TGFB1	610	111	13528	19.979.323.585.880.900	1.0	0.4488635598582478	6.886.539.803.078.450
GOTERM_BP_FAT	GO:0050670~regulation of lymphocyte proliferation	8	0.9876543209876543	0.07972232339173846	CASP3, IL18, IL1B, RIPK2, VSIG4, PNP, IL10, TGFB1	610	83	13528	21.375.469.089.472.600	1.0	0.5006134733991149	7.767.004.176.711.520
GOTERM_BP_FAT	GO:0070663~regulation of leukocyte proliferation	8	0.9876543209876543	0.08378429843785012	CASP3, IL18, IL1B, RIPK2, VSIG4, PNP, IL10, TGFB1	610	84	13528	21.120.999.219.359.800	1.0	0.5120889719319944	7.938.330.165.636.180
GOTERM_BP_FAT	GO:0032944~regulation of mononuclear cell proliferation	8	0.9876543209876543	0.08378429843785012	CASP3, IL18, IL1B, RIPK2, VSIG4, PNP, IL10, TGFB1	610	84	13528	21.120.999.219.359.800	1.0	0.5120889719319944	7.938.330.165.636.180
GOTERM_BP_FAT	GO:0002697~regulation of immune effector process	9	11.111.111.111.111.100	0.08492815905382088	ICAM1, IRAK3, A2M, TNF, HMOX1, IL1B, MALT1, IL10, TGFB1	610	101	13528	1.976.172.699.237.130	1.0	0.5161213684557768	7.984.287.570.555.940
GOTERM_BP_FAT	GO:0051250~negative regulation of lymphocyte activation	6	0.7407407407407408	0.09471245711781297	INHBA, CASP3, VSIG4, PAG1, IL10, TGFB1	610	54	13528	2.464.116.575.591.980	1.0	0.543643516863875	8.339.728.302.686.000
GOTERM_BP_FAT	GO:0002696~positive regulation of leukocyte activation	9	11.111.111.111.111.100	0.10493430608545806	CD83, CD86, IL18, IL1B, RIPK2, MALT1, THBS1, PNP, TGFB1	610	106	13528	18.829.570.058.768.900	1.0	0.5707318996732665	8.647.354.562.593.900
GOTERM_BP_FAT	GO:0046651~lymphocyte proliferation	5	0.6172839506172839	0.11899675583293765	CD86, CXCR4, RIPK2, MALT1, IL10	610	42	13528	26.401.249.024.199.800	1.0	0.6052066994608885	8.983.573.923.823.590
GOTERM_BP_FAT	GO:0050868~negative regulation of T cell activation	5	0.6172839506172839	0.11899675583293765	CASP3, VSIG4, PAG1, IL10, TGFB1	610	42	13528	26.401.249.024.199.800	1.0	0.6052066994608885	8.983.573.923.823.590
GOTERM_BP_FAT	GO:0042130~negative regulation of T cell proliferation	4	0.49382716049382713	0.11965135487534952	CASP3, VSIG4, IL10, TGFB1	610	27	13528	3.285.488.767.455.980	1.0	0.6055974768642314	8.997.116.506.198.050
GOTERM_BP_FAT	GO:0042098~T cell proliferation	4	0.49382716049382713	0.11965135487534952	CD86, CXCR4, RIPK2, MALT1	610	27	13528	3.285.488.767.455.980	1.0	0.6055974768642314	8.997.116.506.198.050
GOTERM_BP_FAT	GO:0050870~positive regulation of T cell activation	7	0.8641975308641975	0.12689209435858223	CD83, CD86, IL18, IL1B, RIPK2, MALT1, PNP	610	76	13528	2.042.622.950.819.670	1.0	0.6191447661743984	9.135.979.152.443.720
GOTERM_BP_FAT	GO:0051251~positive regulation of lymphocyte activation	8	0.9876543209876543	0.14686902366525542	CD83, CD86, IL18, IL1B, RIPK2, MALT1, PNP, TGFB1	610	97	13528	18.290.349.839.445.600	1.0	0.661961121682277	9.430.984.385.075.580
GOTERM_BP_FAT	GO:0070664~negative regulation of leukocyte proliferation	4	0.49382716049382713	0.17295166133331855	CASP3, VSIG4, IL10, TGFB1	610	32	13528	27.721.311.475.409.800	1.0	0.7101959268708147	9.675.077.313.717.170
GOTERM_BP_FAT	GO:0050672~negative regulation of lymphocyte proliferation	4	0.49382716049382713	0.17295166133331855	CASP3, VSIG4, IL10, TGFB1	610	32	13528	27.721.311.475.409.800	1.0	0.7101959268708147	9.675.077.313.717.170
GOTERM_BP_FAT	GO:0032945~negative regulation of mononuclear cell proliferation	4	0.49382716049382713	0.17295166133331855	CASP3, VSIG4, IL10, TGFB1	610	32	13528	27.721.311.475.409.800	1.0	0.7101959268708147	9.675.077.313.717.170
GOTERM_BP_FAT	GO:0046649~lymphocyte activation	13	16.049.382.716.049.300	0.18691428156982912	GPR183, ICAM1, KLF6, MALT1, ITGA4, TGFB1, IL10, CD86, CXCR4, SP3, RIPK2, ADAM17, CLEC7A	610	199	13528	14.487.519.565.038.300	1.0	0.733982547337874	9.761.032.211.464.220
GOTERM_BP_FAT	GO:0050869~negative regulation of B cell activation	3	0.3703703703703704	0.1931925098849654	INHBA, CASP3, IL10	610	18	13528	3.696.174.863.387.970	1.0	0.7454034711453416	979.222.666.149.258
GOTERM_BP_FAT	GO:0042110~T cell activation	9	11.111.111.111.111.100	0.20741405401656182	ICAM1, CD86, CXCR4, SP3, ADAM17, RIPK2, MALT1, CLEC7A, TGFB1	610	126	13528	15.840.749.414.519.900	1.0	0.7677912845140001	9.849.265.660.887.240
GOTERM_BP_FAT	GO:0002822~regulation of adaptive immune response based on somatic recombination of immune receptors built from immunoglobulin superfamily domains	5	0.6172839506172839	0.23440856581424663	CD86, IL1B, MALT1, IL10, TGFB1	610	55	13528	20.160.953.800.298.000	1.0	0.8017008559805069	9.919.344.181.161.520
GOTERM_BP_FAT	GO:0002819~regulation of adaptive immune response	5	0.6172839506172839	0.24424316097697144	CD86, IL1B, MALT1, IL10, TGFB1	610	56	13528	19.800.936.768.149.800	1.0	0.8141776960634	9.936.128.226.857.700
GOTERM_BP_FAT	GO:0042102~positive regulation of T cell proliferation	4	0.49382716049382713	0.255862051709095	IL18, IL1B, RIPK2, PNP	610	39	13528	2.274.569.146.700.290	1.0	0.8259814390093758	9.951.706.855.442.340
GOTERM_BP_FAT	GO:0002703~regulation of leukocyte mediated immunity	5	0.6172839506172839	0.294585435856886	HMOX1, IL1B, MALT1, IL10, TGFB1	610	61	13528	18.177.909.164.203.100	1.0	0.8635232273238322	998.158.972.597.502
GOTERM_BP_FAT	GO:0050864~regulation of B cell activation	4	0.49382716049382713	0.40479039510986886	INHBA, CASP3, IL10, TGFB1	610	51	13528	17.393.764.063.002.200	1.0	0.9355050674432414	9.999.141.497.693.300
GOTERM_BP_FAT	GO:0002706~regulation of lymphocyte mediated immunity	4	0.49382716049382713	0.4411315791369698	IL1B, MALT1, IL10, TGFB1	610	54	13528	16.427.443.837.279.900	1.0	0.9500325913183156	9.999.724.575.724.210
GOTERM_BP_FAT	GO:0050671~positive regulation of lymphocyte proliferation	4	0.49382716049382713	0.45305790683302705	IL18, IL1B, RIPK2, PNP	610	55	13528	1.612.876.304.023.840	1.0	0.9548174456574046	9.999.813.385.547.640
GOTERM_BP_FAT	GO:0070665~positive regulation of leukocyte proliferation	4	0.49382716049382713	0.464877609418908	IL18, IL1B, RIPK2, PNP	610	56	13528	15.840.749.414.519.900	1.0	0.9591743335016473	9.999.874.187.793.740
GOTERM_BP_FAT	GO:0032946~positive regulation of mononuclear cell proliferation	4	0.49382716049382713	0.464877609418908	IL18, IL1B, RIPK2, PNP	610	56	13528	15.840.749.414.519.900	1.0	0.9591743335016473	9.999.874.187.793.740
Annotation Cluster 93	Enrichment Score: 1.081088158600058
Category	Term	Count	%	PValue	Genes	List Total	Pop Hits	Pop Total	Fold Enrichment	Bonferroni	Benjamini	FDR
GOTERM_BP_FAT	GO:0002274~myeloid leukocyte activation	7	0.8641975308641975	0.01644531218951508	LYN, CD93, PI4K2A, TLR2, TLR3, TGFB1, LCP2	610	46	13528	3.374.768.353.528.150	1.0	0.21368692246647125	25.861.552.035.472.300
GOTERM_BP_FAT	GO:0002263~cell activation during immune response	6	0.7407407407407408	0.021606159271110103	ICAM1, GPR183, LYN, PI4K2A, TLR2, TLR3	610	36	13528	3.696.174.863.387.970	1.0	0.2493165873845602	3.257.632.391.154.430
GOTERM_BP_FAT	GO:0002366~leukocyte activation during immune response	6	0.7407407407407408	0.021606159271110103	ICAM1, GPR183, LYN, PI4K2A, TLR2, TLR3	610	36	13528	3.696.174.863.387.970	1.0	0.2493165873845602	3.257.632.391.154.430
GOTERM_BP_FAT	GO:0002275~myeloid cell activation during immune response	4	0.49382716049382713	0.04475341877882904	LYN, PI4K2A, TLR2, TLR3	610	18	13528	4.928.233.151.183.970	1.0	0.37697659980664977	5.623.082.144.316.100
GOTERM_BP_FAT	GO:0002444~myeloid leukocyte mediated immunity	3	0.3703703703703704	0.14449191540877412	LYN, PI4K2A, ADAM17	610	15	13528	4.435.409.836.065.570	1.0	0.6579434384527016	9.401.683.693.065.380
GOTERM_BP_FAT	GO:0002252~immune effector process	6	0.7407407407407408	0.726779573603993	ICAM1, LYN, PI4K2A, ADAM17, NLRP3, VSIG4	610	134	13528	0.9930022021042331	1.0	0.9970312644588983	9.999.999.999.321.670
GOTERM_BP_FAT	GO:0002443~leukocyte mediated immunity	4	0.49382716049382713	0.750089597883799	ICAM1, LYN, PI4K2A, ADAM17	610	86	13528	10.314.906.595.501.300	1.0	0.9977840230503268	999.999.999.986.431
Annotation Cluster 94	Enrichment Score: 1.0675646297516448
Category	Term	Count	%	PValue	Genes	List Total	Pop Hits	Pop Total	Fold Enrichment	Bonferroni	Benjamini	FDR
GOTERM_BP_FAT	GO:0030278~regulation of ossification	10	12.345.679.012.345.600	0.008186876082975357	TWSG1, PLA2G4A, EGR2, PTGER4, SFRP1, BMP2K, BMPR2, TGFB3, ANKH, TGFB1	610	78	13528	2.843.211.433.375.360	0.9999999999880074	0.13750156997771512	13.786.784.297.970.600
GOTERM_BP_FAT	GO:0030500~regulation of bone mineralization	6	0.7407407407407408	0.010178678808442589	PLA2G4A, BMP2K, BMPR2, TGFB3, ANKH, TGFB1	610	30	13528	4.435.409.836.065.570	0.9999999999999744	0.156409123138878	16.858.273.649.439.400
GOTERM_BP_FAT	GO:0070167~regulation of biomineral formation	6	0.7407407407407408	0.013363127712387346	PLA2G4A, BMP2K, BMPR2, TGFB3, ANKH, TGFB1	610	32	13528	4.158.196.721.311.470	1.0	0.18681851943065297	21.555.114.925.514.000
GOTERM_BP_FAT	GO:0042327~positive regulation of phosphorylation	10	12.345.679.012.345.600	0.030462350464471058	OSM, TNF, LYN, EREG, BMPR2, TGFB3, ADAM17, IL1B, THBS1, TGFB1	610	97	13528	22.862.937.299.307.000	1.0	0.3070483830143572	4.277.984.322.604.570
GOTERM_BP_FAT	GO:0045937~positive regulation of phosphate metabolic process	10	12.345.679.012.345.600	0.03607963929907967	OSM, TNF, LYN, EREG, BMPR2, TGFB3, ADAM17, IL1B, THBS1, TGFB1	610	100	13528	2.217.704.918.032.780	1.0	0.3365140749047817	4.847.594.262.646.090
GOTERM_BP_FAT	GO:0010562~positive regulation of phosphorus metabolic process	10	12.345.679.012.345.600	0.03607963929907967	OSM, TNF, LYN, EREG, BMPR2, TGFB3, ADAM17, IL1B, THBS1, TGFB1	610	100	13528	2.217.704.918.032.780	1.0	0.3365140749047817	4.847.594.262.646.090
GOTERM_BP_FAT	GO:0030501~positive regulation of bone mineralization	4	0.49382716049382713	0.04475341877882904	PLA2G4A, BMPR2, TGFB3, TGFB1	610	18	13528	4.928.233.151.183.970	1.0	0.37697659980664977	5.623.082.144.316.100
GOTERM_BP_FAT	GO:0001932~regulation of protein amino acid phosphorylation	14	1.728.395.061.728.390	0.04886864414358571	TNF, PDGFB, LYN, SOCS3, TGFB3, BMPR2, TGFB1, OSM, MAP3K2, RIPK1, IL1B, ADAM17, RAPGEF4, FGD4	610	173	13528	17.946.745.001.421.300	1.0	0.39498950418787593	5.951.140.796.985.200
GOTERM_BP_FAT	GO:0070169~positive regulation of biomineral formation	4	0.49382716049382713	0.051422739895454296	PLA2G4A, BMPR2, TGFB3, TGFB1	610	19	13528	4.668.852.459.016.390	1.0	0.4070374825102492	6.142.916.999.015.370
GOTERM_BP_FAT	GO:0045778~positive regulation of ossification	4	0.49382716049382713	0.09122147155136427	PLA2G4A, BMPR2, TGFB3, TGFB1	610	24	13528	3.696.174.863.387.970	1.0	0.5351228346344669	822.031.583.846.984
GOTERM_BP_FAT	GO:0001934~positive regulation of protein amino acid phosphorylation	8	0.9876543209876543	0.1058297803325219	OSM, TNF, LYN, BMPR2, TGFB3, ADAM17, IL1B, TGFB1	610	89	13528	19.934.426.229.508.100	1.0	0.5730919736316841	8.671.568.136.479.950
GOTERM_BP_FAT	GO:0032268~regulation of cellular protein metabolic process	27	33.333.333.333.333.300	0.17283982755486493	A2M, EIF4E3, TNF, PDGFB, BMPR2, TGFB3, NFKB1, IL10, TGFB1, APLP1, PAIP2B, MAP3K2, IL1B, RAPGEF4, THBS1, FGD4, LYN, SOCS3, FURIN, OSM, EIF4A3, RIPK1, ADAM17, MDM2, SH3D19, EIF2AK3, IFT88	610	474	13528	12.632.496.368.541.100	1.0	0.7107063117421312	9.674.283.536.623.940
GOTERM_BP_FAT	GO:0007565~female pregnancy	8	0.9876543209876543	0.2266086383102665	PLA2G4A, PTGS2, SP3, GRN, TGFB3, IL1B, PLAU, TGFB1	610	110	13528	1.612.876.304.023.840	1.0	0.7924001567984033	9.903.154.868.049.770
GOTERM_BP_FAT	GO:0032270~positive regulation of cellular protein metabolic process	13	16.049.382.716.049.300	0.35827879254659645	TNF, LYN, TGFB3, BMPR2, FURIN, TGFB1, OSM, IL1B, ADAM17, MDM2, SH3D19, THBS1, IFT88	610	233	13528	1.237.346.091.606.270	1.0	0.9102080664842807	9.996.662.556.367.090
GOTERM_BP_FAT	GO:0051247~positive regulation of protein metabolic process	13	16.049.382.716.049.300	0.4134417248307912	TNF, LYN, TGFB3, BMPR2, FURIN, TGFB1, OSM, IL1B, ADAM17, MDM2, SH3D19, THBS1, IFT88	610	243	13528	11.864.264.993.591.000	1.0	0.9394324083961347	9.999.340.837.409.230
KEGG_PATHWAY	hsa04350:TGF-beta signaling pathway	6	0.7407407407407408	0.5142865990411551	INHBA, TNF, BMPR2, TGFB3, THBS1, TGFB1	277	87	5085	12.660.276.360.014.900	1.0	0.8248824263768421	9.998.236.896.699.190
GOTERM_BP_FAT	GO:0031399~regulation of protein modification process	14	1.728.395.061.728.390	0.5720216205167138	TNF, PDGFB, LYN, SOCS3, TGFB3, BMPR2, TGFB1, OSM, MAP3K2, RIPK1, IL1B, ADAM17, RAPGEF4, FGD4	610	295	13528	1.052.470.130.591.830	1.0	0.983125468413962	9.999.997.767.884.370
GOTERM_BP_FAT	GO:0031401~positive regulation of protein modification process	8	0.9876543209876543	0.7429183785924178	OSM, TNF, LYN, BMPR2, TGFB3, ADAM17, IL1B, TGFB1	610	187	13528	0.94875076707285	1.0	0.9975113140063627	9.999.999.999.773.910
Annotation Cluster 95	Enrichment Score: 1.0616787982193543
Category	Term	Count	%	PValue	Genes	List Total	Pop Hits	Pop Total	Fold Enrichment	Bonferroni	Benjamini	FDR
SP_PIR_KEYWORDS	phosphoric monoester hydrolase	9	11.111.111.111.111.100	0.006069525004220233	SPDYA, PTPRJ, PTPRD, PTPRE, FBP1, PTPN13, PPP4C, PPP2R2C, PTPN11	769	69	19235	3.262.565.726.239.610	0.9575607692702492	0.09130696959761297	8.435.785.041.816.210
SP_PIR_KEYWORDS	protein phosphatase	12	14.814.814.814.814.800	0.015096259676967583	SPDYA, PTPRJ, PTPRD, PTPRE, DUSP1, PTPN13, DNAJC6, PPP4C, TENC1, TPTE, PTPN11, DUSP6	769	130	19235	230.889.266.780.034	0.9996272863277081	0.16091039569344656	19.764.047.410.445.800
UP_SEQ_FEATURE	active site:Phosphocysteine intermediate	9	11.111.111.111.111.100	0.018276546207056203	PTPRJ, PTPRD, PTPRE, DUSP1, PTPN13, DNAJC6, TENC1, PTPN11, DUSP6	769	83	19113	2.695.050.683.879.860	1.0	0.7218113128014795	2.754.006.905.417.940
SP_PIR_KEYWORDS	tyrosine-specific phosphatase	5	0.6172839506172839	0.03372565478119715	PTPRJ, PTPRD, PTPRE, PTPN13, PTPN11	769	31	19235	4.034.355.467.930.700	0.9999999815016465	0.23645374810262443	39.142.325.213.248.900
INTERPRO	IPR016130:Protein-tyrosine phosphatase, active site	8	0.9876543209876543	0.09269802615099342	PTPRJ, PTPRD, PTPRE, DUSP1, PTPN13, TPTE, PTPN11, DUSP6	726	89	16659	20.625.870.554.369.000	1.0	0.8737397199230168	7.914.838.366.374.130
INTERPRO	IPR000242:Protein-tyrosine phosphatase, receptor/non-receptor type	5	0.6172839506172839	0.09477047338596657	PTPRJ, PTPRD, PTPRE, PTPN13, PTPN11	726	40	16659	28.682.851.239.669.400	1.0	0.8658104086126501	7.990.285.046.306.610
GOTERM_MF_FAT	GO:0004725~protein tyrosine phosphatase activity	9	11.111.111.111.111.100	0.10354836176889007	PTPRJ, PTPRD, PTPRE, DUSP1, PTPN13, DNAJC6, TPTE, PTPN11, DUSP6	595	104	12983	18.882.837.750.484.800	1.0	0.7335749419458724	8.155.744.030.122.090
GOTERM_MF_FAT	GO:0004721~phosphoprotein phosphatase activity	12	14.814.814.814.814.800	0.13557618301402477	SPDYA, PTPRJ, PTPRD, PTPRE, DUSP1, PTPN13, DNAJC6, PPP4C, TENC1, TPTE, PTPN11, DUSP6	595	165	12983	15.869.213.139.801.300	1.0	0.7779589057084232	894.932.169.723.914
SMART	SM00194:PTPc	5	0.6172839506172839	0.13856691139624988	PTPRJ, PTPRD, PTPRE, PTPN13, PTPN11	456	40	9079	2.488.760.964.912.280	1.0	0.8342040545457818	856.488.478.793.026
INTERPRO	IPR000387:Protein-tyrosine phosphatase	7	0.8641975308641975	0.14079082725186212	PTPRJ, PTPRD, PTPRE, DUSP1, PTPN13, PTPN11, DUSP6	726	81	16659	1.983.011.937.557.390	1.0	0.9321182057957805	9.133.128.297.563.280
INTERPRO	IPR000387:Dual-specific/protein-tyrosine phosphatase, conserved region	7	0.8641975308641975	0.1467066674807723	PTPRJ, PTPRD, PTPRE, DUSP1, PTPN13, PTPN11, DUSP6	726	82	16659	19.588.288.651.481.500	1.0	0.9347641458460699	9.224.469.847.394.040
GOTERM_MF_FAT	GO:0016791~phosphatase activity	16	19.753.086.419.753.000	0.16973433126881812	PTPRJ, PTPRD, PTPRE, FBP1, PTPN13, PPIP5K1, ATP1A1, TENC1, TPTE, PTPN11, SPDYA, DUSP1, DNAJC6, SYNJ2, PPP4C, DUSP6	595	249	12983	14.020.991.529.141.700	1.0	0.8128911497076237	943.677.668.718.643
GOTERM_MF_FAT	GO:0019198~transmembrane receptor protein phosphatase activity	3	0.3703703703703704	0.19804383435108044	PTPRJ, PTPRD, PTPRE	595	18	12983	3.636.694.677.871.140	1.0	0.8400168089715404	9.670.636.226.358.110
UP_SEQ_FEATURE	domain:Tyrosine-protein phosphatase	5	0.6172839506172839	0.23808581138762602	PTPRJ, DUSP1, PTPN13, PTPN11, DUSP6	769	62	19113	2.004.383.573.136.450	1.0	0.9981399484041488	9.913.384.755.077.380
GOTERM_BP_FAT	GO:0006470~protein amino acid dephosphorylation	9	11.111.111.111.111.100	0.25028502452758306	SPDYA, PTPRJ, PTPRD, PTPRE, DUSP1, PTPN13, TPTE, PTPN11, DUSP6	610	133	13528	15.007.025.761.124.100	1.0	0.820522260878907	994.474.098.203.686
GOTERM_BP_FAT	GO:0016311~dephosphorylation	10	12.345.679.012.345.600	0.25811148312799737	SPDYA, PTPRJ, PTPRD, PTPRE, DUSP1, SYNJ2, PTPN13, TPTE, PTPN11, DUSP6	610	154	13528	14.400.681.285.927.100	1.0	0.8279033170337535	9.954.274.462.375.330
Annotation Cluster 96	Enrichment Score: 1.0457474780386118
Category	Term	Count	%	PValue	Genes	List Total	Pop Hits	Pop Total	Fold Enrichment	Bonferroni	Benjamini	FDR
GOTERM_MF_FAT	GO:0004620~phospholipase activity	9	11.111.111.111.111.100	0.03573056021283598	LPL, C3AR1, PLD2, PLCL1, PLA2G4A, PLA2G16, SMPDL3A, PLA2G12A, HMOX1	595	83	12983	2.366.042.320.542.670	0.9999999999999587	0.53719165129243	43.032.645.868.157.400
GOTERM_MF_FAT	GO:0016298~lipase activity	10	12.345.679.012.345.600	0.03933652554188264	LPL, C3AR1, PLD2, PLCL1, PLA2G4A, PLA2G16, SMPDL3A, PLA2G12A, HMOX1, AOAH	595	100	12983	2.182.016.806.722.680	0.9999999999999982	0.5635363079571934	4.623.961.902.754.640
GOTERM_MF_FAT	GO:0004091~carboxylesterase activity	9	11.111.111.111.111.100	0.07250520179567718	ACOT9, LPL, CHKA, PLA2G4A, PLA2G16, PLA2G12A, AOAH, PLA2G7, ABHD3	595	96	12983	20.456.407.563.025.200	1.0	0.6732165144067691	6.877.751.865.966.720
GOTERM_BP_FAT	GO:0016042~lipid catabolic process	13	16.049.382.716.049.300	0.0909515656835448	LPL, PLD2, PLA2G16, CPT2, ENPP2, HEXA, HEXB, PPT1, PLA2G4A, GLA, SMPDL3A, PLA2G12A, PLA2G7	610	173	13528	1.666.483.464.417.700	1.0	0.5349490509858504	8.210.753.310.453.070
KEGG_PATHWAY	hsa00565:Ether lipid metabolism	5	0.6172839506172839	0.1192106945551048	PLD2, PLA2G4A, ENPP2, PLA2G12A, PLA2G7	277	35	5085	26.224.858.174.316.600	0.9999999958260333	0.4979651194306215	7.811.369.760.672.450
SP_PIR_KEYWORDS	lipid degradation	7	0.8641975308641975	0.12915500214269926	LPL, PLD2, PLA2G4A, PLA2G16, ENPP2, PLA2G12A, PLA2G7	769	86	19235	20.359.421.780.022.300	1.0	0.5416596190585216	8.649.206.482.820.890
GOTERM_MF_FAT	GO:0004623~phospholipase A2 activity	3	0.3703703703703704	0.335217000871799	PLA2G4A, PLA2G16, PLA2G12A	595	26	12983	2.517.711.700.064.640	1.0	0.9300655155719	9.981.898.297.385.910
Annotation Cluster 97	Enrichment Score: 1.0437659213725359
Category	Term	Count	%	PValue	Genes	List Total	Pop Hits	Pop Total	Fold Enrichment	Bonferroni	Benjamini	FDR
GOTERM_BP_FAT	GO:0070302~regulation of stress-activated protein kinase signaling pathway	9	11.111.111.111.111.100	0.01200433533685019	TNF, LYN, MAP3K2, RIPK1, HIPK2, TLR3, IL1B, RIPK2, FGD4	610	69	13528	28.926.585.887.384.100	0.9999999999999999	0.173396505159634	1.958.250.386.160.380
GOTERM_BP_FAT	GO:0043408~regulation of MAPKKK cascade	11	13.580.246.913.580.200	0.02495990124095248	OSM, TNF, MAP3K2, RIPK1, HIPK2, TLR3, IL1B, RIPK2, LPAR1, NENF, FGD4	610	109	13528	22.380.508.347.119.800	1.0	0.27064699201923903	3.662.733.879.503.140
GOTERM_BP_FAT	GO:0046328~regulation of JNK cascade	8	0.9876543209876543	0.026347303263956946	TNF, MAP3K2, RIPK1, HIPK2, TLR3, IL1B, RIPK2, FGD4	610	65	13528	27.294.829.760.403.500	1.0	0.2787061762253471	38.235.016.306.031.500
GOTERM_BP_FAT	GO:0080135~regulation of cellular response to stress	9	11.111.111.111.111.100	0.09263968464591432	TNF, LYN, MAP3K2, RIPK1, HIPK2, TLR3, IL1B, RIPK2, FGD4	610	103	13528	19.378.004.138.150.500	1.0	0.5390353972703656	8.269.773.736.701.870
GOTERM_BP_FAT	GO:0031098~stress-activated protein kinase signaling pathway	6	0.7407407407407408	0.15323447376737248	TNF, MAP3K2, CRYAB, RIPK1, TRIB1, FGD4	610	63	13528	21.120.999.219.359.800	1.0	0.6739557813943716	9.502.916.331.726.600
GOTERM_BP_FAT	GO:0043507~positive regulation of JUN kinase activity	4	0.49382716049382713	0.17295166133331855	MAP3K2, RIPK1, IL1B, FGD4	610	32	13528	27.721.311.475.409.800	1.0	0.7101959268708147	9.675.077.313.717.170
GOTERM_BP_FAT	GO:0043506~regulation of JUN kinase activity	4	0.49382716049382713	0.2315017925327354	MAP3K2, RIPK1, IL1B, FGD4	610	37	13528	23.975.188.303.057.100	1.0	0.7990211259928675	9.913.635.485.121.300
GOTERM_BP_FAT	GO:0007254~JNK cascade	5	0.6172839506172839	0.2742506240564937	TNF, MAP3K2, RIPK1, TRIB1, FGD4	610	59	13528	18.794.109.474.854.100	1.0	0.8449783174147247	9.969.254.195.836.780
GOTERM_BP_FAT	GO:0007257~activation of JUN kinase activity	3	0.3703703703703704	0.3281023084189175	MAP3K2, RIPK1, FGD4	610	26	13528	25.588.902.900.378.300	1.0	0.891360937617748	9.992.351.974.372.180
Annotation Cluster 98	Enrichment Score: 1.034091719588636
Category	Term	Count	%	PValue	Genes	List Total	Pop Hits	Pop Total	Fold Enrichment	Bonferroni	Benjamini	FDR
GOTERM_BP_FAT	GO:0017015~regulation of transforming growth factor beta receptor signaling pathway	8	0.9876543209876543	0.0015832408996557107	HIPK2, CHST11, TGFB3, ADAM17, SKIL, THBS1, FURIN, TGFB1	610	39	13528	4.549.138.293.400.580	0.992147881314705	0.04974105392102157	28.188.545.219.977.100
GOTERM_CC_FAT	GO:0060205~cytoplasmic membrane-bounded vesicle lumen	7	0.8641975308641975	0.013952129424364567	A2M, PDGFB, F13A1, TGFB3, THBS1, TGFB1, FN1	582	44	12782	34.939.862.542.955.300	0.9968509481270821	0.1310795959446196	1.785.461.952.816.770
GOTERM_CC_FAT	GO:0031983~vesicle lumen	7	0.8641975308641975	0.01716019282959838	A2M, PDGFB, F13A1, TGFB3, THBS1, TGFB1, FN1	582	46	12782	3.342.073.808.456.590	0.9991722053824488	0.15546587117418542	2.151.763.694.511.990
GOTERM_BP_FAT	GO:0043536~positive regulation of blood vessel endothelial cell migration	3	0.3703703703703704	0.059037521486778606	PDGFB, THBS1, TGFB1	610	9	13528	7.392.349.726.775.950	1.0	0.43603206492115054	666.503.368.682.049
GOTERM_BP_FAT	GO:0032103~positive regulation of response to external stimulus	7	0.8641975308641975	0.06741353286040944	OSM, PLA2G4A, PDGFB, ADAM17, CCL5, THBS1, TGFB1	610	64	13528	24.256.147.540.983.600	1.0	0.46434406645156057	7.161.975.730.333.550
GOTERM_BP_FAT	GO:0010595~positive regulation of endothelial cell migration	3	0.3703703703703704	0.11374300349619555	PDGFB, THBS1, TGFB1	610	13	13528	5.117.780.580.075.660	1.0	0.591129214977804	8.868.451.762.450.300
GOTERM_BP_FAT	GO:0050921~positive regulation of chemotaxis	4	0.49382716049382713	0.1401839002378724	PDGFB, ADAM17, THBS1, TGFB1	610	29	13528	3.058.903.335.217.630	1.0	0.6492451089967515	9.344.916.123.192.860
GOTERM_BP_FAT	GO:0043535~regulation of blood vessel endothelial cell migration	3	0.3703703703703704	0.16044603643005867	PDGFB, THBS1, TGFB1	610	16	13528	4.158.196.721.311.470	1.0	0.689030551658567	9.574.011.893.883.070
GOTERM_BP_FAT	GO:0050920~regulation of chemotaxis	4	0.49382716049382713	0.16179324019959818	PDGFB, ADAM17, THBS1, TGFB1	610	31	13528	28.615.547.329.455.300	1.0	0.6899791670057672	9.586.180.162.282.760
GOTERM_BP_FAT	GO:0048520~positive regulation of behavior	4	0.49382716049382713	0.19587740964248723	PDGFB, ADAM17, THBS1, TGFB1	610	34	13528	26.090.646.094.503.300	1.0	0.750033916139383	9.804.356.383.431.510
GOTERM_BP_FAT	GO:0030336~negative regulation of cell migration	5	0.6172839506172839	0.254167780614704	PDGFB, HMOX1, THBS1, TGFB1, TRIB1	610	57	13528	19.453.551.912.568.300	1.0	0.8242160719095717	9.949.683.654.041.970
GOTERM_BP_FAT	GO:0040013~negative regulation of locomotion	5	0.6172839506172839	0.294585435856886	PDGFB, HMOX1, THBS1, TGFB1, TRIB1	610	61	13528	18.177.909.164.203.100	1.0	0.8635232273238322	998.158.972.597.502
GOTERM_BP_FAT	GO:0010594~regulation of endothelial cell migration	3	0.3703703703703704	0.31131282665578797	PDGFB, THBS1, TGFB1	610	25	13528	26.612.459.016.393.400	1.0	0.8791004750775988	9.988.060.686.922.810
GOTERM_BP_FAT	GO:0051271~negative regulation of cell motion	5	0.6172839506172839	0.31510293844144105	PDGFB, HMOX1, THBS1, TGFB1, TRIB1	610	63	13528	17.600.832.682.799.800	1.0	0.8823562256312175	998.919.240.266.162
GOTERM_BP_FAT	GO:0050795~regulation of behavior	4	0.49382716049382713	0.34289531931448786	PDGFB, ADAM17, THBS1, TGFB1	610	46	13528	1.928.439.059.158.940	1.0	0.9020015907712436	9.994.882.332.729.950
Annotation Cluster 99	Enrichment Score: 1.0246391898594862
Category	Term	Count	%	PValue	Genes	List Total	Pop Hits	Pop Total	Fold Enrichment	Bonferroni	Benjamini	FDR
GOTERM_BP_FAT	GO:0032868~response to insulin stimulus	11	13.580.246.913.580.200	0.014461605782313017	IRS2, EGR2, LYN, SOCS3, PPARG, FBP1, PDE3B, RHOQ, FOXO4, CCL5, IL10	610	100	13528	2.439.475.409.836.060	1.0	0.1979619594905102	23.116.314.720.936.900
GOTERM_BP_FAT	GO:0043434~response to peptide hormone stimulus	14	1.728.395.061.728.390	0.021745685888763213	IRS2, EGR2, LYN, SOCS3, MAP1B, PPARG, FBP1, RHOQ, PDE3B, NR4A3, FOXO4, CCL5, IL10, BTG2	610	154	13528	20.160.953.800.298.000	1.0	0.24796654511060556	327.496.260.206.836
GOTERM_BP_FAT	GO:0032869~cellular response to insulin stimulus	6	0.7407407407407408	0.19091528546680714	IRS2, PPARG, FBP1, PDE3B, RHOQ, FOXO4	610	68	13528	19.567.984.570.877.500	1.0	0.7415185978971606	9.781.385.373.118.750
GOTERM_BP_FAT	GO:0032870~cellular response to hormone stimulus	9	11.111.111.111.111.100	0.25028502452758306	IRS2, DUSP1, PPARG, FBP1, PDE3B, RHOQ, GNB4, FOXO4, PTPN11	610	133	13528	15.007.025.761.124.100	1.0	0.820522260878907	994.474.098.203.686
GOTERM_BP_FAT	GO:0008286~insulin receptor signaling pathway	3	0.3703703703703704	0.5011166761561943	IRS2, RHOQ, FOXO4	610	37	13528	17.981.391.227.292.800	1.0	0.9695874817079837	9.999.964.506.084.410
Annotation Cluster 100	Enrichment Score: 1.021120519171151
Category	Term	Count	%	PValue	Genes	List Total	Pop Hits	Pop Total	Fold Enrichment	Bonferroni	Benjamini	FDR
GOTERM_BP_FAT	GO:0030099~myeloid cell differentiation	9	11.111.111.111.111.100	0.05799793901000706	DNASE2, INHBA, TNF, LYN, SP3, IRF8, PPARG, RB1, TGFB1	610	93	13528	2.146.166.049.709.140	1.0	0.43212103242688005	6.597.914.262.302.140
GOTERM_BP_FAT	GO:0034101~erythrocyte homeostasis	6	0.7407407407407408	0.06826733672891522	DNASE2, INHBA, LYN, HMOX1, SP3, RB1	610	49	13528	2.715.557.042.489.120	1.0	0.46675737978702825	7.208.499.572.267.080
GOTERM_BP_FAT	GO:0030218~erythrocyte differentiation	5	0.6172839506172839	0.126814681168608	DNASE2, INHBA, LYN, SP3, RB1	610	43	13528	25.787.266.488.753.300	1.0	0.6197604943099274	913.459.566.469.141
GOTERM_BP_FAT	GO:0048872~homeostasis of number of cells	8	0.9876543209876543	0.16395432136185567	DNASE2, INHBA, CASP3, LYN, HMOX1, SP3, RB1, TGFB1	610	100	13528	17.741.639.344.262.200	1.0	0.6936763422046488	9.605.016.251.979.680
Annotation Cluster 101	Enrichment Score: 1.0058967732572206
Category	Term	Count	%	PValue	Genes	List Total	Pop Hits	Pop Total	Fold Enrichment	Bonferroni	Benjamini	FDR
INTERPRO	IPR000975:Interleukin-1	3	0.3703703703703704	0.0675066366656891	IL18, IL1B, IL1A	726	10	16659	6.883.884.297.520.660	1.0	0.8179816615165159	6.757.957.727.372.430
SMART	SM00125:IL1	3	0.3703703703703704	0.08639335796400992	IL18, IL1B, IL1A	456	10	9079	5.973.026.315.789.470	0.9999999998819435	0.782159150892335	6.914.905.495.294.270
GOTERM_MF_FAT	GO:0005149~interleukin-1 receptor binding	3	0.3703703703703704	0.16462009751538417	IL18, IL1B, IL1A	595	16	12983	4.091.281.512.605.040	1.0	0.8194565839587591	9.380.665.505.919.400
Annotation Cluster 102	Enrichment Score: 0.9998143739115788
Category	Term	Count	%	PValue	Genes	List Total	Pop Hits	Pop Total	Fold Enrichment	Bonferroni	Benjamini	FDR
GOTERM_BP_FAT	GO:0019318~hexose metabolic process	15	18.518.518.518.518.500	0.051785996763527964	B4GALT1, IRS2, TNF, CRYAB, PDK4, FBP1, HK2, FUCA2, PMM2, FUCA1, SPDYA, GALM, ATF3, SDS, GAA	610	192	13528	17.325.819.672.131.100	1.0	0.40727846548678404	6.169.485.011.829.090
GOTERM_BP_FAT	GO:0005996~monosaccharide metabolic process	16	19.753.086.419.753.000	0.07666896249513527	B4GALT1, IRS2, TNF, CRYAB, PDK4, HEXB, HK2, FBP1, FUCA2, PMM2, FUCA1, SPDYA, GALM, ATF3, SDS, GAA	610	222	13528	15.983.458.868.704.700	1.0	0.49322583973920997	7.629.458.153.152.420
GOTERM_BP_FAT	GO:0006006~glucose metabolic process	10	12.345.679.012.345.600	0.2521883104633928	SPDYA, IRS2, ATF3, TNF, SDS, CRYAB, PDK4, HK2, GAA, FBP1	610	153	13528	1.449.480.338.583.520	1.0	0.8226251639895358	9.947.218.495.816.910
Annotation Cluster 103	Enrichment Score: 0.9676474465743109
Category	Term	Count	%	PValue	Genes	List Total	Pop Hits	Pop Total	Fold Enrichment	Bonferroni	Benjamini	FDR
UP_SEQ_FEATURE	domain:PARP catalytic	4	0.49382716049382713	0.028851985718781063	PARP12, ZC3HAV1, PARP14, PARP8	769	17	19113	5.848.083.836.915.780	1.0	0.8049460881524542	4.002.762.108.711.220
INTERPRO	IPR012317:Poly(ADP-ribose) polymerase, catalytic region	4	0.49382716049382713	0.03539173730569084	PARP12, ZC3HAV1, PARP14, PARP8	726	17	16659	5.399.124.939.231.890	1.0	0.6799981137700167	440.494.494.688.379
INTERPRO	IPR004170:WWE domain	3	0.3703703703703704	0.0935405910649792	PARP12, ZC3HAV1, PARP14	726	12	16659	57.365.702.479.338.800	1.0	0.8667954701328314	7.945.826.547.057.660
GOTERM_MF_FAT	GO:0003950~NAD+ ADP-ribosyltransferase activity	4	0.49382716049382713	0.10410615501294841	PARP12, ZC3HAV1, PARP14, PARP8	595	25	12983	34.912.268.907.563.000	1.0	0.7305731650893887	8.173.411.246.564.230
GOTERM_MF_FAT	GO:0016763~transferase activity, transferring pentosyl groups	5	0.6172839506172839	0.15785356668830805	PARP12, ZC3HAV1, PARP14, PARP8, PNP	595	46	12983	23.717.573.986.116.100	1.0	0.8086379647242884	9.298.368.948.828.590
SP_PIR_KEYWORDS	nad	3	0.3703703703703704	0.9961088862041404	PARP12, PARP14, PARP8	769	189	19235	0.3970318079550849	1.0	0.9999961497335752	100.0
Annotation Cluster 104	Enrichment Score: 0.9467917087894712
Category	Term	Count	%	PValue	Genes	List Total	Pop Hits	Pop Total	Fold Enrichment	Bonferroni	Benjamini	FDR
UP_SEQ_FEATURE	nucleotide phosphate-binding region:ATP 1	5	0.6172839506172839	0.05055502839391282	ABCA8, HK2, ABCC4, ABCA2, ABCA1	769	35	19113	35.506.223.295.560.000	1.0	0.9025478206688626	5.958.616.507.393.690
UP_SEQ_FEATURE	nucleotide phosphate-binding region:ATP 2	5	0.6172839506172839	0.05055502839391282	ABCA8, HK2, ABCC4, ABCA2, ABCA1	769	35	19113	35.506.223.295.560.000	1.0	0.9025478206688626	5.958.616.507.393.690
INTERPRO	IPR003439:ABC transporter-like	6	0.7407407407407408	0.05658447571558521	ABCA8, ABCC4, ABCA2, ABCA1, ABCG1, ABCG2	726	48	16659	28.682.851.239.669.400	1.0	0.7800730355202052	6.088.707.243.734.330
KEGG_PATHWAY	hsa02010:ABC transporters	6	0.7407407407407408	0.0878555179719559	ABCA8, ABCC4, ABCA2, ABCA1, ABCG1, ABCG2	277	44	5085	25.032.819.166.393.100	0.9999991495034514	0.42827536984257286	667.339.718.254.921
INTERPRO	IPR017871:ABC transporter, conserved site	6	0.7407407407407408	0.10139018407688619	ABCA8, ABCC4, ABCA2, ABCA1, ABCG1, ABCG2	726	57	16659	24.153.979.991.300.500	1.0	0.8799692662981381	8.214.480.175.369.560
UP_SEQ_FEATURE	domain:ABC transporter 1	4	0.49382716049382713	0.13606781518881925	ABCA8, ABCC4, ABCA2, ABCA1	769	32	19113	31.067.945.383.615.000	1.0	0.9891567075188687	922.254.794.935.823
UP_SEQ_FEATURE	domain:ABC transporter 2	4	0.49382716049382713	0.13606781518881925	ABCA8, ABCC4, ABCA2, ABCA1	769	32	19113	31.067.945.383.615.000	1.0	0.9891567075188687	922.254.794.935.823
INTERPRO	IPR003593:ATPase, AAA+ type, core	9	11.111.111.111.111.100	0.2906319986876111	ABCA8, VCP, SNRNP200, ABCC4, ABCA2, ABCA1, KATNAL1, ABCG1, ABCG2	726	144	16659	14.341.425.619.834.700	1.0	0.9860739712206887	9.960.492.022.287.860
SMART	SM00382:AAA	9	11.111.111.111.111.100	0.4345396404822802	ABCA8, VCP, SNRNP200, ABCC4, ABCA2, ABCA1, KATNAL1, ABCG1, ABCG2	456	144	9079	12.443.804.824.561.400	1.0	0.9650696099058133	9.994.009.939.065.580
Annotation Cluster 105	Enrichment Score: 0.937877532290656
Category	Term	Count	%	PValue	Genes	List Total	Pop Hits	Pop Total	Fold Enrichment	Bonferroni	Benjamini	FDR
SP_PIR_KEYWORDS	carboxypeptidase	5	0.6172839506172839	0.03736677630380611	SCPEP1, CPM, CNDP1, AGTPBP1, CTSA	769	32	19235	3.908.281.859.557.860	0.9999999973927699	0.25223119494496293	42.379.024.440.496.400
GOTERM_MF_FAT	GO:0004180~carboxypeptidase activity	5	0.6172839506172839	0.08722403267889206	SCPEP1, CPM, CNDP1, AGTPBP1, CTSA	595	37	12983	29.486.713.604.360.600	1.0	0.7183906126228773	7.562.039.578.057.980
GOTERM_MF_FAT	GO:0008238~exopeptidase activity	5	0.6172839506172839	0.47124375640806165	SCPEP1, CPM, CNDP1, AGTPBP1, CTSA	595	77	12983	14.168.940.303.394.000	1.0	0.9758214387982516	9.999.475.063.272.260
Annotation Cluster 106	Enrichment Score: 0.9353392468246418
Category	Term	Count	%	PValue	Genes	List Total	Pop Hits	Pop Total	Fold Enrichment	Bonferroni	Benjamini	FDR
GOTERM_BP_FAT	GO:0043244~regulation of protein complex disassembly	7	0.8641975308641975	0.026218249629799333	IRAK3, PLEK, MAPT, MAP1A, MAP1B, SPTBN1, MID1IP1	610	51	13528	30.439.087.110.253.900	1.0	0.2784781006242675	3.808.711.397.510.670
GOTERM_BP_FAT	GO:0007026~negative regulation of microtubule depolymerization	4	0.49382716049382713	0.0328130682855256	MAPT, MAP1A, MAP1B, MID1IP1	610	16	13528	5.544.262.295.081.960	1.0	0.32062825819633534	45.232.348.707.465.900
GOTERM_BP_FAT	GO:0031114~regulation of microtubule depolymerization	4	0.49382716049382713	0.0328130682855256	MAPT, MAP1A, MAP1B, MID1IP1	610	16	13528	5.544.262.295.081.960	1.0	0.32062825819633534	45.232.348.707.465.900
GOTERM_BP_FAT	GO:0043242~negative regulation of protein complex disassembly	6	0.7407407407407408	0.035800763156700235	IRAK3, MAPT, MAP1A, MAP1B, SPTBN1, MID1IP1	610	41	13528	32.454.218.312.674.900	1.0	0.33535953581441147	4.820.627.592.688.870
GOTERM_BP_FAT	GO:0031111~negative regulation of microtubule polymerization or depolymerization	4	0.49382716049382713	0.038546728119463844	MAPT, MAP1A, MAP1B, MID1IP1	610	17	13528	5.218.129.218.900.670	1.0	0.34616597250859105	5.080.447.543.947.550
GOTERM_BP_FAT	GO:0031110~regulation of microtubule polymerization or depolymerization	5	0.6172839506172839	0.04885783074907715	MAPT, MAP1A, MAP1B, SKA2, MID1IP1	610	31	13528	35.769.434.161.819.100	1.0	0.3959196527314026	5.950.310.043.555.270
GOTERM_BP_FAT	GO:0051129~negative regulation of cellular component organization	12	14.814.814.814.814.800	0.055706706421658196	MAG, IRAK3, NRP1, MAPT, MAP1A, MAP1B, RHOQ, SPTBN1, MID1IP1, MMP14, THBS1, TGFB1	610	142	13528	18.741.168.321.403.800	1.0	0.42185393644765856	6.445.451.007.760.330
GOTERM_BP_FAT	GO:0044087~regulation of cellular component biogenesis	12	14.814.814.814.814.800	0.055706706421658196	PLEK, TPPP, MAPT, MAP1B, TGFB3, RHOQ, SPTBN1, MMP14, THBS1, SNAP25, AHR, RASA1	610	142	13528	18.741.168.321.403.800	1.0	0.42185393644765856	6.445.451.007.760.330
GOTERM_BP_FAT	GO:0033043~regulation of organelle organization	15	18.518.518.518.518.500	0.11243249026955573	TNF, PLEK, MAP1A, MAP1B, RHOQ, CRIPAK, MID1IP1, PLA2G4A, EREG, MAPT, SPTBN1, IL1B, SKA2, IL1A, RASA1	610	217	13528	15.329.757.497.922.400	1.0	0.5884030089121225	8.837.873.502.073.440
GOTERM_BP_FAT	GO:0070507~regulation of microtubule cytoskeleton organization	5	0.6172839506172839	0.11899675583293765	MAPT, MAP1A, MAP1B, SKA2, MID1IP1	610	42	13528	26.401.249.024.199.800	1.0	0.6052066994608885	8.983.573.923.823.590
GOTERM_BP_FAT	GO:0051493~regulation of cytoskeleton organization	10	12.345.679.012.345.600	0.15991331585663998	PLEK, MAPT, MAP1A, MAP1B, RHOQ, SPTBN1, SKA2, CRIPAK, MID1IP1, RASA1	610	136	13528	1.630.665.380.906.460	1.0	0.688504558556192	9.569.107.622.950.280
GOTERM_BP_FAT	GO:0032886~regulation of microtubule-based process	5	0.6172839506172839	0.17781375215415807	MAPT, MAP1A, MAP1B, SKA2, MID1IP1	610	49	13528	22.629.642.020.742.700	1.0	0.7196131250924076	9.707.873.837.580.950
GOTERM_BP_FAT	GO:0031334~positive regulation of protein complex assembly	4	0.49382716049382713	0.20760615778596017	PLEK, TPPP, MAPT, MAP1B	610	35	13528	25.345.199.063.231.800	1.0	0.7674490954070977	9.849.923.592.346.940
GOTERM_BP_FAT	GO:0043254~regulation of protein complex assembly	7	0.8641975308641975	0.2189268274890519	PLEK, TPPP, MAPT, MAP1B, SPTBN1, AHR, RASA1	610	90	13528	17.248.816.029.143.800	1.0	0.7828016526106532	9.884.245.572.127.130
GOTERM_MF_FAT	GO:0008017~microtubule binding	6	0.7407407407407408	0.2328762276803001	KIF5B, CRYAB, TPPP, MAPT, MAP1B, SKA2	595	72	12983	18.183.473.389.355.700	1.0	0.8677332417584256	9.834.259.889.570.450
GOTERM_BP_FAT	GO:0051494~negative regulation of cytoskeleton organization	5	0.6172839506172839	0.23440856581424663	MAPT, MAP1A, MAP1B, SPTBN1, MID1IP1	610	55	13528	20.160.953.800.298.000	1.0	0.8017008559805069	9.919.344.181.161.520
GOTERM_BP_FAT	GO:0032273~positive regulation of protein polymerization	3	0.3703703703703704	0.31131282665578797	TPPP, MAPT, MAP1B	610	25	13528	26.612.459.016.393.400	1.0	0.8791004750775988	9.988.060.686.922.810
GOTERM_BP_FAT	GO:0032271~regulation of protein polymerization	5	0.6172839506172839	0.36676748618197713	TPPP, MAPT, MAP1B, SPTBN1, RASA1	610	68	13528	1.630.665.380.906.460	1.0	0.9153689430000935	99.973.754.684.765
GOTERM_BP_FAT	GO:0010639~negative regulation of organelle organization	5	0.6172839506172839	0.5078131876910219	MAPT, MAP1A, MAP1B, SPTBN1, MID1IP1	610	82	13528	13.522.590.963.614.500	1.0	0.9710830209323115	9.999.972.187.314.020
GOTERM_BP_FAT	GO:0051495~positive regulation of cytoskeleton organization	3	0.3703703703703704	0.6076900698964355	PLEK, MAPT, MAP1B	610	45	13528	14.784.699.453.551.900	1.0	0.9879314701101609	9.999.999.535.783.310
Annotation Cluster 107	Enrichment Score: 0.9312065845071947
Category	Term	Count	%	PValue	Genes	List Total	Pop Hits	Pop Total	Fold Enrichment	Bonferroni	Benjamini	FDR
GOTERM_CC_FAT	GO:0005938~cell cortex	13	16.049.382.716.049.300	0.03412663313409083	MYO6, MPP1, UTRN, NEDD9, ANLN, FLNA, PPP1R9A, EZR, SPTBN1, GPSM2, ADD3, SEPT8, EXOC6B	582	146	12782	19.555.382.949.677.500	0.9999993434341615	0.24777880592162038	38.495.026.971.909
GOTERM_CC_FAT	GO:0044448~cell cortex part	8	0.9876543209876543	0.0829064920160381	PPP1R9A, EZR, MPP1, UTRN, SPTBN1, ANLN, SEPT8, EXOC6B	582	83	12782	21.168.384.879.725.000	0.9999999999999996	0.4256028881582309	7.022.447.968.546.720
GOTERM_CC_FAT	GO:0030863~cortical cytoskeleton	5	0.6172839506172839	0.1820691490130708	PPP1R9A, EZR, MPP1, UTRN, SPTBN1	582	49	12782	22.410.407.461.953.800	1.0	0.6384277581797408	9.399.944.021.403.540
GOTERM_CC_FAT	GO:0030864~cortical actin cytoskeleton	3	0.3703703703703704	0.3658097835355003	PPP1R9A, UTRN, SPTBN1	582	28	12782	23.530.927.835.051.500	1.0	0.8310670420991617	9.982.961.357.607.210
Annotation Cluster 108	Enrichment Score: 0.926283669926364
Category	Term	Count	%	PValue	Genes	List Total	Pop Hits	Pop Total	Fold Enrichment	Bonferroni	Benjamini	FDR
INTERPRO	IPR000571:Zinc finger, CCCH-type	6	0.7407407407407408	0.07475956335231301	ZFP36, ZC3H13, PARP12, ZC3HAV1, PPP1R10, ZC3H6	726	52	16659	2.647.647.806.738.710	1.0	0.8259281239018835	7.141.304.789.153.900
SMART	SM00356:ZnF_C3H1	6	0.7407407407407408	0.1176843535824148	ZFP36, ZC3H13, PARP12, ZC3HAV1, PPP1R10, ZC3H6	456	52	9079	2.297.317.813.765.180	0.9999999999999825	0.8112267834914458	8.039.901.501.779.220
UP_SEQ_FEATURE	zinc finger region:C3H1-type 2	4	0.49382716049382713	0.11793531994764386	ZFP36, PARP12, ZC3HAV1, ZC3H6	769	30	19113	33.139.141.742.522.700	1.0	0.9853631246646499	8.882.587.574.933.070
UP_SEQ_FEATURE	zinc finger region:C3H1-type 1	4	0.49382716049382713	0.11793531994764386	ZFP36, PARP12, ZC3HAV1, ZC3H6	769	30	19113	33.139.141.742.522.700	1.0	0.9853631246646499	8.882.587.574.933.070
UP_SEQ_FEATURE	zinc finger region:C3H1-type 3	3	0.3703703703703704	0.1909450432031177	PARP12, ZC3HAV1, ZC3H6	769	20	19113	372.815.344.603.381	1.0	0.9962079849404132	9.752.874.265.099.620
Annotation Cluster 109	Enrichment Score: 0.924351420792116
Category	Term	Count	%	PValue	Genes	List Total	Pop Hits	Pop Total	Fold Enrichment	Bonferroni	Benjamini	FDR
GOTERM_BP_FAT	GO:0019228~regulation of action potential in neuron	7	0.8641975308641975	0.03361978043402296	KCNMB4, P2RX4, EGR2, HEXA, HEXB, MAL, TGFB1	610	54	13528	2.874.802.671.523.980	1.0	0.32615835429810724	4.605.085.802.682.290
GOTERM_BP_FAT	GO:0001508~regulation of action potential	7	0.8641975308641975	0.08498813531536865	KCNMB4, P2RX4, EGR2, HEXA, HEXB, MAL, TGFB1	610	68	13528	22.829.315.332.690.400	1.0	0.5154429218480316	7.986.670.361.970.180
GOTERM_BP_FAT	GO:0042552~myelination	5	0.6172839506172839	0.0899761284491421	EGR2, HEXA, HEXB, MAL, TGFB1	610	38	13528	2.918.032.786.885.240	1.0	0.5318608981731997	8.175.788.211.621.470
GOTERM_BP_FAT	GO:0008366~axon ensheathment	5	0.6172839506172839	0.11899675583293765	EGR2, HEXA, HEXB, MAL, TGFB1	610	42	13528	26.401.249.024.199.800	1.0	0.6052066994608885	8.983.573.923.823.590
GOTERM_BP_FAT	GO:0007272~ensheathment of neurons	5	0.6172839506172839	0.11899675583293765	EGR2, HEXA, HEXB, MAL, TGFB1	610	42	13528	26.401.249.024.199.800	1.0	0.6052066994608885	8.983.573.923.823.590
GOTERM_BP_FAT	GO:0019226~transmission of nerve impulse	20	24.691.358.024.691.300	0.23304478177197105	KCNMB4, STX4, EGR3, EGR2, MYO6, AGTPBP1, KIF5A, HEXA, HEXB, CNP, PPT1, MAL, TGFB1, P2RX4, GRM3, SLC1A3, KCNQ3, SDCBP, SNAP25, CHRNE	610	350	13528	12.672.599.531.615.900	1.0	0.8008283434455636	9.916.711.693.265.130
GOTERM_BP_FAT	GO:0042391~regulation of membrane potential	8	0.9876543209876543	0.39897892230005705	KCNMB4, P2RX4, EGR2, HEXA, HEXB, MAL, CHRNE, TGFB1	610	134	13528	13.240.029.361.389.700	1.0	0.9324230451165643	9.998.976.964.800.370
Annotation Cluster 110	Enrichment Score: 0.9022691190500269
Category	Term	Count	%	PValue	Genes	List Total	Pop Hits	Pop Total	Fold Enrichment	Bonferroni	Benjamini	FDR
GOTERM_BP_FAT	GO:0007162~negative regulation of cell adhesion	6	0.7407407407407408	0.042771983823141055	TGFBI, PDE3B, MMP14, THBS1, RASA1, TGFB1	610	43	13528	30.944.719.786.504.000	1.0	0.3674180123785965	5.456.317.640.780.700
GOTERM_BP_FAT	GO:0001953~negative regulation of cell-matrix adhesion	3	0.3703703703703704	0.07164888839373816	MMP14, THBS1, RASA1	610	10	13528	6.653.114.754.098.360	1.0	0.4778381145185129	7.385.778.759.986.440
GOTERM_BP_FAT	GO:0010812~negative regulation of cell-substrate adhesion	3	0.3703703703703704	0.08503230787989022	MMP14, THBS1, RASA1	610	11	13528	6.048.286.140.089.410	1.0	0.5146989659797077	7.988.423.588.094.550
GOTERM_BP_FAT	GO:0010810~regulation of cell-substrate adhesion	4	0.49382716049382713	0.34289531931448786	EDIL3, MMP14, THBS1, RASA1	610	46	13528	1.928.439.059.158.940	1.0	0.9020015907712436	9.994.882.332.729.950
GOTERM_BP_FAT	GO:0001952~regulation of cell-matrix adhesion	3	0.3703703703703704	0.3447783846999263	MMP14, THBS1, RASA1	610	27	13528	2.464.116.575.591.980	1.0	0.9027286865800481	999.514.062.097.555
Annotation Cluster 111	Enrichment Score: 0.9009707509135406
Category	Term	Count	%	PValue	Genes	List Total	Pop Hits	Pop Total	Fold Enrichment	Bonferroni	Benjamini	FDR
GOTERM_CC_FAT	GO:0043197~dendritic spine	5	0.6172839506172839	0.092433553796783	DNM3, P2RX4, PPP1R9A, GRM3, SLC1A3	582	38	12782	2.889.763.067.462.470	1.0	0.44277355753824454	7.427.383.707.316.040
GOTERM_CC_FAT	GO:0014069~postsynaptic density	7	0.8641975308641975	0.10314729526276775	DNM3, P2RX4, GRM3, LYN, MPDZ, MAP1B, CAMK2N1	582	71	12782	2.165.287.256.183.140	1.0	0.47145635092113436	7.821.376.838.652.400
GOTERM_CC_FAT	GO:0030425~dendrite	11	13.580.246.913.580.200	0.2078740379085393	DNM3, P2RX4, PPP1R9A, GRM3, PLK3, SLC1A3, LRP1, MPDZ, MAP1B, TTLL7, CAMK2N1	582	163	12782	14.821.116.100.605.000	1.0	0.6793586399915168	9.616.906.814.615.140
Annotation Cluster 112	Enrichment Score: 0.8893645561997183
Category	Term	Count	%	PValue	Genes	List Total	Pop Hits	Pop Total	Fold Enrichment	Bonferroni	Benjamini	FDR
GOTERM_BP_FAT	GO:0048585~negative regulation of response to stimulus	9	11.111.111.111.111.100	0.08121899409860023	ZFP36, IRAK3, A2M, SOCS3, AOAH, PPARG, IL1B, IL10, TGFB1	610	100	13528	19.959.344.262.295.000	1.0	0.5054618274600375	7.831.638.324.755.140
GOTERM_BP_FAT	GO:0002697~regulation of immune effector process	9	11.111.111.111.111.100	0.08492815905382088	ICAM1, IRAK3, A2M, TNF, HMOX1, IL1B, MALT1, IL10, TGFB1	610	101	13528	1.976.172.699.237.130	1.0	0.5161213684557768	7.984.287.570.555.940
GOTERM_BP_FAT	GO:0050777~negative regulation of immune response	3	0.3703703703703704	0.31131282665578797	IRAK3, A2M, TGFB1	610	25	13528	26.612.459.016.393.400	1.0	0.8791004750775988	9.988.060.686.922.810
Annotation Cluster 113	Enrichment Score: 0.8829908523069689
Category	Term	Count	%	PValue	Genes	List Total	Pop Hits	Pop Total	Fold Enrichment	Bonferroni	Benjamini	FDR
UP_SEQ_FEATURE	domain:CNH	3	0.3703703703703704	0.11995346455402327	MAP4K4, CDC42BPA, VPS39	769	15	19113	4.970.871.261.378.410	1.0	0.9846773335449736	892.640.546.759.748
INTERPRO	IPR001180:Citron-like	3	0.3703703703703704	0.12190454219586044	MAP4K4, CDC42BPA, VPS39	726	14	16659	4.917.060.212.514.750	1.0	0.9139842817174801	8.769.354.439.818.400
SMART	SM00036:CNH	3	0.3703703703703704	0.1534598464241652	MAP4K4, CDC42BPA, VPS39	456	14	9079	4.266.447.368.421.050	1.0	0.8399988187309834	8.856.308.766.700.150
Annotation Cluster 114	Enrichment Score: 0.8799362982131138
Category	Term	Count	%	PValue	Genes	List Total	Pop Hits	Pop Total	Fold Enrichment	Bonferroni	Benjamini	FDR
GOTERM_BP_FAT	GO:0032663~regulation of interleukin-2 production	7	0.8641975308641975	0.001911276686725582	CD83, CD86, IL1B, RIPK2, MALT1, VSIG4, IL1A	610	30	13528	5.174.644.808.743.160	0.9971264001866343	0.056842412570723644	33.934.358.612.436.800
GOTERM_BP_FAT	GO:0050863~regulation of T cell activation	12	14.814.814.814.814.800	0.016317178264298106	CD83, CD86, CASP3, IL18, IL1B, RIPK2, MALT1, VSIG4, PNP, PAG1, IL10, TGFB1	610	117	13528	22.745.691.467.002.900	1.0	0.21399653741543834	25.687.063.368.549.500
GOTERM_BP_FAT	GO:0050867~positive regulation of cell activation	10	12.345.679.012.345.600	0.06261438679058014	CD83, CD86, PLEK, IL18, IL1B, RIPK2, MALT1, THBS1, PNP, TGFB1	610	111	13528	19.979.323.585.880.900	1.0	0.4488635598582478	6.886.539.803.078.450
GOTERM_BP_FAT	GO:0002696~positive regulation of leukocyte activation	9	11.111.111.111.111.100	0.10493430608545806	CD83, CD86, IL18, IL1B, RIPK2, MALT1, THBS1, PNP, TGFB1	610	106	13528	18.829.570.058.768.900	1.0	0.5707318996732665	8.647.354.562.593.900
GOTERM_BP_FAT	GO:0046635~positive regulation of alpha-beta T cell activation	4	0.49382716049382713	0.10983904554359403	CD83, CD86, RIPK2, PNP	610	26	13528	34.118.537.200.504.400	1.0	0.5820369334465121	8.775.045.305.875.610
GOTERM_BP_FAT	GO:0050870~positive regulation of T cell activation	7	0.8641975308641975	0.12689209435858223	CD83, CD86, IL18, IL1B, RIPK2, MALT1, PNP	610	76	13528	2.042.622.950.819.670	1.0	0.6191447661743984	9.135.979.152.443.720
GOTERM_BP_FAT	GO:0051251~positive regulation of lymphocyte activation	8	0.9876543209876543	0.14686902366525542	CD83, CD86, IL18, IL1B, RIPK2, MALT1, PNP, TGFB1	610	97	13528	18.290.349.839.445.600	1.0	0.661961121682277	9.430.984.385.075.580
GOTERM_BP_FAT	GO:0046634~regulation of alpha-beta T cell activation	4	0.49382716049382713	0.21948705047702838	CD83, CD86, RIPK2, PNP	610	36	13528	24.641.165.755.919.800	1.0	0.7830939307970848	9.885.734.692.731.220
GOTERM_BP_FAT	GO:0046638~positive regulation of alpha-beta T cell differentiation	3	0.3703703703703704	0.22668563922164847	CD83, CD86, PNP	610	20	13528	33.265.573.770.491.800	1.0	0.7918742494727417	9.903.328.720.852.100
GOTERM_BP_FAT	GO:0046637~regulation of alpha-beta T cell differentiation	3	0.3703703703703704	0.31131282665578797	CD83, CD86, PNP	610	25	13528	26.612.459.016.393.400	1.0	0.8791004750775988	9.988.060.686.922.810
GOTERM_BP_FAT	GO:0045582~positive regulation of T cell differentiation	3	0.3703703703703704	0.4257042998700578	CD83, CD86, PNP	610	32	13528	2.079.098.360.655.730	1.0	0.9441617949268096	9.999.549.793.670.360
GOTERM_BP_FAT	GO:0045621~positive regulation of lymphocyte differentiation	3	0.3703703703703704	0.47170646265435834	CD83, CD86, PNP	610	35	13528	19.008.899.297.423.800	1.0	0.9611423290629268	9.999.900.214.708.240
GOTERM_BP_FAT	GO:0045619~regulation of lymphocyte differentiation	4	0.49382716049382713	0.5441049687737229	CD83, INHBA, CD86, PNP	610	63	13528	14.080.666.146.239.900	1.0	0.9787346545947423	9.999.993.018.515.890
GOTERM_BP_FAT	GO:0045580~regulation of T cell differentiation	3	0.3703703703703704	0.6756434544988202	CD83, CD86, PNP	610	51	13528	1.304.532.304.725.160	1.0	0.9942793051778976	9.999.999.985.002.490
Annotation Cluster 115	Enrichment Score: 0.8782419880811583
Category	Term	Count	%	PValue	Genes	List Total	Pop Hits	Pop Total	Fold Enrichment	Bonferroni	Benjamini	FDR
UP_SEQ_FEATURE	domain:FH2	3	0.3703703703703704	0.11995346455402327	FMN1, FMNL3, DAAM2	769	15	19113	4.970.871.261.378.410	1.0	0.9846773335449736	892.640.546.759.748
INTERPRO	IPR003104:Actin-binding FH2 and DRF autoregulatory	3	0.3703703703703704	0.12190454219586044	FMN1, FMNL3, DAAM2	726	14	16659	4.917.060.212.514.750	1.0	0.9139842817174801	8.769.354.439.818.400
INTERPRO	IPR015425:Actin-binding FH2	3	0.3703703703703704	0.1367743326983049	FMN1, FMNL3, DAAM2	726	15	16659	4.589.256.198.347.100	1.0	0.9291665794228378	90.654.634.193.321
SMART	SM00498:FH2	3	0.3703703703703704	0.1534598464241652	FMN1, FMNL3, DAAM2	456	14	9079	4.266.447.368.421.050	1.0	0.8399988187309834	8.856.308.766.700.150
Annotation Cluster 116	Enrichment Score: 0.8755641055580989
Category	Term	Count	%	PValue	Genes	List Total	Pop Hits	Pop Total	Fold Enrichment	Bonferroni	Benjamini	FDR
SP_PIR_KEYWORDS	endonexin fold	3	0.3703703703703704	0.06896509119688579	ANXA1, ANXA5, ANXA2	769	11	19235	6.821.728.336.682.820	0.9999999999999999	0.39418171653164413	6.445.701.310.344.380
GOTERM_MF_FAT	GO:0004859~phospholipase inhibitor activity	3	0.3703703703703704	0.10185558294670002	ANXA1, ANXA5, ANXA2	595	12	12983	5.455.042.016.806.720	1.0	0.7325100990250786	8.101.144.421.107.100
SP_PIR_KEYWORDS	annexin	3	0.3703703703703704	0.1055536501389211	ANXA1, ANXA5, ANXA2	769	14	19235	5.359.929.407.393.640	1.0	0.49803347266724574	8.010.682.660.717.640
UP_SEQ_FEATURE	repeat:Annexin 1	3	0.3703703703703704	0.10669108282158768	ANXA1, ANXA5, ANXA2	769	14	19113	5.325.933.494.334.010	1.0	0.9800175469760064	8.605.919.958.684.980
UP_SEQ_FEATURE	repeat:Annexin 2	3	0.3703703703703704	0.10669108282158768	ANXA1, ANXA5, ANXA2	769	14	19113	5.325.933.494.334.010	1.0	0.9800175469760064	8.605.919.958.684.980
UP_SEQ_FEATURE	repeat:Annexin 3	3	0.3703703703703704	0.10669108282158768	ANXA1, ANXA5, ANXA2	769	14	19113	5.325.933.494.334.010	1.0	0.9800175469760064	8.605.919.958.684.980
UP_SEQ_FEATURE	repeat:Annexin 4	3	0.3703703703703704	0.10669108282158768	ANXA1, ANXA5, ANXA2	769	14	19113	5.325.933.494.334.010	1.0	0.9800175469760064	8.605.919.958.684.980
PIR_SUPERFAMILY	PIRSF002359:annexin I	3	0.3703703703703704	0.11568156220459191	ANXA1, ANXA5, ANXA2	366	12	7396	5.051.912.568.306.010	1.0	0.9993166275617	8.216.365.157.833.680
SP_PIR_KEYWORDS	calcium binding	8	0.9876543209876543	0.11789478526619081	LRP1, ANXA1, MAN1A1, ANXA5, THBS1, S100A1, S100A12, ANXA2	769	103	19235	19.427.575.845.569.200	1.0	0.5228069439399057	8.373.111.669.385.640
SP_PIR_KEYWORDS	calcium/phospholipid-binding	3	0.3703703703703704	0.11869351371336553	ANXA1, ANXA5, ANXA2	769	15	19235	500.260.078.023.407	1.0	0.5213588173154322	8.394.306.735.973.030
INTERPRO	IPR018252:Annexin repeat, conserved site	3	0.3703703703703704	0.12190454219586044	ANXA1, ANXA5, ANXA2	726	14	16659	4.917.060.212.514.750	1.0	0.9139842817174801	8.769.354.439.818.400
INTERPRO	IPR018502:Annexin repeat	3	0.3703703703703704	0.12190454219586044	ANXA1, ANXA5, ANXA2	726	14	16659	4.917.060.212.514.750	1.0	0.9139842817174801	8.769.354.439.818.400
INTERPRO	IPR001464:Annexin	3	0.3703703703703704	0.12190454219586044	ANXA1, ANXA5, ANXA2	726	14	16659	4.917.060.212.514.750	1.0	0.9139842817174801	8.769.354.439.818.400
GOTERM_MF_FAT	GO:0055102~lipase inhibitor activity	3	0.3703703703703704	0.14831724519149192	ANXA1, ANXA5, ANXA2	595	15	12983	4.364.033.613.445.370	1.0	0.790487071481517	9.164.902.739.654.780
SMART	SM00335:ANX	3	0.3703703703703704	0.1534598464241652	ANXA1, ANXA5, ANXA2	456	14	9079	4.266.447.368.421.050	1.0	0.8399988187309834	8.856.308.766.700.150
SP_PIR_KEYWORDS	phospholipid binding	3	0.3703703703703704	0.21861811900062467	ANXA1, ANXA5, ANXA2	769	22	19235	34.108.641.683.414.100	1.0	0.6715361499592007	9.718.746.020.713.600
GOTERM_MF_FAT	GO:0005544~calcium-dependent phospholipid binding	3	0.3703703703703704	0.335217000871799	ANXA1, ANXA5, ANXA2	595	26	12983	2.517.711.700.064.640	1.0	0.9300655155719	9.981.898.297.385.910
SP_PIR_KEYWORDS	acetylated amino end	6	0.7407407407407408	0.3696597869826422	F13A1, ANXA1, ANXA5, PMP2, HNRNPA1, ANXA2	769	100	19235	1.500.780.234.070.220	1.0	0.8170781952432669	9.987.449.391.721.330
Annotation Cluster 117	Enrichment Score: 0.8748457413309254
Category	Term	Count	%	PValue	Genes	List Total	Pop Hits	Pop Total	Fold Enrichment	Bonferroni	Benjamini	FDR
SP_PIR_KEYWORDS	myristylation	6	0.7407407407407408	0.01875252259751931	TNF, GNAO1, GNAI3, LYN, IL1B, IL1A	769	39	19235	38.481.544.463.338.900	0.9999459159574381	0.1721652793467725	23.969.643.105.611.000
SP_PIR_KEYWORDS	thiolester bond	4	0.49382716049382713	0.17258009551134745	A2M, GNAO1, GNAI3, LYN	769	36	19235	27.792.226.556.855.900	1.0	0.6186090822106458	9.355.818.895.570.960
SP_PIR_KEYWORDS	blocked amino end	6	0.7407407407407408	0.30613502301351597	GNAO1, GNAI3, LYN, CRYAB, FLNA, MT3	769	92	19235	16.312.828.631.198.000	1.0	0.7727941064675602	9.949.614.011.726.990
KEGG_PATHWAY	hsa04730:Long-term depression	6	0.7407407407407408	0.3196344747728932	NRAS, PLA2G4A, GNAO1, GNAI3, LYN, PLA2G12A	277	69	5085	15.962.957.149.584.000	1.0	0.6971972703565446	9.900.438.907.542.330
Annotation Cluster 118	Enrichment Score: 0.8719489360158554
Category	Term	Count	%	PValue	Genes	List Total	Pop Hits	Pop Total	Fold Enrichment	Bonferroni	Benjamini	FDR
SP_PIR_KEYWORDS	metalloproteinase	5	0.6172839506172839	0.014170832231280447	KEL, MMP8, MMP19, MMP14, MMP2	769	24	19235	5.211.042.479.410.480	0.9993931751526226	0.15493949759350856	1.866.576.194.577.640
UP_SEQ_FEATURE	short sequence motif:Cysteine switch	6	0.7407407407407408	0.028212873675213045	ADAM28, MMP8, MMP19, ADAM17, MMP14, MMP2	769	43	19113	3.468.049.717.240.750	1.0	0.8055721063084444	39.334.604.326.201.200
INTERPRO	IPR001818:Peptidase M10A and M12B, matrixin and adamalysin	6	0.7407407407407408	0.037877599026575906	ADAM28, MMP8, MMP19, ADAM17, MMP14, MMP2	726	43	16659	320.180.665.000.961	1.0	0.6954416046159553	46.328.438.021.845.600
INTERPRO	IPR002477:Peptidoglycan binding-like	4	0.49382716049382713	0.05392043206368242	MMP8, MMP19, MMP14, MMP2	726	20	16659	4.589.256.198.347.100	1.0	0.7864923314736918	5.906.862.005.023.960
UP_SEQ_FEATURE	domain:Hemopexin-like 4	4	0.49382716049382713	0.056400588555557074	MMP8, MMP19, MMP14, MMP2	769	22	19113	4.518.973.873.980.370	1.0	0.9146355635776297	6.371.819.227.983.170
UP_SEQ_FEATURE	domain:Hemopexin-like 3	4	0.49382716049382713	0.056400588555557074	MMP8, MMP19, MMP14, MMP2	769	22	19113	4.518.973.873.980.370	1.0	0.9146355635776297	6.371.819.227.983.170
UP_SEQ_FEATURE	domain:Hemopexin-like 2	4	0.49382716049382713	0.06299292431270584	MMP8, MMP19, MMP14, MMP2	769	23	19113	4.322.496.749.024.700	1.0	0.9300174394853813	6.789.931.124.329.710
UP_SEQ_FEATURE	domain:Hemopexin-like 1	4	0.49382716049382713	0.06299292431270584	MMP8, MMP19, MMP14, MMP2	769	23	19113	4.322.496.749.024.700	1.0	0.9300174394853813	6.789.931.124.329.710
UP_SEQ_FEATURE	propeptide:Activation peptide	7	0.8641975308641975	0.07286970025796988	CTSZ, F13A1, MMP8, CTSB, CTSS, MMP14, MMP2	769	73	19113	23.832.944.403.869.100	1.0	0.9468903498188537	7.332.264.070.768.500
INTERPRO	IPR018486:Hemopexin/matrixin, conserved site	4	0.49382716049382713	0.07618082202404805	MMP8, MMP19, MMP14, MMP2	726	23	16659	39.906.575.637.800.900	1.0	0.8260933407928202	7.211.257.077.675.950
INTERPRO	IPR018487:Hemopexin/matrixin, repeat	4	0.49382716049382713	0.07618082202404805	MMP8, MMP19, MMP14, MMP2	726	23	16659	39.906.575.637.800.900	1.0	0.8260933407928202	7.211.257.077.675.950
INTERPRO	IPR000585:Hemopexin/matrixin	4	0.49382716049382713	0.07618082202404805	MMP8, MMP19, MMP14, MMP2	726	23	16659	39.906.575.637.800.900	1.0	0.8260933407928202	7.211.257.077.675.950
SP_PIR_KEYWORDS	metalloprotease	11	13.580.246.913.580.200	0.08089654383280509	ADAM28, CPM, CNDP1, AGTPBP1, KEL, MMP8, MMP19, ADAM17, MMP14, ADAM8, MMP2	769	151	19235	18.221.393.570.388.900	1.0	0.42546298314972897	7.051.058.707.545.830
SMART	SM00120:HX	4	0.49382716049382713	0.10548922038732099	MMP8, MMP19, MMP14, MMP2	456	23	9079	34.626.239.511.823.000	0.9999999999994361	0.828427783896982	765.647.231.878.704
INTERPRO	IPR006025:Peptidase M, neutral zinc metallopeptidases, zinc-binding site	8	0.9876543209876543	0.12478229168406929	ADAM28, KEL, MMP8, MMP19, ADAM17, MMP14, ADAM8, MMP2	726	96	16659	1.912.190.082.644.620	1.0	0.9158579256009755	8.832.766.269.705.870
GOTERM_BP_FAT	GO:0032963~collagen metabolic process	4	0.49382716049382713	0.12977298342935994	HIF1A, MMP8, MMP19, MMP2	610	28	13528	3.168.149.882.903.980	1.0	0.6254375249382289	9.186.004.421.762.300
INTERPRO	IPR006026:Peptidase, metallopeptidases	4	0.49382716049382713	0.1303009397690398	MMP8, MMP19, MMP14, MMP2	726	29	16659	31.650.042.747.221.400	1.0	0.9220906563392619	8.945.889.004.779.690
UP_SEQ_FEATURE	metal ion-binding site:Zinc; in inhibited form	4	0.49382716049382713	0.14547039032826686	ADAM28, MMP19, ADAM17, MMP14	769	33	19113	3.012.649.249.320.250	1.0	0.9912152678305308	935.779.339.654.673
SP_PIR_KEYWORDS	collagen degradation	3	0.3703703703703704	0.14605467889723195	MMP8, MMP19, MMP2	769	17	19235	4.414.059.511.971.230	1.0	0.5779230758259428	8.982.844.461.781.970
GOTERM_BP_FAT	GO:0044259~multicellular organismal macromolecule metabolic process	4	0.49382716049382713	0.16179324019959818	HIF1A, MMP8, MMP19, MMP2	610	31	13528	28.615.547.329.455.300	1.0	0.6899791670057672	9.586.180.162.282.760
SMART	SM00235:ZnMc	4	0.49382716049382713	0.17571355356813273	MMP8, MMP19, MMP14, MMP2	456	29	9079	2.746.218.995.765.270	1.0	0.8695860872752303	9.191.408.583.152.310
INTERPRO	IPR016293:Peptidase M10A, matrix metallopeotidase	3	0.3703703703703704	0.1833675903693311	MMP8, MMP19, MMP14	726	18	16659	3.824.380.165.289.250	1.0	0.9557744911349949	961.784.160.575.213
GOTERM_MF_FAT	GO:0004222~metalloendopeptidase activity	8	0.9876543209876543	0.19857146938389653	ADAM28, KEL, MMP8, MMP19, ADAM17, MMP14, ADAM8, MMP2	595	104	12983	16.784.744.667.097.600	1.0	0.8380237615040141	9.673.971.621.735.750
PIR_SUPERFAMILY	PIRSF001191:Peptidase_M10A_matrix	3	0.3703703703703704	0.22203819108766523	MMP8, MMP19, MMP14	366	18	7396	33.679.417.122.040.000	1.0	0.9999906251351254	9.704.244.175.959.190
GOTERM_BP_FAT	GO:0030574~collagen catabolic process	3	0.3703703703703704	0.22668563922164847	MMP8, MMP19, MMP2	610	20	13528	33.265.573.770.491.800	1.0	0.7918742494727417	9.903.328.720.852.100
GOTERM_BP_FAT	GO:0044236~multicellular organismal metabolic process	4	0.49382716049382713	0.2315017925327354	HIF1A, MMP8, MMP19, MMP2	610	37	13528	23.975.188.303.057.100	1.0	0.7990211259928675	9.913.635.485.121.300
INTERPRO	IPR001762:Blood coagulation inhibitor, Disintegrin	3	0.3703703703703704	0.24815240449267717	ADAM28, ADAM17, ADAM8	726	22	16659	3.129.038.317.054.840	1.0	0.9784146257483828	9.899.135.155.792.180
SMART	SM00050:DISIN	3	0.3703703703703704	0.3028301187784942	ADAM28, ADAM17, ADAM8	456	22	9079	27.150.119.617.224.800	1.0	0.9317260545918089	99.085.887.558.748
GOTERM_MF_FAT	GO:0008237~metallopeptidase activity	11	13.580.246.913.580.200	0.32798281637903515	ADAM28, CPM, CNDP1, AGTPBP1, KEL, MMP8, MMP19, ADAM17, MMP14, ADAM8, MMP2	595	183	12983	13.115.948.018.551.600	1.0	0.9264473546097035	997.860.004.191.653
GOTERM_BP_FAT	GO:0044243~multicellular organismal catabolic process	3	0.3703703703703704	0.3281023084189175	MMP8, MMP19, MMP2	610	26	13528	25.588.902.900.378.300	1.0	0.891360937617748	9.992.351.974.372.180
UP_SEQ_FEATURE	metal ion-binding site:Zinc; catalytic	7	0.8641975308641975	0.3736413176753789	ADAM28, ALAD, KEL, MMP19, ADAM17, MMP14, ADAM8	769	123	19113	14.144.755.621.808.400	1.0	0.9998344506499475	9.997.170.588.688.430
UP_SEQ_FEATURE	domain:Peptidase M12B	3	0.3703703703703704	0.48162478701498784	ADAM28, ADAM17, ADAM8	769	40	19113	1.864.076.723.016.900	1.0	0.9999800074643587	9.999.896.124.031.560
UP_SEQ_FEATURE	domain:Disintegrin	3	0.3703703703703704	0.49468695704233423	ADAM28, ADAM17, ADAM8	769	41	19113	18.186.114.370.896.600	1.0	0.9999857696916851	9.999.933.480.681.120
INTERPRO	IPR001590:Peptidase M12B, ADAM/reprolysin	3	0.3703703703703704	0.5109778446407713	ADAM28, ADAM17, ADAM8	726	39	16659	17.650.985.378.258.100	1.0	0.9983200333503601	9.999.901.531.292.870
INTERPRO	IPR018358:Disintegrin, conserved site	3	0.3703703703703704	0.5379919485832075	ADAM28, ADAM17, ADAM8	726	41	16659	16.789.961.701.269.900	1.0	0.9987594068410824	9.999.960.592.586.550
Annotation Cluster 119	Enrichment Score: 0.8688233223537187
Category	Term	Count	%	PValue	Genes	List Total	Pop Hits	Pop Total	Fold Enrichment	Bonferroni	Benjamini	FDR
GOTERM_MF_FAT	GO:0000155~two-component sensor activity	3	0.3703703703703704	0.11686026785629204	CASS4, PDK4, KCNH8	595	13	12983	5.035.423.400.129.280	1.0	0.7542506970900444	8.536.686.625.424.010
GOTERM_MF_FAT	GO:0004673~protein histidine kinase activity	3	0.3703703703703704	0.11686026785629204	CASS4, PDK4, KCNH8	595	13	12983	5.035.423.400.129.280	1.0	0.7542506970900444	8.536.686.625.424.010
GOTERM_MF_FAT	GO:0016775~phosphotransferase activity, nitrogenous group as acceptor	3	0.3703703703703704	0.18121589073594646	CASS4, PDK4, KCNH8	595	17	12983	38.506.178.942.165.100	1.0	0.8317958530853611	9.545.898.990.652.520
Annotation Cluster 120	Enrichment Score: 0.8669141841967335
Category	Term	Count	%	PValue	Genes	List Total	Pop Hits	Pop Total	Fold Enrichment	Bonferroni	Benjamini	FDR
GOTERM_BP_FAT	GO:0022415~viral reproductive process	7	0.8641975308641975	0.05949851443719219	ICAM1, CCL2, CXCR4, HIPK2, FURIN, CCL4, TGFB1	610	62	13528	25.038.603.913.273.400	1.0	0.4346727751608105	669.439.509.189.143
GOTERM_BP_FAT	GO:0016032~viral reproduction	7	0.8641975308641975	0.09967201800839029	ICAM1, CCL2, CXCR4, HIPK2, FURIN, CCL4, TGFB1	610	71	13528	21.864.696.374.971.100	1.0	0.5565286779380427	8.496.423.279.149.680
GOTERM_BP_FAT	GO:0019058~viral infectious cycle	5	0.6172839506172839	0.126814681168608	ICAM1, CCL2, CXCR4, FURIN, CCL4	610	43	13528	25.787.266.488.753.300	1.0	0.6197604943099274	913.459.566.469.141
BIOCARTA	h_nktPathway:Selective expression of chemokine receptors during T-cell polarization	5	0.6172839506172839	0.17340826850793983	CCL3, CXCR4, CCR1, CCL4, TGFB1	128	25	1437	22.453.125	1.0	0.9908104917860537	9.075.525.403.633.010
BIOCARTA	h_Ccr5Pathway:Pertussis toxin-insensitive CCR5 Signaling in Macrophage	3	0.3703703703703704	0.3549035711699319	CCL2, CXCR4, CCL4	128	14	1437	2.405.691.964.285.710	1.0	0.986670843062505	995.833.723.161.434
Annotation Cluster 121	Enrichment Score: 0.8313726695560029
Category	Term	Count	%	PValue	Genes	List Total	Pop Hits	Pop Total	Fold Enrichment	Bonferroni	Benjamini	FDR
GOTERM_BP_FAT	GO:0030728~ovulation	5	0.6172839506172839	0.002835964252341539	PLA2G4A, PTGS2, EREG, FOXO3, NRIP1	610	14	13528	7.920.374.707.259.950	0.9998313254187718	0.0704033824951007	4.995.878.769.712.410
GOTERM_BP_FAT	GO:0007292~female gamete generation	8	0.9876543209876543	0.026347303263956946	PLA2G4A, PTGS2, EREG, ZMIZ1, USP9X, HEXB, FOXO3, NRIP1	610	65	13528	27.294.829.760.403.500	1.0	0.2787061762253471	38.235.016.306.031.500
GOTERM_BP_FAT	GO:0022602~ovulation cycle process	7	0.8641975308641975	0.05949851443719219	INHBA, PLA2G4A, EREG, TGFB3, FOXO3, MMP14, NRIP1	610	62	13528	25.038.603.913.273.400	1.0	0.4346727751608105	669.439.509.189.143
GOTERM_BP_FAT	GO:0048511~rhythmic process	11	13.580.246.913.580.200	0.06310890651557073	INHBA, PLA2G4A, EGR3, EGR2, EREG, TGFB3, PER1, FOXO3, MMP14, NFIL3, NRIP1	610	128	13528	19.058.401.639.344.200	1.0	0.4495605569510578	6.916.047.336.395.050
GOTERM_BP_FAT	GO:0042698~ovulation cycle	7	0.8641975308641975	0.08037776065440481	INHBA, PLA2G4A, EREG, TGFB3, FOXO3, MMP14, NRIP1	610	67	13528	231.700.513.824.321	1.0	0.5026301676704481	779.553.023.727.979
GOTERM_BP_FAT	GO:0001542~ovulation from ovarian follicle	3	0.3703703703703704	0.09909296780115648	PLA2G4A, FOXO3, NRIP1	610	12	13528	55.442.622.950.819.600	1.0	0.5552282642056314	8.478.876.428.901.640
GOTERM_BP_FAT	GO:0008585~female gonad development	6	0.7407407407407408	0.16050743486224991	INHBA, PLA2G4A, EREG, FOXO3, MMP14, NRIP1	610	64	13528	2.079.098.360.655.730	1.0	0.6883901083056787	9.574.573.732.133.530
GOTERM_BP_FAT	GO:0046660~female sex differentiation	6	0.7407407407407408	0.19881948913969277	INHBA, PLA2G4A, EREG, FOXO3, MMP14, NRIP1	610	69	13528	19.284.390.591.589.400	1.0	0.7543637926101079	9.816.878.712.350.320
GOTERM_BP_FAT	GO:0046545~development of primary female sexual characteristics	6	0.7407407407407408	0.19881948913969277	INHBA, PLA2G4A, EREG, FOXO3, MMP14, NRIP1	610	69	13528	19.284.390.591.589.400	1.0	0.7543637926101079	9.816.878.712.350.320
GOTERM_BP_FAT	GO:0001541~ovarian follicle development	4	0.49382716049382713	0.2805506259157735	INHBA, EREG, FOXO3, MMP14	610	41	13528	21.636.145.541.783.200	1.0	0.8510335943059484	9.973.730.203.404.620
GOTERM_BP_FAT	GO:0048608~reproductive structure development	7	0.8641975308641975	0.5034618177682177	INHBA, PLA2G4A, SFRP1, EREG, FOXO3, MMP14, NRIP1	610	126	13528	12.320.582.877.959.900	1.0	0.9701271054732532	9.999.967.399.358.270
GOTERM_BP_FAT	GO:0008406~gonad development	6	0.7407407407407408	0.5717661661586397	INHBA, PLA2G4A, EREG, FOXO3, MMP14, NRIP1	610	112	13528	1.188.056.206.088.990	1.0	0.9831853295490498	9.999.997.743.718.930
GOTERM_BP_FAT	GO:0003006~reproductive developmental process	12	14.814.814.814.814.800	0.6372711019567694	B4GALT1, INHBA, PLA2G4A, PTGS2, SFRP1, EREG, CXCR4, AFF4, TGFB3, FOXO3, MMP14, NRIP1	610	262	13528	1.015.742.710.549.360	1.0	0.9910996075228422	9.999.999.887.198.930
GOTERM_BP_FAT	GO:0007548~sex differentiation	7	0.8641975308641975	0.6796636285036306	B4GALT1, INHBA, PLA2G4A, EREG, FOXO3, MMP14, NRIP1	610	151	13528	1.028.075.127.564.860	1.0	0.994554944854639	9.999.999.988.025
GOTERM_BP_FAT	GO:0045137~development of primary sexual characteristics	6	0.7407407407407408	0.6822915113833296	INHBA, PLA2G4A, EREG, FOXO3, MMP14, NRIP1	610	127	13528	10.477.346.069.446.200	1.0	0.9946736819173523	9.999.999.989.679.090
Annotation Cluster 122	Enrichment Score: 0.8273680405496038
Category	Term	Count	%	PValue	Genes	List Total	Pop Hits	Pop Total	Fold Enrichment	Bonferroni	Benjamini	FDR
GOTERM_BP_FAT	GO:0006366~transcription from RNA polymerase II promoter	16	19.753.086.419.753.000	0.10735443621388494	KAT2A, CCNH, ELL, POLR2I, AFF4, BMPR2, NFIX, NFKB1, FOXO4, AHR, ELL2, FUBP1, HIF1A, SKIL, NFE2L2, NFIL3	610	234	13528	15.163.794.311.335.200	1.0	0.5758938113053449	871.185.533.928.601
GOTERM_BP_FAT	GO:0006351~transcription, DNA-dependent	18	22.222.222.222.222.200	0.168035483231331	KAT2A, CCNH, ELL, POLR2I, AFF4, BMPR2, NFIX, NFKB1, FOXO4, IVNS1ABP, AHR, ELL2, FUBP1, HIF1A, EREG, SKIL, NFE2L2, NFIL3	610	292	13528	13.670.783.741.298.000	1.0	0.7018671148010153	9.638.400.121.268.410
GOTERM_BP_FAT	GO:0032774~RNA biosynthetic process	18	22.222.222.222.222.200	0.1826732197403733	KAT2A, CCNH, ELL, POLR2I, AFF4, BMPR2, NFIX, NFKB1, FOXO4, IVNS1ABP, AHR, ELL2, FUBP1, HIF1A, EREG, SKIL, NFE2L2, NFIL3	610	296	13528	1.348.604.342.046.960	1.0	0.7287042488283719	9.737.510.492.419.960
Annotation Cluster 123	Enrichment Score: 0.8214590644110737
Category	Term	Count	%	PValue	Genes	List Total	Pop Hits	Pop Total	Fold Enrichment	Bonferroni	Benjamini	FDR
UP_SEQ_FEATURE	domain:PAC	4	0.49382716049382713	0.08475453467496465	HIF1A, PER1, KCNH8, AHR	769	26	19113	38.237.471.241.372.400	1.0	0.9599564765578285	7.870.448.600.095.920
INTERPRO	IPR001610:PAC motif	4	0.49382716049382713	0.10179079134462125	HIF1A, PER1, KCNH8, AHR	726	26	16659	3.530.197.075.651.620	1.0	0.8767288881370466	8.227.265.154.125.740
SMART	SM00086:PAC	4	0.49382716049382713	0.1390784217923272	HIF1A, PER1, KCNH8, AHR	456	26	9079	3.063.090.418.353.570	1.0	0.8213177875927531	8.575.936.419.343.730
INTERPRO	IPR000014:PAS	4	0.49382716049382713	0.17199335288869566	HIF1A, PER1, KCNH8, AHR	726	33	16659	27.813.673.929.376.400	1.0	0.9514381164380904	9.522.411.252.559.050
UP_SEQ_FEATURE	domain:PAS 2	3	0.3703703703703704	0.17627783746679776	HIF1A, PER1, AHR	769	19	19113	3.924.372.048.456.640	1.0	0.9952425397451397	9.661.790.593.798.450
UP_SEQ_FEATURE	domain:PAS 1	3	0.3703703703703704	0.17627783746679776	HIF1A, PER1, AHR	769	19	19113	3.924.372.048.456.640	1.0	0.9952425397451397	9.661.790.593.798.450
INTERPRO	IPR013655:PAS fold-3	3	0.3703703703703704	0.1833675903693311	HIF1A, PER1, AHR	726	18	16659	3.824.380.165.289.250	1.0	0.9557744911349949	961.784.160.575.213
SMART	SM00091:PAS	4	0.49382716049382713	0.22801668501306566	HIF1A, PER1, KCNH8, AHR	456	33	9079	2.413.343.965.975.540	1.0	0.9115201195744893	9.655.507.832.084.140
Annotation Cluster 124	Enrichment Score: 0.8183810446273684
Category	Term	Count	%	PValue	Genes	List Total	Pop Hits	Pop Total	Fold Enrichment	Bonferroni	Benjamini	FDR
GOTERM_BP_FAT	GO:0006898~receptor-mediated endocytosis	8	0.9876543209876543	0.009231757112170329	MRC1, PLD2, DAB2, LRP1, STAB1, CXCL16, PPT1, LRP2	610	53	13528	33.474.791.215.589.200	0.9999999999995229	0.1465751530108279	1.541.117.932.772.070
UP_SEQ_FEATURE	domain:EGF-like 16	3	0.3703703703703704	0.038433923764446105	LRP1, STAB1, LRP2	769	8	19113	9.320.383.615.084.520	1.0	0.8577583227224759	4.956.341.294.970.560
UP_SEQ_FEATURE	domain:EGF-like 11	3	0.3703703703703704	0.09386145874642618	LRP1, STAB1, LRP2	769	13	19113	5.735.620.686.205.860	1.0	0.9689120935524855	8.211.694.177.548.660
UP_SEQ_FEATURE	domain:EGF-like 14	3	0.3703703703703704	0.10669108282158768	LRP1, STAB1, LRP2	769	14	19113	5.325.933.494.334.010	1.0	0.9800175469760064	8.605.919.958.684.980
UP_SEQ_FEATURE	domain:EGF-like 10	3	0.3703703703703704	0.13359322387712602	LRP1, STAB1, LRP2	769	16	19113	4.660.191.807.542.260	1.0	0.9888520301725909	9.182.726.718.373.270
UP_SEQ_FEATURE	domain:EGF-like 13	3	0.3703703703703704	0.13359322387712602	LRP1, STAB1, LRP2	769	16	19113	4.660.191.807.542.260	1.0	0.9888520301725909	9.182.726.718.373.270
UP_SEQ_FEATURE	domain:EGF-like 3	6	0.7407407407407408	0.18322013520127622	LRP1, STAB1, NOTCH2NL, EDIL3, LRP2, THBS1	769	75	19113	19.883.485.045.513.600	1.0	0.9959741102532262	9.708.262.430.560.920
UP_SEQ_FEATURE	domain:EGF-like 9	3	0.3703703703703704	0.23572105519436326	LRP1, STAB1, LRP2	769	23	19113	32.418.725.617.685.300	1.0	0.9982421352901645	9.908.568.018.018.650
UP_SEQ_FEATURE	domain:EGF-like 8	3	0.3703703703703704	0.2658902197062675	LRP1, STAB1, LRP2	769	25	19113	2.982.522.756.827.040	1.0	0.9988896715652156	9.954.748.250.807.790
UP_SEQ_FEATURE	domain:EGF-like 7	3	0.3703703703703704	0.2960532765043953	LRP1, STAB1, LRP2	769	27	19113	276.159.514.521.023	1.0	0.9992342367923613	9.978.252.066.669.920
UP_SEQ_FEATURE	domain:EGF-like 4	4	0.49382716049382713	0.4139429200495325	LRP1, STAB1, NOTCH2NL, LRP2	769	58	19113	17.140.935.384.063.400	1.0	0.999929186991688	9.999.114.319.799.800
UP_SEQ_FEATURE	domain:EGF-like 5	3	0.3703703703703704	0.49468695704233423	LRP1, STAB1, LRP2	769	41	19113	18.186.114.370.896.600	1.0	0.9999857696916851	9.999.933.480.681.120
UP_SEQ_FEATURE	domain:EGF-like 6	3	0.3703703703703704	0.520173607513155	LRP1, STAB1, NOTCH2NL	769	43	19113	1.734.024.858.620.370	1.0	0.9999914775096114	9.999.973.058.742.140
Annotation Cluster 125	Enrichment Score: 0.8158716047368822
Category	Term	Count	%	PValue	Genes	List Total	Pop Hits	Pop Total	Fold Enrichment	Bonferroni	Benjamini	FDR
GOTERM_BP_FAT	GO:0001558~regulation of cell growth	15	18.518.518.518.518.500	0.05554705555355803	NRP1, CRYAB, MAP1B, PPARG, PPT1, RB1, TGFB1, INHBA, DAB2, CD44, CTGF, MAPT, CXCL16, HBEGF, ADAM17	610	194	13528	17.147.202.974.480.300	1.0	0.42190973646800034	643.459.048.734.149
GOTERM_BP_FAT	GO:0030307~positive regulation of cell growth	5	0.6172839506172839	0.11899675583293765	CXCL16, MAPT, MAP1B, ADAM17, HBEGF	610	42	13528	26.401.249.024.199.800	1.0	0.6052066994608885	8.983.573.923.823.590
GOTERM_BP_FAT	GO:0045793~positive regulation of cell size	5	0.6172839506172839	0.16887118762836165	CXCL16, MAPT, MAP1B, ADAM17, HBEGF	610	48	13528	23.101.092.896.174.800	1.0	0.7030573149787196	9.644.898.993.178.760
GOTERM_BP_FAT	GO:0045927~positive regulation of growth	5	0.6172839506172839	0.48838448531338874	CXCL16, MAPT, MAP1B, ADAM17, HBEGF	610	80	13528	13.860.655.737.704.900	1.0	0.9658641644333755	9.999.944.068.047.120
Annotation Cluster 126	Enrichment Score: 0.7916217667110492
Category	Term	Count	%	PValue	Genes	List Total	Pop Hits	Pop Total	Fold Enrichment	Bonferroni	Benjamini	FDR
SP_PIR_KEYWORDS	SH2 domain	11	13.580.246.913.580.200	0.013361186348999354	TNS3, LYN, SOCS3, SOCS6, JAK1, TENC1, ABL2, RASA1, LCP2, BTK, PTPN11	769	111	19235	2.478.766.152.368.230	0.9990708113963309	0.15313926519527676	1.769.342.285.480.340
INTERPRO	IPR000980:SH2 motif	11	13.580.246.913.580.200	0.022833314899779706	TNS3, LYN, SOCS3, SOCS6, JAK1, TENC1, ABL2, RASA1, LCP2, BTK, PTPN11	726	111	16659	2.273.955.773.955.770	0.9999999999981664	0.6324569177323143	31.081.254.366.115.400
UP_SEQ_FEATURE	domain:SH2	9	11.111.111.111.111.100	0.039293744271956206	TNS3, LYN, SOCS3, SOCS6, JAK1, TENC1, ABL2, LCP2, BTK	769	96	19113	23.300.959.037.711.300	1.0	0.8580530427529904	50.345.269.305.747.000
SMART	SM00252:SH2	11	13.580.246.913.580.200	0.051274193869245574	TNS3, LYN, SOCS3, SOCS6, JAK1, TENC1, ABL2, RASA1, LCP2, BTK, PTPN11	456	111	9079	19.730.717.559.664.900	0.9999983533525731	0.6409762948119073	4.959.440.629.242.730
INTERPRO	IPR001245:Tyrosine protein kinase	9	11.111.111.111.111.100	0.14253209163724187	FGFR2, LYN, RIPK1, AXL, JAK1, MERTK, ABL2, NEK7, BTK	726	118	16659	1.750.140.075.640.840	1.0	0.9317968105524125	9.161.010.787.451.790
GOTERM_BP_FAT	GO:0018108~peptidyl-tyrosine phosphorylation	5	0.6172839506172839	0.15149014623527132	OSM, LYN, JAK1, ABL2, BTK	610	46	13528	24.105.488.239.486.800	1.0	0.6702102559296468	9.484.109.650.144.120
GOTERM_BP_FAT	GO:0018212~peptidyl-tyrosine modification	5	0.6172839506172839	0.16887118762836165	OSM, LYN, JAK1, ABL2, BTK	610	48	13528	23.101.092.896.174.800	1.0	0.7030573149787196	9.644.898.993.178.760
GOTERM_MF_FAT	GO:0004713~protein tyrosine kinase activity	11	13.580.246.913.580.200	0.22954615996334687	NRP2, FGFR2, NRP1, LYN, AXL, JAK1, MERTK, ABL2, CCL4, NEK7, BTK	595	166	12983	14.459.147.514.427.400	1.0	0.8681899461085993	9.822.776.877.324.370
SMART	SM00219:TyrKc	9	11.111.111.111.111.100	0.23932593972870772	FGFR2, LYN, RIPK1, AXL, JAK1, MERTK, ABL2, NEK7, BTK	456	118	9079	15.185.660.124.888.400	1.0	0.9155607139001057	9.715.710.990.056.000
INTERPRO	IPR008266:Tyrosine protein kinase, active site	7	0.8641975308641975	0.24706407312916365	FGFR2, LYN, AXL, JAK1, MERTK, ABL2, BTK	726	97	16659	16.559.171.849.706.000	1.0	0.9789459399338309	9.896.756.239.288.560
SP_PIR_KEYWORDS	tyrosine-protein kinase	7	0.8641975308641975	0.28317503273500255	FGFR2, LYN, AXL, JAK1, MERTK, ABL2, BTK	769	111	19235	15.773.966.424.161.400	1.0	0.7462302973522497	9.919.281.599.655.860
GOTERM_MF_FAT	GO:0004715~non-membrane spanning protein tyrosine kinase activity	4	0.49382716049382713	0.288840930532996	LYN, JAK1, ABL2, BTK	595	41	12983	2.128.796.884.607.500	1.0	0.9025375290731465	9.948.637.670.033.020
GOTERM_MF_FAT	GO:0004714~transmembrane receptor protein tyrosine kinase activity	5	0.6172839506172839	0.3677334964460105	NRP2, FGFR2, NRP1, AXL, MERTK	595	67	12983	16.283.707.512.855.800	1.0	0.9460429151564311	9.991.665.245.919.880
SP_PIR_KEYWORDS	tyrosine-specific protein kinase	3	0.3703703703703704	0.5765048039399194	FGFR2, LYN, AXL	769	48	19235	15.633.127.438.231.400	1.0	0.9263025554082247	9.999.960.345.714.890
SP_PIR_KEYWORDS	autophosphorylation	3	0.3703703703703704	0.5877933959145465	FGFR2, LYN, AXL	769	49	19235	15.314.084.021.124.700	1.0	0.931034526078765	9.999.973.181.384.920
SP_PIR_KEYWORDS	phosphotransferase	8	0.9876543209876543	0.6960155914124595	FGFR2, RPS6KA3, LYN, RIPK1, HK2, AXL, GK, DAPK1	769	201	19235	0.9955424438276756	1.0	0.9626457932405137	9.999.999.673.563.220
Annotation Cluster 127	Enrichment Score: 0.791154343789586
Category	Term	Count	%	PValue	Genes	List Total	Pop Hits	Pop Total	Fold Enrichment	Bonferroni	Benjamini	FDR
INTERPRO	IPR003070:Orphan nuclear receptor	3	0.3703703703703704	0.0055102784449341385	NR4A2, NR4A1, NR4A3	726	3	16659	22.946.280.991.735.500	0.9984427810230787	0.36983605813507625	8.519.815.623.304.280
PIR_SUPERFAMILY	PIRSF002524:nerve growth factor IB-like nuclear receptor	3	0.3703703703703704	0.0070490157599583745	NR4A2, NR4A1, NR4A3	366	3	7396	20.207.650.273.224.000	0.9469064931292948	0.7695797168851986	9.443.546.950.905.210
UP_SEQ_FEATURE	region of interest:Ligand-binding	5	0.6172839506172839	0.030919181228448906	TFRC, PPARG, NR4A2, NR4A1, NR4A3	769	30	19113	4.142.392.717.815.340	1.0	0.8048314329155317	4.221.841.074.759.090
UP_SEQ_FEATURE	DNA-binding region:Nuclear receptor	4	0.49382716049382713	0.2703923308075729	PPARG, NR4A2, NR4A1, NR4A3	769	45	19113	2.209.276.116.168.180	1.0	0.998894634773636	9.959.357.734.505.780
UP_SEQ_FEATURE	zinc finger region:NR C4-type	4	0.49382716049382713	0.2703923308075729	PPARG, NR4A2, NR4A1, NR4A3	769	45	19113	2.209.276.116.168.180	1.0	0.998894634773636	9.959.357.734.505.780
GOTERM_MF_FAT	GO:0004879~ligand-dependent nuclear receptor activity	5	0.6172839506172839	0.27366993794125904	PPARG, NR4A2, NR4A1, NR4A3, AHR	595	58	12983	1.881.048.971.312.660	1.0	0.8953262890616902	9.928.810.195.324.100
INTERPRO	IPR001628:Zinc finger, nuclear hormone receptor-type	4	0.49382716049382713	0.32379450611474403	PPARG, NR4A2, NR4A1, NR4A3	726	46	16659	19.953.287.818.900.400	1.0	0.9892451419277617	9.981.736.173.986.380
INTERPRO	IPR001723:Steroid hormone receptor	4	0.49382716049382713	0.335854508805162	PPARG, NR4A2, NR4A1, NR4A3	726	47	16659	19.528.749.780.200.400	1.0	0.9895406535772218	9.986.334.053.756.830
INTERPRO	IPR000536:Nuclear hormone receptor, ligand-binding, core	4	0.49382716049382713	0.34790305709790814	PPARG, NR4A2, NR4A1, NR4A3	726	48	16659	1.912.190.082.644.620	1.0	0.9889655716549463	9.989.825.750.348.980
INTERPRO	IPR008946:Nuclear hormone receptor, ligand-binding	4	0.49382716049382713	0.34790305709790814	PPARG, NR4A2, NR4A1, NR4A3	726	48	16659	1.912.190.082.644.620	1.0	0.9889655716549463	9.989.825.750.348.980
INTERPRO	IPR013088:Zinc finger, NHR/GATA-type	4	0.49382716049382713	0.3838710272841453	PPARG, NR4A2, NR4A1, NR4A3	726	51	16659	1.799.708.313.077.290	1.0	0.9927533469708463	9.995.922.425.785.900
GOTERM_MF_FAT	GO:0003707~steroid hormone receptor activity	4	0.49382716049382713	0.39007359256591906	PPARG, NR4A2, NR4A1, NR4A3	595	49	12983	17.812.382.095.695.400	1.0	0.9540039530599808	9.995.221.573.272.110
SMART	SM00399:ZnF_C4	4	0.49382716049382713	0.4076020261175704	PPARG, NR4A2, NR4A1, NR4A3	456	46	9079	17.313.119.755.911.500	1.0	0.9665109074381546	9.989.022.855.655.190
SMART	SM00430:HOLI	4	0.49382716049382713	0.4346983330549387	PPARG, NR4A2, NR4A1, NR4A3	456	48	9079	1.659.173.976.608.180	1.0	0.9595177532984426	9.994.031.781.897.200
Annotation Cluster 128	Enrichment Score: 0.7876921745490796
Category	Term	Count	%	PValue	Genes	List Total	Pop Hits	Pop Total	Fold Enrichment	Bonferroni	Benjamini	FDR
GOTERM_BP_FAT	GO:0034620~cellular response to unfolded protein	4	0.49382716049382713	0.06609805532230381	HERPUD1, VCP, NFE2L2, EIF2AK3	610	21	13528	42.241.998.438.719.700	1.0	0.45949605656821124	7.088.859.227.897.920
GOTERM_BP_FAT	GO:0030968~endoplasmic reticulum unfolded protein response	4	0.49382716049382713	0.06609805532230381	HERPUD1, VCP, NFE2L2, EIF2AK3	610	21	13528	42.241.998.438.719.700	1.0	0.45949605656821124	7.088.859.227.897.920
GOTERM_BP_FAT	GO:0006984~ER-nuclear signaling pathway	5	0.6172839506172839	0.07077076277225604	HERPUD1, VCP, CRIPAK, NFE2L2, EIF2AK3	610	35	13528	31.681.498.829.039.800	1.0	0.4773957127736769	7.340.793.798.717.060
GOTERM_BP_FAT	GO:0052548~regulation of endopeptidase activity	8	0.9876543209876543	0.07577734882294693	SLC11A2, HERPUD1, TNF, VCP, NR4A1, NLRP3, FURIN, EIF2AK3	610	82	13528	21.636.145.541.783.200	1.0	0.49095930264633225	7.587.807.598.017.470
GOTERM_BP_FAT	GO:0052547~regulation of peptidase activity	8	0.9876543209876543	0.09225743200024969	SLC11A2, HERPUD1, TNF, VCP, NR4A1, NLRP3, FURIN, EIF2AK3	610	86	13528	2.062.981.319.100.260	1.0	0.5384163629673033	8.256.572.655.116.810
GOTERM_BP_FAT	GO:0051789~response to protein stimulus	9	11.111.111.111.111.100	0.10922431766535018	HERPUD1, VCP, LYN, MAP1B, NR4A2, NFE2L2, EDEM1, EIF2AK3, TGFB1	610	107	13528	18.653.592.768.500.000	1.0	0.5816589152130102	8.759.689.652.634.570
GOTERM_BP_FAT	GO:0043281~regulation of caspase activity	7	0.8641975308641975	0.14477903997786956	SLC11A2, HERPUD1, TNF, VCP, NR4A1, NLRP3, EIF2AK3	610	79	13528	1.965.054.990.661.960	1.0	0.657908196345028	9.405.297.051.915.900
GOTERM_BP_FAT	GO:0034976~response to endoplasmic reticulum stress	4	0.49382716049382713	0.19587740964248723	HERPUD1, VCP, NFE2L2, EIF2AK3	610	34	13528	26.090.646.094.503.300	1.0	0.750033916139383	9.804.356.383.431.510
GOTERM_BP_FAT	GO:0006919~activation of caspase activity	5	0.6172839506172839	0.22467324206291833	SLC11A2, TNF, VCP, NLRP3, EIF2AK3	610	54	13528	20.534.304.796.599.800	1.0	0.7905152329993638	9.898.686.878.687.130
SP_PIR_KEYWORDS	unfolded protein response	3	0.3703703703703704	0.2335308195064314	HERPUD1, EDEM1, EIF2AK3	769	23	19235	3.262.565.726.239.610	1.0	0.6895637439265965	9.787.208.169.027.320
GOTERM_BP_FAT	GO:0051336~regulation of hydrolase activity	19	2.345.679.012.345.670	0.2601888754687401	HERPUD1, ARFGAP3, TNF, GNAO1, C5AR1, PLEK, TBC1D9, NR4A1, LPAR1, NLRP3, FURIN, SLC11A2, ADAP2, CHML, VCP, EVI5, AGAP1, EIF2AK3, FGD4	610	337	13528	12.503.380.843.508.200	1.0	0.8301450236351188	9.956.530.683.278.450
GOTERM_BP_FAT	GO:0043280~positive regulation of caspase activity	5	0.6172839506172839	0.2742506240564937	SLC11A2, TNF, VCP, NLRP3, EIF2AK3	610	59	13528	18.794.109.474.854.100	1.0	0.8449783174147247	9.969.254.195.836.780
GOTERM_BP_FAT	GO:0010952~positive regulation of peptidase activity	5	0.6172839506172839	0.2742506240564937	SLC11A2, TNF, VCP, NLRP3, EIF2AK3	610	59	13528	18.794.109.474.854.100	1.0	0.8449783174147247	9.969.254.195.836.780
GOTERM_BP_FAT	GO:0006986~response to unfolded protein	5	0.6172839506172839	0.3977188226803236	HERPUD1, VCP, NFE2L2, EDEM1, EIF2AK3	610	71	13528	15.617.640.267.836.500	1.0	0.932303529779811	999.893.755.904.279
GOTERM_BP_FAT	GO:0051345~positive regulation of hydrolase activity	9	11.111.111.111.111.100	0.55947452134007	SLC11A2, C5AR1, TNF, GNAO1, PLEK, VCP, LPAR1, NLRP3, EIF2AK3	610	179	13528	11.150.471.654.913.400	1.0	0.9813240989056169	9.999.996.240.094.620
Annotation Cluster 129	Enrichment Score: 0.7867535611594206
Category	Term	Count	%	PValue	Genes	List Total	Pop Hits	Pop Total	Fold Enrichment	Bonferroni	Benjamini	FDR
GOTERM_BP_FAT	GO:0043255~regulation of carbohydrate biosynthetic process	4	0.49382716049382713	0.06609805532230381	SPDYA, IRS2, PLEK, ARPP19	610	21	13528	42.241.998.438.719.700	1.0	0.45949605656821124	7.088.859.227.897.920
GOTERM_BP_FAT	GO:0010675~regulation of cellular carbohydrate metabolic process	5	0.6172839506172839	0.0899761284491421	SPDYA, IRS2, HIF1A, PLEK, ARPP19	610	38	13528	2.918.032.786.885.240	1.0	0.5318608981731997	8.175.788.211.621.470
GOTERM_BP_FAT	GO:0006109~regulation of carbohydrate metabolic process	5	0.6172839506172839	0.0968787081236577	SPDYA, IRS2, HIF1A, PLEK, ARPP19	610	39	13528	2.843.211.433.375.360	1.0	0.5484962266323422	8.409.977.796.200.510
GOTERM_BP_FAT	GO:0010906~regulation of glucose metabolic process	4	0.49382716049382713	0.20760615778596017	SPDYA, IRS2, HIF1A, ARPP19	610	35	13528	25.345.199.063.231.800	1.0	0.7674490954070977	9.849.923.592.346.940
GOTERM_BP_FAT	GO:0010907~positive regulation of glucose metabolic process	3	0.3703703703703704	0.20987130634815127	IRS2, HIF1A, ARPP19	610	19	13528	35.016.393.442.622.900	1.0	0.7708941699542642	9.857.479.660.149.620
GOTERM_BP_FAT	GO:0010676~positive regulation of cellular carbohydrate metabolic process	3	0.3703703703703704	0.22668563922164847	IRS2, HIF1A, ARPP19	610	20	13528	33.265.573.770.491.800	1.0	0.7918742494727417	9.903.328.720.852.100
GOTERM_BP_FAT	GO:0045913~positive regulation of carbohydrate metabolic process	3	0.3703703703703704	0.22668563922164847	IRS2, HIF1A, ARPP19	610	20	13528	33.265.573.770.491.800	1.0	0.7918742494727417	9.903.328.720.852.100
GOTERM_BP_FAT	GO:0043467~regulation of generation of precursor metabolites and energy	3	0.3703703703703704	0.3938999038447245	SPDYA, IRS2, HIF1A	610	30	13528	2.217.704.918.032.780	1.0	0.9309604363885113	9.998.809.192.355.330
Annotation Cluster 130	Enrichment Score: 0.7726276178648664
Category	Term	Count	%	PValue	Genes	List Total	Pop Hits	Pop Total	Fold Enrichment	Bonferroni	Benjamini	FDR
GOTERM_BP_FAT	GO:0010827~regulation of glucose transport	5	0.6172839506172839	0.06488818766239725	IRS2, TNF, ARPP19, RHOQ, IL1B	610	34	13528	3.261.330.761.812.920	1.0	0.4541361909818148	7.020.045.103.212.400
GOTERM_BP_FAT	GO:0046324~regulation of glucose import	4	0.49382716049382713	0.18431953711568042	IRS2, TNF, ARPP19, RHOQ	610	33	13528	26.881.271.733.730.700	1.0	0.7307292450499558	9.746.889.702.623.460
GOTERM_BP_FAT	GO:0046326~positive regulation of glucose import	3	0.3703703703703704	0.2605411084708248	IRS2, ARPP19, RHOQ	610	22	13528	30.241.430.700.447.000	1.0	0.8300419589832198	9.956.902.652.022.090
GOTERM_BP_FAT	GO:0010828~positive regulation of glucose transport	3	0.3703703703703704	0.2605411084708248	IRS2, ARPP19, RHOQ	610	22	13528	30.241.430.700.447.000	1.0	0.8300419589832198	9.956.902.652.022.090
Annotation Cluster 131	Enrichment Score: 0.7708598006245518
Category	Term	Count	%	PValue	Genes	List Total	Pop Hits	Pop Total	Fold Enrichment	Bonferroni	Benjamini	FDR
GOTERM_BP_FAT	GO:0045834~positive regulation of lipid metabolic process	7	0.8641975308641975	0.01644531218951508	PLA2G4A, IRS2, TNF, PPARG, IL1B, ABCG1, TGFB1	610	46	13528	3.374.768.353.528.150	1.0	0.21368692246647125	25.861.552.035.472.300
GOTERM_BP_FAT	GO:0045923~positive regulation of fatty acid metabolic process	3	0.3703703703703704	0.24358959541803138	PLA2G4A, IRS2, PPARG	610	21	13528	31.681.498.829.039.800	1.0	0.8144420210819655	9.935.124.083.232.030
GOTERM_BP_FAT	GO:0010565~regulation of cellular ketone metabolic process	5	0.6172839506172839	0.254167780614704	PLA2G4A, IRS2, CPT2, PPARG, ARPP19	610	57	13528	19.453.551.912.568.300	1.0	0.8242160719095717	9.949.683.654.041.970
GOTERM_BP_FAT	GO:0046320~regulation of fatty acid oxidation	3	0.3703703703703704	0.3613172617262419	IRS2, CPT2, PPARG	610	28	13528	2.376.112.412.177.980	1.0	0.9121152015101593	9.996.936.501.155.270
GOTERM_BP_FAT	GO:0019217~regulation of fatty acid metabolic process	4	0.49382716049382713	0.3801814594504654	PLA2G4A, IRS2, CPT2, PPARG	610	49	13528	1.810.371.361.659.410	1.0	0.9232367850583252	9.998.216.593.024.870
Annotation Cluster 132	Enrichment Score: 0.756999189922765
Category	Term	Count	%	PValue	Genes	List Total	Pop Hits	Pop Total	Fold Enrichment	Bonferroni	Benjamini	FDR
GOTERM_BP_FAT	GO:0019637~organophosphate metabolic process	16	19.753.086.419.753.000	0.03676370765188704	CHKA, LPL, SGMS2, PLEK, HEXB, PLAUR, PLA2G4A, LPCAT1, SMPDL3A, PLA2G12A, PI4K2A, MBOAT2, SYNJ2, ETNK1, GK, PTDSS1	610	200	13528	17.741.639.344.262.200	1.0	0.3387639904709244	4.913.181.516.872.330
GOTERM_BP_FAT	GO:0008654~phospholipid biosynthetic process	10	12.345.679.012.345.600	0.040196008157762836	CHKA, PLA2G4A, SGMS2, LPCAT1, HEXB, PI4K2A, MBOAT2, ETNK1, PTDSS1, PLAUR	610	102	13528	21.742.205.078.752.800	1.0	0.3532275990554308	5.230.530.040.999.370
GOTERM_BP_FAT	GO:0006644~phospholipid metabolic process	15	18.518.518.518.518.500	0.04820454578767443	CHKA, LPL, SGMS2, PLEK, HEXB, PLAUR, PLA2G4A, LPCAT1, SMPDL3A, PLA2G12A, PI4K2A, SYNJ2, ETNK1, MBOAT2, PTDSS1	610	190	13528	17.508.196.721.311.400	1.0	0.39473806119529675	589.982.077.905.184
SP_PIR_KEYWORDS	phospholipid biosynthesis	5	0.6172839506172839	0.08555085682418176	CHKA, LPCAT1, MBOAT2, ETNK1, PTDSS1	769	42	19235	2.977.738.559.663.130	1.0	0.4322352603527003	726.000.972.706.319
GOTERM_BP_FAT	GO:0045017~glycerolipid biosynthetic process	7	0.8641975308641975	0.150984956798009	LPL, CHKA, PLA2G4A, PI4K2A, ETNK1, PTDSS1, PLAUR	610	80	13528	19.404.918.032.786.800	1.0	0.669690764995419	9.478.538.615.986.550
GOTERM_BP_FAT	GO:0046474~glycerophospholipid biosynthetic process	6	0.7407407407407408	0.19091528546680714	CHKA, PLA2G4A, PI4K2A, ETNK1, PTDSS1, PLAUR	610	68	13528	19.567.984.570.877.500	1.0	0.7415185978971606	9.781.385.373.118.750
GOTERM_BP_FAT	GO:0006650~glycerophospholipid metabolic process	8	0.9876543209876543	0.2817248088641211	CHKA, PLA2G4A, PLEK, PI4K2A, SYNJ2, ETNK1, PTDSS1, PLAUR	610	118	13528	15.035.287.579.883.300	1.0	0.8519002707268084	9.974.493.226.780.430
GOTERM_BP_FAT	GO:0046486~glycerolipid metabolic process	10	12.345.679.012.345.600	0.30693625535552477	LPL, CHKA, PLA2G4A, PLEK, PI4K2A, SYNJ2, ETNK1, PTDSS1, PLAUR, PTPN11	610	162	13528	13.689.536.531.066.500	1.0	0.8751650752700976	9.986.614.744.533.660
KEGG_PATHWAY	hsa00564:Glycerophospholipid metabolism	6	0.7407407407407408	0.3087855941419176	CHKA, PLD2, PLA2G4A, PLA2G12A, ETNK1, PTDSS1	277	68	5085	16.197.706.519.430.800	1.0	0.7127582160211032	9.879.684.226.777.180
GOTERM_BP_FAT	GO:0042439~ethanolamine and derivative metabolic process	3	0.3703703703703704	0.45661501665155535	CHKA, PLA2G4A, ETNK1	610	34	13528	19.567.984.570.877.500	1.0	0.9560757927590222	9.999.834.114.419.130
GOTERM_BP_FAT	GO:0008610~lipid biosynthetic process	15	18.518.518.518.518.500	0.5970675508607066	CHKA, LPL, SGMS2, PTGS2, SCD, HEXB, PLAUR, PLA2G4A, LPCAT1, CH25H, PI4K2A, ETNK1, MBOAT2, SCD5, PTDSS1	610	323	13528	10.298.939.247.830.200	1.0	0.9867585083788526	9.999.999.248.195.400
GOTERM_BP_FAT	GO:0030384~phosphoinositide metabolic process	4	0.49382716049382713	0.6444908847628498	PLEK, PI4K2A, SYNJ2, PLAUR	610	73	13528	12.151.807.770.042.600	1.0	0.9917756364579775	9.999.999.921.521.990
Annotation Cluster 133	Enrichment Score: 0.7433541522684238
Category	Term	Count	%	PValue	Genes	List Total	Pop Hits	Pop Total	Fold Enrichment	Bonferroni	Benjamini	FDR
GOTERM_CC_FAT	GO:0032420~stereocilium	3	0.3703703703703704	0.1467619311087277	MPP1, SLC4A7, DOCK4	582	15	12782	4.392.439.862.542.950	1.0	0.5704919349349297	8.915.800.728.418.460
GOTERM_CC_FAT	GO:0032421~stereocilium bundle	3	0.3703703703703704	0.17938103906800465	MPP1, SLC4A7, DOCK4	582	17	12782	3.875.682.231.655.540	1.0	0.6369424852509966	9.371.741.207.178.750
GOTERM_CC_FAT	GO:0005902~microvillus	4	0.49382716049382713	0.2236390250211277	EZR, MPP1, SLC4A7, DOCK4	582	36	12782	24.402.443.680.794.100	1.0	0.6925342328528159	9.710.870.323.460.060
Annotation Cluster 134	Enrichment Score: 0.74022905550995
Category	Term	Count	%	PValue	Genes	List Total	Pop Hits	Pop Total	Fold Enrichment	Bonferroni	Benjamini	FDR
GOTERM_CC_FAT	GO:0031253~cell projection membrane	8	0.9876543209876543	0.027565149803482795	B4GALT1, PLD2, MYO6, PLEK, ITGA5, ADAM17, SYNJ2, LRP2	582	65	12782	2.703.039.915.411.040	0.999989460717656	0.2123948208492571	3.238.089.909.097.350
GOTERM_CC_FAT	GO:0031526~brush border membrane	3	0.3703703703703704	0.349146586646208	B4GALT1, PLD2, LRP2	582	27	12782	24.402.443.680.794.100	1.0	0.8190517309687942	9.975.503.418.263.120
GOTERM_CC_FAT	GO:0005903~brush border	3	0.3703703703703704	0.6250930579968637	B4GALT1, PLD2, LRP2	582	46	12782	14.323.173.464.813.900	1.0	0.9480596806738792	9.999.989.143.060.130
Annotation Cluster 135	Enrichment Score: 0.7372920242306341
Category	Term	Count	%	PValue	Genes	List Total	Pop Hits	Pop Total	Fold Enrichment	Bonferroni	Benjamini	FDR
BBID	58.(CD40L)_immnosurveillance	5	0.6172839506172839	0.09018800435479445	ICAM1, CCL3, TNF, IL10, IL1A	41	16	358	27.286.585.365.853.600	0.9993716098475889	0.7710999570803367	6.320.416.536.370.320
BIOCARTA	h_LairPathway:Cells and Molecules involved in local acute inflammatory response	4	0.49382716049382713	0.1619987395357505	ICAM1, TNF, ITGA4, IL1A	128	16	1437	2.806.640.625	0.9999999999999992	0.9930835098083801	8.902.681.553.794.460
BIOCARTA	h_granulocytesPathway:Adhesion and Diapedesis of Granulocytes	3	0.3703703703703704	0.4202072244078836	ICAM1, TNF, IL1A	128	16	1437	210.498.046.875	1.0	0.9924104587857712	9.989.029.817.848.670
Annotation Cluster 136	Enrichment Score: 0.7370678395584382
Category	Term	Count	%	PValue	Genes	List Total	Pop Hits	Pop Total	Fold Enrichment	Bonferroni	Benjamini	FDR
GOTERM_BP_FAT	GO:0007229~integrin-mediated signaling pathway	8	0.9876543209876543	0.037527104173328635	ITGA9, DOCK1, PLEK, ITGA5, CTGF, NEDD9, ITGA4, ADAM8	610	70	13528	25.345.199.063.231.800	1.0	0.3415550789568512	49.854.432.593.457.500
PIR_SUPERFAMILY	PIRSF005666:integrin alpha, VLA protein type	3	0.3703703703703704	0.0694843666937617	ITGA9, ITGA5, ITGA4	366	9	7396	6.735.883.424.408.010	0.9999999999998952	0.9931337314816725	6.357.333.933.667.470
INTERPRO	IPR013513:Integrin alpha chain, C-terminal, cytoplasmic region	3	0.3703703703703704	0.10746988925210196	ITGA9, ITGA5, ITGA4	726	13	16659	5.295.295.613.477.430	1.0	0.8870384655248738	8.399.517.523.817.530
UP_SEQ_FEATURE	short sequence motif:GFFKR motif	3	0.3703703703703704	0.11995346455402327	ITGA9, ITGA5, ITGA4	769	15	19113	4.970.871.261.378.410	1.0	0.9846773335449736	892.640.546.759.748
GOTERM_CC_FAT	GO:0008305~integrin complex	4	0.49382716049382713	0.14311557692166477	ITGA9, LYN, ITGA5, ITGA4	582	29	12782	302.926.887.071.928	1.0	0.5653565089349194	8.849.109.350.266.440
KEGG_PATHWAY	hsa04512:ECM-receptor interaction	8	0.9876543209876543	0.16963506146796908	IBSP, ITGA9, CD44, ITGA5, ITGA4, THBS1, SDC2, FN1	277	84	5085	17.483.238.782.877.700	0.9999999999994643	0.5644029244963268	891.923.994.263.799
UP_SEQ_FEATURE	repeat:FG-GAP 5	3	0.3703703703703704	0.17627783746679776	ITGA9, ITGA5, ITGA4	769	19	19113	3.924.372.048.456.640	1.0	0.9952425397451397	9.661.790.593.798.450
UP_SEQ_FEATURE	repeat:FG-GAP 6	3	0.3703703703703704	0.17627783746679776	ITGA9, ITGA5, ITGA4	769	19	19113	3.924.372.048.456.640	1.0	0.9952425397451397	9.661.790.593.798.450
UP_SEQ_FEATURE	repeat:FG-GAP 7	3	0.3703703703703704	0.17627783746679776	ITGA9, ITGA5, ITGA4	769	19	19113	3.924.372.048.456.640	1.0	0.9952425397451397	9.661.790.593.798.450
UP_SEQ_FEATURE	repeat:FG-GAP 1	3	0.3703703703703704	0.17627783746679776	ITGA9, ITGA5, ITGA4	769	19	19113	3.924.372.048.456.640	1.0	0.9952425397451397	9.661.790.593.798.450
UP_SEQ_FEATURE	repeat:FG-GAP 2	3	0.3703703703703704	0.17627783746679776	ITGA9, ITGA5, ITGA4	769	19	19113	3.924.372.048.456.640	1.0	0.9952425397451397	9.661.790.593.798.450
UP_SEQ_FEATURE	repeat:FG-GAP 3	3	0.3703703703703704	0.17627783746679776	ITGA9, ITGA5, ITGA4	769	19	19113	3.924.372.048.456.640	1.0	0.9952425397451397	9.661.790.593.798.450
UP_SEQ_FEATURE	repeat:FG-GAP 4	3	0.3703703703703704	0.17627783746679776	ITGA9, ITGA5, ITGA4	769	19	19113	3.924.372.048.456.640	1.0	0.9952425397451397	9.661.790.593.798.450
INTERPRO	IPR013649:Integrin alpha-2	3	0.3703703703703704	0.1833675903693311	ITGA9, ITGA5, ITGA4	726	18	16659	3.824.380.165.289.250	1.0	0.9557744911349949	961.784.160.575.213
INTERPRO	IPR018184:Integrin alpha chain, C-terminal cytoplasmic region, conserved site	3	0.3703703703703704	0.1833675903693311	ITGA9, ITGA5, ITGA4	726	18	16659	3.824.380.165.289.250	1.0	0.9557744911349949	961.784.160.575.213
INTERPRO	IPR000413:Integrin alpha chain	3	0.3703703703703704	0.1833675903693311	ITGA9, ITGA5, ITGA4	726	18	16659	3.824.380.165.289.250	1.0	0.9557744911349949	961.784.160.575.213
INTERPRO	IPR013519:Integrin alpha beta-propellor	3	0.3703703703703704	0.199373956613983	ITGA9, ITGA5, ITGA4	726	19	16659	36.230.969.986.950.800	1.0	0.9597194070073598	9.722.221.910.916.680
SP_PIR_KEYWORDS	integrin	4	0.49382716049382713	0.22414461101906522	ITGA9, ITGA5, ITGA4, ADAM8	769	41	19235	2.440.293.063.528.810	1.0	0.6787345580407422	9.746.209.206.578.590
GOTERM_BP_FAT	GO:0048771~tissue remodeling	5	0.6172839506172839	0.24424316097697144	HIF1A, TGFB3, ITGA4, MMP14, TGFB1	610	56	13528	19.800.936.768.149.800	1.0	0.8141776960634	9.936.128.226.857.700
SMART	SM00191:Int_alpha	3	0.3703703703703704	0.24608103182141683	ITGA9, ITGA5, ITGA4	456	19	9079	3.143.698.060.941.820	1.0	0.9076497552415967	9.746.872.407.401.050
INTERPRO	IPR013517:FG-GAP	3	0.3703703703703704	0.26453065044401003	ITGA9, ITGA5, ITGA4	726	23	16659	299.299.317.283.507	1.0	0.9815778837432054	992.927.240.094.654
GOTERM_CC_FAT	GO:0043235~receptor complex	8	0.9876543209876543	0.2754821004674919	OSM, ITGA9, LYN, ITGA5, RIPK1, SDCBP, ITGA4, CHRNE	582	116	12782	151.463.443.535.964	1.0	0.7547686741251509	9.890.113.727.806.780
KEGG_PATHWAY	hsa05410:Hypertrophic cardiomyopathy (HCM)	7	0.8641975308641975	0.3139814756638457	ITGA9, CACNA2D1, TNF, ITGA5, TGFB3, ITGA4, TGFB1	277	85	5085	15.117.859.418.135.400	1.0	0.7044008698366586	9.890.073.895.086.490
KEGG_PATHWAY	hsa05414:Dilated cardiomyopathy	7	0.8641975308641975	0.38271778852197197	ITGA9, CACNA2D1, TNF, ITGA5, TGFB3, ITGA4, TGFB1	277	92	5085	13.967.587.505.886.000	1.0	0.7300315158983546	9.968.933.203.103.890
KEGG_PATHWAY	hsa05412:Arrhythmogenic right ventricular cardiomyopathy (ARVC)	5	0.6172839506172839	0.5980929156268051	ITGA9, CACNA2D1, ITGA5, ITGA4, CTNNA3	277	76	5085	12.077.237.317.119.500	1.0	0.8501303454766422	9.999.817.285.458.350
Annotation Cluster 137	Enrichment Score: 0.7361406767353055
Category	Term	Count	%	PValue	Genes	List Total	Pop Hits	Pop Total	Fold Enrichment	Bonferroni	Benjamini	FDR
INTERPRO	IPR000859:CUB	6	0.7407407407407408	0.06995020307679095	NRP2, NRP1, ATRNL1, ST14, ATRN, BAI3	726	51	16659	26.995.624.696.159.400	1.0	0.8105497300686284	6.892.193.141.690.370
SMART	SM00042:CUB	6	0.7407407407407408	0.11064399852040446	NRP2, NRP1, ATRNL1, ST14, ATRN, BAI3	456	51	9079	2.342.363.261.093.910	0.9999999999998693	0.8075890295461169	7.826.286.023.799.340
UP_SEQ_FEATURE	domain:CUB	3	0.3703703703703704	0.14755872229323252	ATRNL1, ATRN, BAI3	769	17	19113	4.386.062.877.686.830	1.0	0.9913135198702616	9.384.657.902.483.800
UP_SEQ_FEATURE	domain:CUB 2	3	0.3703703703703704	0.4273733570267709	NRP2, NRP1, ST14	769	36	19113	20.711.963.589.076.700	1.0	0.9999412211316187	9.999.409.198.113.100
UP_SEQ_FEATURE	domain:CUB 1	3	0.3703703703703704	0.4273733570267709	NRP2, NRP1, ST14	769	36	19113	20.711.963.589.076.700	1.0	0.9999412211316187	9.999.409.198.113.100
Annotation Cluster 138	Enrichment Score: 0.7347844058921379
Category	Term	Count	%	PValue	Genes	List Total	Pop Hits	Pop Total	Fold Enrichment	Bonferroni	Benjamini	FDR
GOTERM_BP_FAT	GO:0022604~regulation of cell morphogenesis	13	16.049.382.716.049.300	0.015068478598978946	MAG, NRP1, MAP1B, ERMN, TGFB3, RHOQ, TGFB1, EZR, MAPT, NEFM, RASA1, FGD4, FN1	610	131	13528	22.007.758.728.569.600	1.0	0.20273040683295485	23.966.192.403.406.300
GOTERM_BP_FAT	GO:0014015~positive regulation of gliogenesis	3	0.3703703703703704	0.08503230787989022	LYN, NKX6-2, PPARG	610	11	13528	6.048.286.140.089.410	1.0	0.5146989659797077	7.988.423.588.094.550
GOTERM_BP_FAT	GO:0010720~positive regulation of cell development	7	0.8641975308641975	0.08974147845717328	LYN, MAPT, NKX6-2, PPARG, MAP1B, TGFB3, TGFB1	610	69	13528	2.249.845.569.018.760	1.0	0.5318242450206793	8.167.281.268.265.530
GOTERM_BP_FAT	GO:0051960~regulation of nervous system development	14	1.728.395.061.728.390	0.09335765514758548	MAG, TF, NRP1, LYN, MAP1B, PPARG, TGFB1, NKX6-2, MAPT, S1PR5, SNAP25, EIF2AK3, NEFM, MT3	610	192	13528	16.170.765.027.322.400	1.0	0.5400762831553158	8.294.314.000.253.820
GOTERM_BP_FAT	GO:0031344~regulation of cell projection organization	8	0.9876543209876543	0.1058297803325219	MAG, NRP1, MAPT, ERMN, MAP1B, TGFB3, RHOQ, NEFM	610	89	13528	19.934.426.229.508.100	1.0	0.5730919736316841	8.671.568.136.479.950
GOTERM_BP_FAT	GO:0010769~regulation of cell morphogenesis involved in differentiation	7	0.8641975308641975	0.1327298012881102	MAG, NRP1, MAPT, MAP1B, TGFB3, NEFM, TGFB1	610	77	13528	20.160.953.800.298.000	1.0	0.630953608313544	9.234.495.286.226.840
GOTERM_BP_FAT	GO:0060284~regulation of cell development	13	16.049.382.716.049.300	0.21408311295799792	B4GALT1, MAG, NRP1, LYN, MAP1B, PPARG, TGFB3, TGFB1, NKX6-2, MAPT, S1PR5, NEFM, MT3	610	205	13528	14.063.494.602.159.100	1.0	0.7770633707118697	9.870.583.773.264.290
GOTERM_BP_FAT	GO:0050767~regulation of neurogenesis	11	13.580.246.913.580.200	0.21532200649033578	MAG, NRP1, LYN, MAPT, NKX6-2, S1PR5, PPARG, MAP1B, NEFM, TGFB1, MT3	610	166	13528	14.695.634.999.012.400	1.0	0.7785649456763518	9.874.216.202.114.720
GOTERM_BP_FAT	GO:0030516~regulation of axon extension	3	0.3703703703703704	0.22668563922164847	NRP1, MAPT, MAP1B	610	20	13528	33.265.573.770.491.800	1.0	0.7918742494727417	9.903.328.720.852.100
GOTERM_BP_FAT	GO:0014013~regulation of gliogenesis	3	0.3703703703703704	0.24358959541803138	LYN, NKX6-2, PPARG	610	21	13528	31.681.498.829.039.800	1.0	0.8144420210819655	9.935.124.083.232.030
GOTERM_BP_FAT	GO:0050770~regulation of axonogenesis	5	0.6172839506172839	0.254167780614704	MAG, NRP1, MAPT, MAP1B, NEFM	610	57	13528	19.453.551.912.568.300	1.0	0.8242160719095717	9.949.683.654.041.970
GOTERM_BP_FAT	GO:0050769~positive regulation of neurogenesis	5	0.6172839506172839	0.2742506240564937	LYN, MAPT, NKX6-2, PPARG, MAP1B	610	59	13528	18.794.109.474.854.100	1.0	0.8449783174147247	9.969.254.195.836.780
GOTERM_BP_FAT	GO:0050768~negative regulation of neurogenesis	4	0.49382716049382713	0.3304123732435528	MAG, NRP1, TGFB1, MT3	610	45	13528	19.712.932.604.735.800	1.0	0.8929940746171734	9.992.812.833.220.090
GOTERM_BP_FAT	GO:0048638~regulation of developmental growth	4	0.49382716049382713	0.355359074060455	NRP1, MAPT, HEY2, MAP1B	610	47	13528	18.874.084.408.789.600	1.0	0.9087452305146201	9.996.377.646.067.230
GOTERM_BP_FAT	GO:0010721~negative regulation of cell development	4	0.49382716049382713	0.3677915998249831	MAG, NRP1, TGFB1, MT3	610	48	13528	1.848.087.431.693.980	1.0	0.9157385708144413	999.745.101.889.098
GOTERM_BP_FAT	GO:0010975~regulation of neuron projection development	5	0.6172839506172839	0.38742209227899904	MAG, NRP1, MAPT, MAP1B, NEFM	610	70	13528	15.840.749.414.519.900	1.0	0.9275953905378715	999.855.735.789.209
GOTERM_BP_FAT	GO:0045664~regulation of neuron differentiation	6	0.7407407407407408	0.7207101542490604	MAG, NRP1, MAPT, S1PR5, MAP1B, NEFM	610	133	13528	10.004.683.840.749.400	1.0	0.996751207193199	9.999.999.998.991.600
Annotation Cluster 139	Enrichment Score: 0.7306680369872408
Category	Term	Count	%	PValue	Genes	List Total	Pop Hits	Pop Total	Fold Enrichment	Bonferroni	Benjamini	FDR
GOTERM_MF_FAT	GO:0019207~kinase regulator activity	8	0.9876543209876543	0.13330671027525198	CASP3, SOCS3, CKS2, MALT1, RAPGEF4, CAMK2N1, TRIB1, CXCL10	595	93	12983	18.770.037.047.076.800	1.0	0.7801379446767537	8.905.841.914.086.340
GOTERM_MF_FAT	GO:0019887~protein kinase regulator activity	7	0.8641975308641975	0.165747903577047	CASP3, SOCS3, CKS2, RAPGEF4, CAMK2N1, TRIB1, CXCL10	595	81	12983	1.885.693.536.673.920	1.0	0.814877354982174	939.347.093.103.088
GOTERM_MF_FAT	GO:0004860~protein kinase inhibitor activity	4	0.49382716049382713	0.22648592982306803	CASP3, SOCS3, CAMK2N1, TRIB1	595	36	12983	2.424.463.118.580.760	1.0	0.8665551948560577	9.811.572.156.168.320
GOTERM_MF_FAT	GO:0019210~kinase inhibitor activity	4	0.49382716049382713	0.23877374427931994	CASP3, SOCS3, CAMK2N1, TRIB1	595	37	12983	2.358.937.088.348.850	1.0	0.8706169246047019	9.852.906.533.210.020
Annotation Cluster 140	Enrichment Score: 0.7286484572315257
Category	Term	Count	%	PValue	Genes	List Total	Pop Hits	Pop Total	Fold Enrichment	Bonferroni	Benjamini	FDR
GOTERM_BP_FAT	GO:0048167~regulation of synaptic plasticity	7	0.8641975308641975	0.06741353286040944	NRAS, EGR2, MYO6, PTGS2, SLC24A2, MAP1B, CTNND2	610	64	13528	24.256.147.540.983.600	1.0	0.46434406645156057	7.161.975.730.333.550
GOTERM_BP_FAT	GO:0007611~learning or memory	9	11.111.111.111.111.100	0.1273231194448431	NRAS, EGR2, PTGS2, ITGA5, SLC24A2, CTNND2, IL1B, IL1RAPL1, SNAP25	610	111	13528	17.981.391.227.292.800	1.0	0.6196262003161765	9.143.644.085.803.730
GOTERM_BP_FAT	GO:0007612~learning	3	0.3703703703703704	0.7592770457845681	NRAS, SLC24A2, CTNND2	610	60	13528	11.088.524.590.163.900	1.0	0.9980698176283513	9.999.999.999.930.970
Annotation Cluster 141	Enrichment Score: 0.7132305581870495
Category	Term	Count	%	PValue	Genes	List Total	Pop Hits	Pop Total	Fold Enrichment	Bonferroni	Benjamini	FDR
UP_SEQ_FEATURE	domain:PDZ 2	5	0.6172839506172839	0.0756170472451338	TJP1, MAGI2, PTPN13, SDCBP, SLC9A3R2	769	40	19113	31.067.945.383.615.000	1.0	0.9501975116192591	746.700.534.482.225
UP_SEQ_FEATURE	domain:PDZ 1	5	0.6172839506172839	0.0756170472451338	TJP1, MAGI2, PTPN13, SDCBP, SLC9A3R2	769	40	19113	31.067.945.383.615.000	1.0	0.9501975116192591	746.700.534.482.225
UP_SEQ_FEATURE	domain:PDZ 3	3	0.3703703703703704	0.3110732296647376	TJP1, MAGI2, PTPN13	769	28	19113	26.629.667.471.670.000	1.0	0.9993176594739859	9.985.077.679.504.060
INTERPRO	IPR001478:PDZ/DHR/GLGF	9	11.111.111.111.111.100	0.3228789723338086	PPP1R9A, TJP1, MAGI2, MPP1, MPDZ, PTPN13, SDCBP, SLC9A3R2, GRASP	726	149	16659	13.860.169.726.551.600	1.0	0.9895577107365083	9.981.333.561.334.710
SMART	SM00228:PDZ	9	11.111.111.111.111.100	0.47283038700470853	PPP1R9A, TJP1, MAGI2, MPP1, MPDZ, PTPN13, SDCBP, SLC9A3R2, GRASP	456	149	9079	12.026.227.481.455.300	1.0	0.9633261937876864	9.997.595.133.831.690
Annotation Cluster 142	Enrichment Score: 0.7126738400054737
Category	Term	Count	%	PValue	Genes	List Total	Pop Hits	Pop Total	Fold Enrichment	Bonferroni	Benjamini	FDR
GOTERM_BP_FAT	GO:0043271~negative regulation of ion transport	4	0.49382716049382713	0.08245483312967414	TNF, GNAO1, PTGS2, TGFB1	610	23	13528	385.687.811.831.789	1.0	0.508127248921574	7.883.672.178.264.100
GOTERM_BP_FAT	GO:0051926~negative regulation of calcium ion transport	3	0.3703703703703704	0.09909296780115648	GNAO1, PTGS2, TGFB1	610	12	13528	55.442.622.950.819.600	1.0	0.5552282642056314	8.478.876.428.901.640
GOTERM_BP_FAT	GO:0051924~regulation of calcium ion transport	6	0.7407407407407408	0.19881948913969277	P2RX4, CACNA2D1, GNAO1, PTGS2, LYN, TGFB1	610	69	13528	19.284.390.591.589.400	1.0	0.7543637926101079	9.816.878.712.350.320
GOTERM_BP_FAT	GO:0043269~regulation of ion transport	7	0.8641975308641975	0.2871407749633561	P2RX4, CACNA2D1, TNF, GNAO1, PTGS2, LYN, TGFB1	610	99	13528	1.568.074.184.467.620	1.0	0.8571856981124674	9.977.749.624.072.500
GOTERM_BP_FAT	GO:0010959~regulation of metal ion transport	6	0.7407407407407408	0.3006076738804969	P2RX4, CACNA2D1, GNAO1, PTGS2, LYN, TGFB1	610	81	13528	16.427.443.837.279.900	1.0	0.8695457227932554	9.984.228.765.252.030
GOTERM_BP_FAT	GO:0010522~regulation of calcium ion transport into cytosol	3	0.3703703703703704	0.37769751071917823	P2RX4, LYN, TGFB1	610	29	13528	22.941.775.014.132.200	1.0	0.9219214039758172	9.998.083.117.269.450
Annotation Cluster 143	Enrichment Score: 0.7090923475470966
Category	Term	Count	%	PValue	Genes	List Total	Pop Hits	Pop Total	Fold Enrichment	Bonferroni	Benjamini	FDR
GOTERM_MF_FAT	GO:0032813~tumor necrosis factor receptor superfamily binding	4	0.49382716049382713	0.16734637934554802	TNF, RIPK1, TNFSF18, TNFSF8	595	31	12983	2.815.505.557.061.530	1.0	0.8113628805968254	941.119.673.389.578
INTERPRO	IPR006052:Tumor Necrosis Factor	3	0.3703703703703704	0.1675638427298592	TNF, TNFSF18, TNFSF8	726	17	16659	4.049.343.704.423.910	1.0	0.9492188296504327	9.479.529.549.915.300
SMART	SM00207:TNF	3	0.3703703703703704	0.20843186605361178	TNF, TNFSF18, TNFSF8	456	17	9079	35.135.448.916.408.600	1.0	0.9060922096296042	9.522.700.197.393.420
GOTERM_MF_FAT	GO:0005164~tumor necrosis factor receptor binding	3	0.3703703703703704	0.24938473190528765	TNF, TNFSF18, TNFSF8	595	21	12983	3.117.166.866.746.690	1.0	0.8791011905918437	988.161.076.182.808
Annotation Cluster 144	Enrichment Score: 0.6855458517643193
Category	Term	Count	%	PValue	Genes	List Total	Pop Hits	Pop Total	Fold Enrichment	Bonferroni	Benjamini	FDR
GOTERM_BP_FAT	GO:0034330~cell junction organization	6	0.7407407407407408	0.11274195078099467	TLN1, TJP1, ITGA5, TGFB3, TGFB1, FN1	610	57	13528	2.334.426.229.508.190	1.0	0.5885818254822313	8.845.163.762.160.640
GOTERM_BP_FAT	GO:0007044~cell-substrate junction assembly	3	0.3703703703703704	0.27750170611954905	TLN1, ITGA5, FN1	610	23	13528	2.892.658.588.738.410	1.0	0.8484308825750931	9.971.646.977.347.590
GOTERM_BP_FAT	GO:0034329~cell junction assembly	4	0.49382716049382713	0.2805506259157735	TLN1, TJP1, ITGA5, FN1	610	41	13528	21.636.145.541.783.200	1.0	0.8510335943059484	9.973.730.203.404.620
Annotation Cluster 145	Enrichment Score: 0.6847832746429625
Category	Term	Count	%	PValue	Genes	List Total	Pop Hits	Pop Total	Fold Enrichment	Bonferroni	Benjamini	FDR
GOTERM_MF_FAT	GO:0008509~anion transmembrane transporter activity	12	14.814.814.814.814.800	0.07424634978152979	FXYD1, SLCO1A2, SLC1A3, CLCA4, SLC4A7, ABCC4, CLIC2, ABCA1, ANO4, CLCN7, ANO6, ANKH	595	147	12983	17.812.382.095.695.400	1.0	0.6696223120433716	6.967.176.800.005.060
SP_PIR_KEYWORDS	chloride	7	0.8641975308641975	0.07885457322378697	FXYD1, CLCA4, CLIC2, CTSC, ANO4, CLCN7, ANO6	769	75	19235	23.345.470.307.758.900	1.0	0.42513905485316106	6.954.784.511.471.220
GOTERM_MF_FAT	GO:0005254~chloride channel activity	7	0.8641975308641975	0.11100373906642876	FXYD1, CLCA4, ABCC4, CLIC2, ANO4, CLCN7, ANO6	595	72	12983	212.140.522.875.817	1.0	0.7446715326276081	8.379.197.138.231.030
GOTERM_MF_FAT	GO:0043168~anion binding	8	0.9876543209876543	0.12797965945375217	FXYD1, CLCA4, CLIC2, CTSC, ANO4, CLCN7, ANO6, PNP	595	92	12983	18.974.059.188.892.900	1.0	0.7696676297562112	8.797.083.114.625.260
GOTERM_MF_FAT	GO:0031404~chloride ion binding	7	0.8641975308641975	0.14014725200686376	FXYD1, CLCA4, CLIC2, CTSC, ANO4, CLCN7, ANO6	595	77	12983	19.836.516.424.751.700	1.0	0.7778965627538457	9.032.036.241.777.940
GOTERM_MF_FAT	GO:0005253~anion channel activity	7	0.8641975308641975	0.14636585911987865	FXYD1, CLCA4, ABCC4, CLIC2, ANO4, CLCN7, ANO6	595	78	12983	19.582.202.111.613.800	1.0	0.7895703597535526	9.134.816.526.597.550
SP_PIR_KEYWORDS	chloride channel	4	0.49382716049382713	0.38824411797787184	FXYD1, CLIC2, ANO4, ANO6	769	56	19235	17.866.431.357.978.800	1.0	0.8277746888643964	9.991.861.894.452.340
GOTERM_CC_FAT	GO:0034707~chloride channel complex	4	0.49382716049382713	0.45942024535330944	FXYD1, CLIC2, ANO4, ANO6	582	55	12782	15.972.508.591.065.200	1.0	0.8862903069874248	999.817.809.766.879
GOTERM_BP_FAT	GO:0015698~inorganic anion transport	5	0.6172839506172839	0.6079578641844522	FXYD1, SLC4A7, CLIC2, CLCN7, ANKH	610	93	13528	11.923.144.720.606.300	1.0	0.9878880955221938	9.999.999.541.468.490
GOTERM_BP_FAT	GO:0006821~chloride transport	3	0.3703703703703704	0.7673152598916053	FXYD1, CLIC2, CLCN7	610	61	13528	10.906.745.498.521.900	1.0	0.9983063763856678	9.999.999.999.962.600
Annotation Cluster 146	Enrichment Score: 0.6821386097458835
Category	Term	Count	%	PValue	Genes	List Total	Pop Hits	Pop Total	Fold Enrichment	Bonferroni	Benjamini	FDR
GOTERM_BP_FAT	GO:0019751~polyol metabolic process	5	0.6172839506172839	0.1040211135054126	SYNJ2, PPIP5K1, GK, GPCPD1, GDPD1	610	40	13528	27.721.311.475.409.800	1.0	0.5691928055217901	8.622.232.929.809.320
GOTERM_BP_FAT	GO:0006071~glycerol metabolic process	3	0.3703703703703704	0.27750170611954905	GK, GPCPD1, GDPD1	610	23	13528	2.892.658.588.738.410	1.0	0.8484308825750931	9.971.646.977.347.590
GOTERM_BP_FAT	GO:0019400~alditol metabolic process	3	0.3703703703703704	0.31131282665578797	GK, GPCPD1, GDPD1	610	25	13528	26.612.459.016.393.400	1.0	0.8791004750775988	9.988.060.686.922.810
Annotation Cluster 147	Enrichment Score: 0.6732347443410104
Category	Term	Count	%	PValue	Genes	List Total	Pop Hits	Pop Total	Fold Enrichment	Bonferroni	Benjamini	FDR
GOTERM_BP_FAT	GO:0001759~induction of an organ	3	0.3703703703703704	0.11374300349619555	SPRY1, FGF1, FRS2	610	13	13528	5.117.780.580.075.660	1.0	0.591129214977804	8.868.451.762.450.300
GOTERM_BP_FAT	GO:0031128~developmental induction	3	0.3703703703703704	0.20987130634815127	SPRY1, FGF1, FRS2	610	19	13528	35.016.393.442.622.900	1.0	0.7708941699542642	9.857.479.660.149.620
GOTERM_BP_FAT	GO:0045168~cell-cell signaling involved in cell fate specification	3	0.3703703703703704	0.20987130634815127	SPRY1, FGF1, FRS2	610	19	13528	35.016.393.442.622.900	1.0	0.7708941699542642	9.857.479.660.149.620
GOTERM_BP_FAT	GO:0001708~cell fate specification	4	0.49382716049382713	0.40479039510986886	SPRY1, NKX6-2, FGF1, FRS2	610	51	13528	17.393.764.063.002.200	1.0	0.9355050674432414	9.999.141.497.693.300
Annotation Cluster 148	Enrichment Score: 0.668986654043327
Category	Term	Count	%	PValue	Genes	List Total	Pop Hits	Pop Total	Fold Enrichment	Bonferroni	Benjamini	FDR
GOTERM_BP_FAT	GO:0031645~negative regulation of neurological system process	4	0.49382716049382713	0.12977298342935994	GNAI3, PTGS2, SLC24A2, EIF2AK3	610	28	13528	3.168.149.882.903.980	1.0	0.6254375249382289	9.186.004.421.762.300
GOTERM_BP_FAT	GO:0050805~negative regulation of synaptic transmission	3	0.3703703703703704	0.24358959541803138	GNAI3, PTGS2, SLC24A2	610	21	13528	31.681.498.829.039.800	1.0	0.8144420210819655	9.935.124.083.232.030
GOTERM_BP_FAT	GO:0051970~negative regulation of transmission of nerve impulse	3	0.3703703703703704	0.31131282665578797	GNAI3, PTGS2, SLC24A2	610	25	13528	26.612.459.016.393.400	1.0	0.8791004750775988	9.988.060.686.922.810
Annotation Cluster 149	Enrichment Score: 0.6609136995375763
Category	Term	Count	%	PValue	Genes	List Total	Pop Hits	Pop Total	Fold Enrichment	Bonferroni	Benjamini	FDR
SP_PIR_KEYWORDS	coated pit	5	0.6172839506172839	0.03736677630380611	DAB2, LRP1, MYO6, LRP2, CLTC	769	32	19235	3.908.281.859.557.860	0.9999999973927699	0.25223119494496293	42.379.024.440.496.400
GOTERM_CC_FAT	GO:0005905~coated pit	6	0.7407407407407408	0.04815545769765377	DAB2, LRP1, MYO6, NECAP1, LRP2, CLTC	582	44	12782	29.948.453.608.247.400	0.9999999983704418	0.29882602666249214	49.885.487.598.764.200
GOTERM_CC_FAT	GO:0030135~coated vesicle	12	14.814.814.814.814.800	0.10903453713159578	COPA, DAB2, LRP1, DMXL2, MYO6, PI4K2A, NECAP1, PPT1, CLTC, SEC24C, FURIN, MT3	582	159	12782	1.657.524.476.431.300	1.0	0.48659017434259044	8.013.247.329.551.900
GOTERM_CC_FAT	GO:0030662~coated vesicle membrane	7	0.8641975308641975	0.11392587663333323	COPA, DAB2, MYO6, PI4K2A, NECAP1, CLTC, SEC24C	582	73	12782	21.059.643.176.575.800	1.0	0.49780643973885275	8.160.597.576.960.020
GOTERM_CC_FAT	GO:0030136~clathrin-coated vesicle	10	12.345.679.012.345.600	0.14681229410079777	DAB2, LRP1, DMXL2, MYO6, PI4K2A, NECAP1, PPT1, CLTC, FURIN, MT3	582	132	12782	1.663.802.978.235.960	1.0	0.5659476924698706	8.916.696.206.903.840
GOTERM_CC_FAT	GO:0030665~clathrin coated vesicle membrane	5	0.6172839506172839	0.21993990245463432	DAB2, MYO6, PI4K2A, NECAP1, CLTC	582	53	12782	207.190.559.553.913	1.0	0.6898027109830116	9.690.977.554.779.630
GOTERM_CC_FAT	GO:0030120~vesicle coat	4	0.49382716049382713	0.24810700299454472	COPA, NECAP1, CLTC, SEC24C	582	38	12782	23.118.104.539.699.700	1.0	0.7194006248588483	9.815.323.816.237.330
GOTERM_CC_FAT	GO:0030659~cytoplasmic vesicle membrane	9	11.111.111.111.111.100	0.29794292556030066	COPA, DAB2, MYO6, PI4K2A, ABCC4, MDM2, NECAP1, CLTC, SEC24C	582	139	12782	14.220.129.051.398.000	1.0	0.775794474634438	9.929.287.752.012.530
GOTERM_CC_FAT	GO:0012506~vesicle membrane	9	11.111.111.111.111.100	0.3803051792474348	COPA, DAB2, MYO6, PI4K2A, ABCC4, MDM2, NECAP1, CLTC, SEC24C	582	151	12782	1.309.005.257.049.220	1.0	0.8374280540779315	9.987.672.643.985.510
GOTERM_CC_FAT	GO:0030117~membrane coat	4	0.49382716049382713	0.5507661632150987	COPA, NECAP1, CLTC, SEC24C	582	63	12782	13.944.253.531.882.300	1.0	0.9198411264139686	9.999.863.463.245.920
GOTERM_CC_FAT	GO:0048475~coated membrane	4	0.49382716049382713	0.5507661632150987	COPA, NECAP1, CLTC, SEC24C	582	63	12782	13.944.253.531.882.300	1.0	0.9198411264139686	9.999.863.463.245.920
SP_PIR_KEYWORDS	cytoplasmic vesicle	10	12.345.679.012.345.600	0.613431504056661	TM9SF1, COPA, DAB2, PLA2G4A, DMXL2, MYO6, NECAP1, CLTC, MYOF, ATP8A1	769	238	19235	10.509.665.504.693.400	1.0	0.9383881825963718	999.998.941.416.931
GOTERM_CC_FAT	GO:0008021~synaptic vesicle	4	0.49382716049382713	0.6778489430718293	DMXL2, PI4K2A, PPT1, MT3	582	76	12782	11.559.052.269.849.800	1.0	0.9628862453551669	9.999.998.700.629.800
Annotation Cluster 150	Enrichment Score: 0.6606776441467777
Category	Term	Count	%	PValue	Genes	List Total	Pop Hits	Pop Total	Fold Enrichment	Bonferroni	Benjamini	FDR
UP_SEQ_FEATURE	metal ion-binding site:Manganese	4	0.49382716049382713	0.14547039032826686	SPDYA, B4GALT1, B3GAT1, PPP4C	769	33	19113	3.012.649.249.320.250	1.0	0.9912152678305308	935.779.339.654.673
SP_PIR_KEYWORDS	manganese	9	11.111.111.111.111.100	0.26233165931498936	SPDYA, B4GALT1, ARG1, B3GAT1, GALNT1, BMPR2, PPP4C, ABL2, RIMKLB	769	152	19235	14.810.331.257.271.900	1.0	0.7230263278977651	9.877.772.464.794.130
GOTERM_MF_FAT	GO:0030145~manganese ion binding	10	12.345.679.012.345.600	0.27311261285168453	SPDYA, B4GALT1, SLC11A2, ARG1, B3GAT1, GALNT1, BMPR2, PPP4C, ABL2, RIMKLB	595	154	12983	14.168.940.303.394.000	1.0	0.8967305301796838	9.927.960.705.638.450
Annotation Cluster 151	Enrichment Score: 0.6583777724382521
Category	Term	Count	%	PValue	Genes	List Total	Pop Hits	Pop Total	Fold Enrichment	Bonferroni	Benjamini	FDR
UP_SEQ_FEATURE	domain:Ig-like V-type	11	13.580.246.913.580.200	0.027865363788199767	HAVCR2, CD83, MAG, CD86, SIGLEC7, VCAN, CD300C, TREM1, TREM2, TREML1, MOG	769	124	19113	22.048.219.304.501.000	1.0	0.8096139673321294	3.895.462.280.085.910
INTERPRO	IPR013783:Immunoglobulin-like fold	34	4.197.530.864.197.530	0.04202052724337345	HLA-DQB1, FGFR2, HLA-DRB1, F13A1, NFKB1, GPCPD1, MOG, MYOT, REL, HLA-DRB5, SEMA3B, HLA-DPB1, IL1RAPL1, HAVCR2, ICAM1, MAG, F11R, PTPRD, AXL, MALT1, CD300C, FLNA, IGSF6, NCAM2, CD83, CD86, SIGLEC7, CD58, VCAN, TREM1, MERTK, TREML1, VSIG4, TREM2	726	553	16659	14.108.020.862.911.500	1.0	0.7151154180807575	49.934.178.539.314.000
INTERPRO	IPR003599:Immunoglobulin subtype	21	25.925.925.925.925.900	0.0856322026469376	HAVCR2, F11R, MAG, ICAM1, AXL, MALT1, CD300C, MYOT, IGSF6, CD84, CD83, CD58, SIGLEC7, SEMA3B, VCAN, TREM1, MERTK, VSIG4, TREM2, TREML1, IL1RAPL1	726	330	16659	14.602.178.812.922.600	1.0	0.8562459838461274	763.715.766.906.778
SP_PIR_KEYWORDS	Immunoglobulin domain	25	30.864.197.530.864.100	0.12812081612981574	FGFR2, MOG, MYOT, SEMA3B, IL1RAPL1, HAVCR2, MAG, F11R, ICAM1, PTPRD, AXL, MALT1, IGSF6, CD84, CD83, NCAM2, CD86, SIGLEC7, CD58, VCAN, TREM1, VSIG4, TREM2, TREML1, MERTK	769	470	19235	13.304.789.309.133.100	1.0	0.5424857099500525	8.625.798.111.712.770
INTERPRO	IPR013106:Immunoglobulin V-set	15	18.518.518.518.518.500	0.19801315399842506	HAVCR2, F11R, MAG, AXL, CD300C, MOG, IGSF6, CD86, SIGLEC7, VCAN, SEMA3B, TREM1, VSIG4, TREM2, TREML1	726	249	16659	13.823.060.838.394.900	1.0	0.9603314834093541	9.714.514.625.525.720
SMART	SM00409:IG	21	25.925.925.925.925.900	0.21619934807140664	HAVCR2, F11R, MAG, ICAM1, AXL, MALT1, CD300C, MYOT, IGSF6, CD84, CD83, CD58, SIGLEC7, SEMA3B, VCAN, TREM1, MERTK, VSIG4, TREM2, TREML1, IL1RAPL1	456	330	9079	12.670.055.821.371.600	1.0	0.9065586066293337	9.580.191.998.827.270
UP_SEQ_FEATURE	domain:Ig-like C2-type 1	11	13.580.246.913.580.200	0.23502665414409823	FGFR2, ICAM1, MAG, NCAM2, PTPRD, SIGLEC7, AXL, MALT1, MERTK, IL1RAPL1, MYOT	769	190	19113	14.389.364.177.674.300	1.0	0.9983185206360736	9.907.106.330.910.110
UP_SEQ_FEATURE	domain:Ig-like C2-type 2	11	13.580.246.913.580.200	0.2398482480348159	FGFR2, ICAM1, MAG, NCAM2, PTPRD, SIGLEC7, AXL, MALT1, MERTK, IL1RAPL1, MYOT	769	191	19113	14.314.027.192.450.900	1.0	0.9980010594131145	991.681.794.874.028
INTERPRO	IPR007110:Immunoglobulin-like	25	30.864.197.530.864.100	0.33987239050535367	FGFR2, HLA-DQB1, HLA-DRB1, MOG, MYOT, HLA-DRB5, SEMA3B, HLA-DPB1, IL1RAPL1, HAVCR2, MAG, F11R, PTPRD, AXL, CD300C, MALT1, IGSF6, CD84, CD83, NCAM2, CD86, SIGLEC7, VCAN, VSIG4, MERTK	726	501	16659	11.450.240.015.836.000	1.0	0.9888834791438262	9.987.607.201.654.580
INTERPRO	IPR013151:Immunoglobulin	11	13.580.246.913.580.200	0.3842340255718439	FGFR2, F11R, CD83, MAG, NCAM2, PTPRD, SIGLEC7, MALT1, MERTK, VSIG4, IL1RAPL1	726	202	16659	12.495.499.549.954.900	1.0	0.992483718225765	99.959.609.693.978
INTERPRO	IPR003598:Immunoglobulin subtype 2	10	12.345.679.012.345.600	0.5374446253211218	FGFR2, F11R, MAG, NCAM2, PTPRD, SIGLEC7, MALT1, VSIG4, IL1RAPL1, MYOT	726	205	16659	11.193.307.800.846.600	1.0	0.9988075790518672	9.999.959.833.457.910
UP_SEQ_FEATURE	domain:Ig-like C2-type 3	6	0.7407407407407408	0.5460016705970882	FGFR2, ICAM1, MAG, NCAM2, PTPRD, IL1RAPL1	769	122	19113	1.222.345.392.142.230	1.0	0.999994156837992	9.999.989.749.208.070
SMART	SM00408:IGc2	10	12.345.679.012.345.600	0.7061218505107627	FGFR2, F11R, MAG, NCAM2, PTPRD, SIGLEC7, MALT1, VSIG4, IL1RAPL1, MYOT	456	205	9079	0.9712237911852802	1.0	0.989498060787513	999.999.880.320.651
INTERPRO	IPR013098:Immunoglobulin I-set	6	0.7407407407407408	0.7227814807361601	FGFR2, MAG, NCAM2, PTPRD, SIGLEC7, MYOT	726	138	16659	0.9976643909450233	1.0	0.9999485722527246	9.999.999.989.512.640
Annotation Cluster 152	Enrichment Score: 0.6493816662570068
Category	Term	Count	%	PValue	Genes	List Total	Pop Hits	Pop Total	Fold Enrichment	Bonferroni	Benjamini	FDR
GOTERM_BP_FAT	GO:0030203~glycosaminoglycan metabolic process	6	0.7407407407407408	0.10054786419112297	LYVE1, SPOCK3, HEXA, HEXB, CHST11, FUCA1	610	55	13528	2.419.314.456.035.760	1.0	0.558035282152089	8.522.600.982.437.790
GOTERM_BP_FAT	GO:0005976~polysaccharide metabolic process	9	11.111.111.111.111.100	0.1273231194448431	SPDYA, LYVE1, SPOCK3, HEXA, AOAH, HEXB, CHST11, GAA, FUCA1	610	111	13528	17.981.391.227.292.800	1.0	0.6196262003161765	9.143.644.085.803.730
GOTERM_BP_FAT	GO:0006022~aminoglycan metabolic process	6	0.7407407407407408	0.16791724113433043	LYVE1, SPOCK3, HEXA, HEXB, CHST11, FUCA1	610	65	13528	2.047.112.232.030.260	1.0	0.7023649722805057	9.637.471.587.765.420
GOTERM_BP_FAT	GO:0000272~polysaccharide catabolic process	3	0.3703703703703704	0.3613172617262419	LYVE1, GAA, FUCA1	610	28	13528	2.376.112.412.177.980	1.0	0.9121152015101593	9.996.936.501.155.270
GOTERM_BP_FAT	GO:0016052~carbohydrate catabolic process	5	0.6172839506172839	0.7291679108333717	LYVE1, HEXB, HK2, GAA, FUCA1	610	109	13528	1.017.295.833.959.990	1.0	0.997096586650627	9.999.999.999.421.060
Annotation Cluster 153	Enrichment Score: 0.645192563086983
Category	Term	Count	%	PValue	Genes	List Total	Pop Hits	Pop Total	Fold Enrichment	Bonferroni	Benjamini	FDR
GOTERM_MF_FAT	GO:0019208~phosphatase regulator activity	6	0.7407407407407408	0.11211120071568192	PHACTR3, BMP2K, PPP1R10, PPP2R2C, FRS2, PPP1R14A	595	56	12983	23.378.751.500.600.200	1.0	0.7436017431064836	8.410.143.113.969.100
SP_PIR_KEYWORDS	protein phosphatase inhibitor	3	0.3703703703703704	0.1601774632172397	PHACTR3, PPP1R10, PPP1R14A	769	18	19235	4.168.833.983.528.390	1.0	0.599540277325774	9.201.003.290.733.550
GOTERM_MF_FAT	GO:0019888~protein phosphatase regulator activity	5	0.6172839506172839	0.22330717084451215	PHACTR3, PPP1R10, PPP2R2C, FRS2, PPP1R14A	595	53	12983	2.058.506.421.436.490	1.0	0.8647224491455643	9.799.234.216.381.500
GOTERM_MF_FAT	GO:0004864~phosphoprotein phosphatase inhibitor activity	3	0.3703703703703704	0.3688599327172668	PHACTR3, PPP1R10, PPP1R14A	595	28	12983	23.378.751.500.600.200	1.0	0.945472478274818	9.991.891.953.380.090
GOTERM_MF_FAT	GO:0019212~phosphatase inhibitor activity	3	0.3703703703703704	0.4018117359324669	PHACTR3, PPP1R10, PPP1R14A	595	30	12983	2.182.016.806.722.680	1.0	0.9582838407480474	9.996.461.932.567.180
Annotation Cluster 154	Enrichment Score: 0.6419032771694972
Category	Term	Count	%	PValue	Genes	List Total	Pop Hits	Pop Total	Fold Enrichment	Bonferroni	Benjamini	FDR
SP_PIR_KEYWORDS	iron transport	4	0.49382716049382713	0.062034763694941084	SLC11A2, TF, TFRC, FTH1	769	23	19235	4.350.087.634.986.140	0.9999999999999963	0.36975012436076926	6.042.894.536.327.390
GOTERM_BP_FAT	GO:0055072~iron ion homeostasis	5	0.6172839506172839	0.07691633820822197	SLC11A2, TF, TFRC, HMOX1, FTH1	610	36	13528	30.801.457.194.899.800	1.0	0.4934228477163085	7.640.893.035.451.500
GOTERM_BP_FAT	GO:0006826~iron ion transport	3	0.3703703703703704	0.37769751071917823	SLC11A2, TF, FTH1	610	29	13528	22.941.775.014.132.200	1.0	0.9219214039758172	9.998.083.117.269.450
GOTERM_BP_FAT	GO:0006879~cellular iron ion homeostasis	3	0.3703703703703704	0.4099072599530885	TF, TFRC, FTH1	610	31	13528	2.146.166.049.709.140	1.0	0.9377869591165745	9.999.265.357.732.150
GOTERM_BP_FAT	GO:0000041~transition metal ion transport	3	0.3703703703703704	0.8356033043504574	SLC11A2, TF, FTH1	610	71	13528	0.9370584160701917	1.0	0.999533733037434	9.999.999.999.999.920
Annotation Cluster 155	Enrichment Score: 0.635550986932613
Category	Term	Count	%	PValue	Genes	List Total	Pop Hits	Pop Total	Fold Enrichment	Bonferroni	Benjamini	FDR
GOTERM_CC_FAT	GO:0031012~extracellular matrix	23	28.395.061.728.395.000	0.06859008808133074	TF, LPL, STX4, LGALS3, SPOCK3, MMP19, MMP8, TGFB3, EMILIN2, MMP14, MMP2, TGFB1, APLP1, ANXA2, SLC1A3, CD44, CTGF, KAL1, TGFBI, VCAN, THBS1, FGF1, FN1	582	345	12782	14.641.466.208.476.500	0.9999999999997773	0.37492595998505795	630.147.659.376.772
GOTERM_CC_FAT	GO:0005578~proteinaceous extracellular matrix	18	22.222.222.222.222.200	0.2876666387389709	TF, LGALS3, SPOCK3, MMP19, MMP8, EMILIN2, MMP14, MMP2, TGFB1, ANXA2, APLP1, SLC1A3, CTGF, KAL1, TGFBI, VCAN, FGF1, FN1	582	320	12782	12.353.737.113.402.000	1.0	0.7651260450482005	9.913.336.701.764.310
SP_PIR_KEYWORDS	extracellular matrix	10	12.345.679.012.345.600	0.6283421298558236	SPOCK3, CTGF, TGFBI, MMP8, MMP19, VCAN, EMILIN2, MMP2, FN1, ANXA2	769	241	19235	10.378.839.793.016.700	1.0	0.941463389659644	9.999.994.009.941.250
Annotation Cluster 156	Enrichment Score: 0.6332294491690743
Category	Term	Count	%	PValue	Genes	List Total	Pop Hits	Pop Total	Fold Enrichment	Bonferroni	Benjamini	FDR
SP_PIR_KEYWORDS	actin binding	5	0.6172839506172839	0.07424453948737723	EZR, UTRN, SPTBN1, FLNA, ANXA2	769	40	19235	3.126.625.487.646.290	1.0	0.40952043036719854	6.726.570.409.660.960
INTERPRO	IPR001715:Calponin-like actin-binding	6	0.7407407407407408	0.18854315684408457	LRCH1, LIMCH1, UTRN, IQGAP2, SPTBN1, FLNA	726	70	16659	19.668.240.850.059.000	1.0	0.9581875283996351	9.655.058.967.784.630
UP_SEQ_FEATURE	domain:Actin-binding	3	0.3703703703703704	0.1909450432031177	UTRN, SPTBN1, FLNA	769	20	19113	372.815.344.603.381	1.0	0.9962079849404132	9.752.874.265.099.620
INTERPRO	IPR001589:Actinin-type, actin-binding, conserved site	3	0.3703703703703704	0.26453065044401003	UTRN, SPTBN1, FLNA	726	23	16659	299.299.317.283.507	1.0	0.9815778837432054	992.927.240.094.654
SMART	SM00033:CH	6	0.7407407407407408	0.273209922178215	LRCH1, LIMCH1, UTRN, IQGAP2, SPTBN1, FLNA	456	70	9079	1.706.578.947.368.420	1.0	0.9260533458140005	9.842.894.431.986.290
UP_SEQ_FEATURE	domain:CH 1	3	0.3703703703703704	0.2960532765043953	UTRN, SPTBN1, FLNA	769	27	19113	276.159.514.521.023	1.0	0.9992342367923613	9.978.252.066.669.920
UP_SEQ_FEATURE	domain:CH 2	3	0.3703703703703704	0.2960532765043953	UTRN, SPTBN1, FLNA	769	27	19113	276.159.514.521.023	1.0	0.9992342367923613	9.978.252.066.669.920
[truncated: 1,060 more rows]
